# Supplementary material for: Novel AlkB Dioxygenases—Alternative Models for In Silico and In Vivo Studies
Source: PLoS One. 2012 Jan 24;7(1):e30588. doi: 10.1371/journal.pone.0030588 (PMC3265494; doi:10.1371/journal.pone.0030588)
Supplement: Fasta File S1 — Particular AlkB protein sequence homologs. (FASTA) [file pone.0030588.s003.fasta]

>gi|186519239|ref|NP_195798.2| oxidoreductase [Arabidopsis thaliana] 79
MLNSIHRSFHLTSRHQIVLRLCSPSASRTIMSSSPHSPIPKTHRNLGCKNRRRRRASRFLHEESNGTTFEVGAGIGSPTSMVHFDSTNPSSSSKSSQSQNLKIRKVRNHRNSGFKSRDQSPQRIKDPPPFDICSSVLERNDTSIKDWILADETNRETVEVSNKHKVIRPGMVLLKDFLTPDIQVDIVKTCRELGVKPTGFYQPGYSVGSKLHLQMMCLGRNWDPQTKYRKNTDIDSKAPEIPVTFNVLVEKAIREAHALIDRESGTEDAERILPVMSPDICIVNFYSETGRLGLHQDRDESEESIARGLPIVSFSIGDSAEFLYGEKRDVEEAQGVILESGDVLIFGGESRMIFHGVKSIIPNSAPMSLLNESKLRTGRLNLTFRHF
>gi|7329651|emb|CAB82748.1| putative protein [Arabidopsis thaliana] 82
MRLLSSPINRGFFDYVELYPSLVSSYFPPPDRPSAVLSVGETRYVNSVKQTASLDSLNDYEEQFPPLTGGSKTKKFYLGSTNPSTPCQSSQLQNWTSGKDALSLQRNLGCKNRRRRRASRFLHEESNGTTFEVGAGIGSPTSMVHFDSTNPSSSSKSSQSQNLKIRKVRNHRNSGFKSRDQSPQRIKDPPPFDICSSVLERNDTSIKDWILADETNRETVEVSNKHKVIRPGMVLLKDFLTPDIQVDIVKTCRELGVKPTGFYQPGYSVGSKLHLQMMCLGRNWDPQTKYRKNTDIDSKAPEIPVTFNVLVEKAIREAHALIDRESGTEDAERILPVMSPDICIVNFYSETGRLGLHQDRDESEESIARGLPIVSFSIGDSAEFLYGEKRDVEEAQGVILESGDVLIFGGESRMIFHGVKSIIPNSAPMSLLNESKLRTGRLNLTFRHF
>gi|24030229|gb|AAN41292.1| unknown protein [Arabidopsis thaliana] 98
MYCDLVNRVNDVTLSCQESVSSTVVQKVELSSVEDQKSAPKADGAGNSSNESSTRHFDIFLEKKGIVLKPNLLVLSREKKKAAKGYSGTVIRPGMVLLKNYLSINDQVMIVNKCRRLGLGEGGFYQPGYRDEAKLHLKMMCLGKNWDPETSRYGETRPFDGSTAPRIPAEFNQFVEKAVKESQSLAASNSKQTKGGDEIPFMLPDICIVNFYSSTGRLGLHQDKDESENSIRKGLPVVSFSIGDSAEFLYGDQRDEDKAETLTLESGDVLLFGGRSRKVFHGVRSIRKDTAPKALLQETSLRPGRLNLTFRQY
>gi|240255344|ref|NP_566479.5| oxidoreductase [Arabidopsis thaliana] 100
MNHSEARGSGGHKGYRGRSQASEQWVPVAADDKSLEDSSGNRVRGSQGKGRSRTSWSPRNSYGRGNDEHSPVQAYVNKSNVGFVEKGVQQDRKSLEDGIGSTKQPDDGAAAGDNKAVLQSKSTNVSGGSFVSSECEDKDGAKMYCDLVNRVNDVTLSCQESVSSTVVQKVELSSVEDQKSAPKADGAGNSSNESSTRHFDIFLEKKGIVLKPNLLVLSREKKKAAKGYSGTVIRPGMVLLKNYLSINDQVMIVNKCRRLGLGEGGFYQPGYRDEAKLHLKMMCLGKNWDPETSRYGETRPFDGSTAPRIPAEFNQFVEKAVKESQSLAASNSKQTKGGDEIPFMLPDICIVNFYSSTGRLGLHQDKDESENSIRKGLPVVSFSIGDSAEFLYGDQRDEDKAETLTLESGDVLLFGGRSRKVFHGVRSIRKDTAPKALLQETSLRPGRLNLTFRQY
>gi|15231791|ref|NP_188030.1| oxidoreductase, 2OG-Fe(II) oxygenase family protein [Arabidopsis thaliana] 107
MATTNYSMIFIGNLQVAVDRSSLYESSDYSSFVARECLNKDSAMKPYDIFIFEKDEHFSVEDHYTAGNSSNESNTRPSDIFLKKKLVGLNPSILQLNREKRKATLKFSGDNKDILQSTLSSSKNINLSGGLFVSREYENKYVKFGARMRCDLVNRMKDVTLAWHESVSSTSDKNVELSSVENHKIAPKADGPGNSSNESSSSPFDIFLKKKVMRLKPSFLELNREKKKAAKGFSGIVIRPGMVLLKNYLSINNQVMIVNKCRQLGLGEGGFYQPGFQDGGLLHLKMMCLGKNWDCQTRRYGEIRPIDGSVPPRIPVEFSQLVEKAIKESKSLVATNSNETKGGDEIPLLLPDICVVNFYTSTGKLGLHQDKGESKKSLRKGLPIVSFSIGDSAEFLYGDQKDVDKADTLILESGDVLIFGERSRNVFHGVRSIRKILPPRLFFRKQIFNQVV
>gi|297829976|ref|XP_002882870.1| hypothetical protein ARALYDRAFT_478829 [Arabidopsis lyrata subsp. lyrata] 111
MHCDLVNRTKDVTLFCQESVSPASVELSSVEDHKSAQKADEAGSSSNESSTRHFDLFLMKKGVVLKPSLMETNRVKKKAAKGYTGIVIRPGMVLLKNYLSINDQVMIVNKCRQLCLGEGGFYQPGYRDETKLHLKMMCLGKNWDPETSRYGEIRPIDGSTPPKIPAEFNQFVEKAVKESQSLAASSNSKETKGEDGIPFMLPDICIVNFYTSTGRLGLHQDKDESENSIRKGLPVVSFSIGDSAEFLYGDQRDEDKAETLILESGDVLIFGGRSRKVFHGVRSIRKDTAPKPLVQETSLRPGRLNLTFRQY
>gi|23397329|gb|AAK44006.2|AF370191_1 unknown protein [Arabidopsis thaliana] 135
LEKKGIVLKPNLLVLSREKKKAAKGYSGTVIRPGMVLLKNYLSINDQVMIVNKCRRLGLGEGGFYQPGYRDEAKLHLKMMCLGKNWDPETSRYGETRPFDGSTAPRIPAEFNQFVEKAVKESQSLAASNSKQTKGGDEIPFMLPDICIVNFYSSTGRLGLHQDKDESENSIRKGLPVVSFSIGDSAEFLYGDQRDEDKAETLTLESGDVLLFGGRSRKVFHGVRSIRKDTAPKALLQETSLRPGRLNLTFRQY
>gi|9294639|dbj|BAB02978.1| unnamed protein product [Arabidopsis thaliana] 152
MKDVTLAWHESVSSTSDKNVELSSVENHKIAPKADGPGNSSNESSSSPFDIFLKKKVMRLKPSFLELNREKKKAAKGFSGIVIRPGMVLLKNYLSINNQVMIVNKCRQLGLGEGGFYQPGFQDGGLLHLKMMCLGKNWDCQTRRYGEIRPIDGSVPPRIPVEFSQLVEKAIKESKSLVATNSNETKGGDEIPLLLPDICVVNFYTSTGKLGLHQVVTSIQYRKNCSSLYYCSFKFLHHQLIESFMAQDKGESKKSLRKGLPIVSFSIGDSAEFLYGDQKDVDKADTLILESGDVLIFGERSRNVFHGVRSIRKILPPRLFFRKQIFNQVV
>gi|227202818|dbj|BAH56882.1| AT5G01780 [Arabidopsis thaliana] 167
MVLLKDFLTPDIQVDIVKTCRELGVKPTGFYQPGYSVGSKLHLQMMCLGRNWDPQTKYRKNTDIDSKAPEIPVTFNVLVEKAIREAHALIDRESGTEDAERILPVMSPDICIVNFYSETGRLGLHQDRDESEESIARGLPIVSFSIGDSAEFLYGEKRDVEEAQGVILESGDVLIFGGESRMIFHGVKSIIPNSAPMSLLNESKLRTGRLNLTFRHF
>gi|108711754|gb|ABF99549.1| oxidoreductase, 2OG-Fe oxygenase family protein, putative, expressed [Oryza sativa (japonica cultivar-group)] 237
MVGGGGGGGHGVRTPANFPPRQKARLPRGPVHEKSLEQQKKGPSSSSPSVSSNKSPLQLAAAIVQPQKPLESPQHMVTPVRLQESPGPRTIPCSSGSVGSGSGAAPFDICIKRDDKCSIKLSRSLLEINREKRREREQLSKEAAPLQYLRPGMVLLKKFLKHDDQVDIIRRCQKLGIGSGGFYTPGYRDGGKLSLQMMCLGKNWDPNSRSYGDTRPFDGAQPPSIPEVFSKIVKDAIQASNEFLRQKARPANDVEELPPLSPDICLVNFYTSSGKLGLHQDKDETKPSLHKGLPVVSFSLGDTAEFLYGDVNDVDKASKVDLESGDVLIFGGKSRLIFHGVSRIKPKTAPNWLTDEAKLRPGRLNLTFRQH
>gi|224140571|ref|XP_002323656.1| predicted protein [Populus trichocarpa] 241
MEENQENVEHPIEESGGQGVLRPGMVLLKRYISLGDQIEMVKTCREIGLGPGGFYRPGYKNGAKLRLQMMCLGLNWDPETRKYEDRSPADGCKPPCIPREFNQLVETAIQDAHGLLGKDYMLPTMSPDICIVNFYTTNGRLGLHQDRDESSESLDKGLPVVSFSVGDSAEFLYGDQRDVNKADKVVLESGDVLIFGGKSRHIFHGVTSVIPNSAPKALIEETRLRPGRLNLTFRQY
>gi|115456185|ref|NP_001051693.1| Os03g0816500 [Oryza sativa Japonica Group] 249
MDSSKQQLAVWPVSAAKKYAGFDGKAAARERSGLANASFRVYYSLRAGAVPFLWESSPGTPKAAAVSSPARESSSAARGALPPISPPPSYQSVEMKKGGRCRPRSSWPAAAAAGDIAPLKGESVKPFPALVLASALTLAASSMVGGGGGGGHGVRTPANFPPRQKARLPRGPVHEKSLEQQKKGPSSSSPSVSSNKSPLQLAAAIVQPQKPLESPQHMVTPVRLQESPGPRTIPCSSGSVGSGSGAAPFDICIKRDDKCSIKLSRSLLEINREKRREREQLSKEAAPLQYLRPGMVLLKKFLKHDDQVDIIRRCQKLGIGSGGFYTPGYRDGGKLSLQMMCLGKNWDPNSRSYGDTRPFDGAQPPSIPEVFSKIVKDAIQASNEFLRQKARPANDVEELPPLSPDICLVNFYTSSGKLGLHQDKDETKPSLHKGLPVVSFSLGDTAEFLYGDVNDVDKASKVDLESGDVLIFGGKSRLIFHGVSRIKPKTAPNWLTDEAKLRPGRLNLTFRQH
>gi|225439617|ref|XP_002267882.1| PREDICTED: hypothetical protein [Vitis vinifera] 250
MVARSGSKEPVSLFDSSYAEEFPMLSPDGILPIKNRKSNKMRTRVDLSTEVGTRENSSLHHESPPMSNSTFQQYGTSLPSDDTSFPSDCQEKGTPSYSRELHHVQSCVDDEVSSTNANQDDSKLPTSLGKKSMPPHLRQREYEDSTRKDESDNSYLPTQFGKKSTPPHSRKPQRGQPYHRHDVGTGNSECPRGLQKFEPFDICKSGVMHPVKKCLIPEQNEIKHSMEGTTQEVLRPGMVLLKGYISLTEQIKMVKKCRDLGVGPGGFYRPGYQDGAKLRLQMMCLGMNWDPQTRKYEKWHPLDGSETPDIPHEFSVLVERAIQDSQSLIKKNSGENNVEDTLPRMSPNICIVNFYTTSGRLGLHQDRDESEESLLKGLPVVSFSLGDSAEFLYGNQRNVDAAGKVVLESGDVLIFGGPSRHIFHGVSSIIPNSAPNSLLEETNLLPGRLNLTLRQL
>gi|297735575|emb|CBI18069.3| unnamed protein product [Vitis vinifera] 255
MQMIHVASPPFRRREKPKWPLMRASPPRLLQTRLLPQRIREYKDLKNKHMTTSVAAISHRLHQIFPQFSSYLPKMNSVDGSMERVSRDICSDSVRNFAMVARSGSKEPVSLFDSSYAEEFPMLSPDGILPIKNRKSNKMRTRVDLSTEVGTRENSSLHHESPPMSNSTFQQYGTSLPSDDTSFPSDCQEKGTPSYSRELHHVQSCVDDEVSSTNANQDDSKLPTSLGKKSMPPHLRQREYEDSTRKDESDNSYLPTQFGKKSTPPHSRKPQRGQPYHRHDVGTGNSECPRGLQKFEPFDICKSGVMHPVKKCLIPEQNEIKHSMEGTTQEVLRPGMVLLKGYISLTEQIKMVKKCRDLGVGPGGFYRPGYQDGAKLRLQMMCLGMNWDPQTRKYEKWHPLDGSETPDIPHEFSVLVERAIQDSQSLIKKNSGENNVEDTLPRMSPNICIVNFYTTSGRLGLHQDRDESEESLLKGLPVVSFSLGDSAEFLYGNQRNVDAAGKVVLESGDVLIFGGPSRHIFHGVSSIIPNSAPNSLLEETNLLPGRLNLTLRQL
>gi|218193984|gb|EEC76411.1| hypothetical protein OsI_14065 [Oryza sativa Indica Group] 263
MVGGGGGHGVRTPANFPPRQKARLPRGPAHEKSLEQQKKGPSSSSPSVSSNKSPLQLAAAIVQPQKPLESPQHMVTPVRLQEAPGPRTIPCSSGSVGSGSGAAPFDICIKRDDKCSIKLSRSLLEINREKRREREQLSKEAAPLQYLRPGMVLLKKFLKHDDQVDIIRRCQKLGIGSGGFYTPGYRDSGKLSLQMMCLGKNWDPNSRSYGDTRPFDGAQPPSIPEVFSKIVKDAIQASNEFLRQKARPANDVEELPPLSPDICLVNFYTSSGKLALHRDKDETKPSLHKGLPVVSFSLGDTAEFLYGDVNDVDKASKVDLESGDVLIFGGKSRLIFHGVSRIKPKTAPNWLTDEAKLRPGRLNLTFRQH
>gi|225442044|ref|XP_002269640.1| PREDICTED: hypothetical protein [Vitis vinifera] 277
MNRGSARRAGGYRGRSSRSGVGTSLRYVPVGAGRHSTNDALECKDGTPPNRREAPKQPSPGSISRQSEHELTLGHSYKQDRPSSGNSEGLSHMGINQHGQNPLETASSSSQPSGCSSASDSAHENHLPPLYDLSLKENTKNLQNESQIQTPIKYGINSMPFQNKGPQFEKNSLSKTIGTGNIELSEHPGVVEPFDICPVKTGTSIVLKAPLLSKNREKRRESKRAEEGLKGDVIRSGMVLLKGYISSSDQVKIVKKCQELGLGSGGFYQPGYRDGGKLNLQMMCLGKNWDPETGKYEDERPVDNAKPPPIPDEFFHLVKEAIQDSQALLSKEKIEASKVEKELPWMIPDICIVNFYTTSGRLGLHQDRDETEETLRKGLPVVSFSIGDSAKFLYSNQRDVFNADEVLLESGDVLIFGGESRRIFHGVASILPNTSPQVLLKETNLRPGRLNLTFRQY
>gi|255576587|ref|XP_002529184.1| conserved hypothetical protein [Ricinus communis] 294
MNRGRPHATGGYSAPRRGQSSRSAGHRNPHITGGDGAFSDDSIYNRGGLARGGRGSAHYQSSPASFHRRSTYRPTPVFEYRVKKPSRDESCQTEQVHQDQSAFNDIGSRPKQSESSDSAPESDSSLLPACLSSHGTPLDVSKMRVEQALVKRVGKANIICLQNVSQPPLHSGAKDQSLQEHFSKRTEPTGDSGSSENQPVIEPFDICLPKNRPFVVLKSTLFDINRGKRNEIKHASEKQGKILEPGMVLLKGFLSIDDQVRIVNKCRNLGLGPGGFYQPGYRGGAKLRLKMMCLGRNWDPDTSSYEELRSIDGAAAPIIPDEFCELVKKAMKDSIALSQRNNKATSAEDILPGMTPDICVVNFYSTSGRLGLHQDKDESEGSLRKGLPVVSFSIGDAGEFLYGDTRDEKDAKKVLLESGDVLIFGGKSRHIFHGVRSVHINTAPKSLLEESDLRAGRLNLTFRQY
>gi|226507824|ref|NP_001141140.1| hypothetical protein LOC100273226 [Zea mays] 308
MAGRSDKKPASSAPPRKGGYPHGSVYGSSSEPRKQDACTFSPSVSSKDSLHKVVTLTPVQPQKPVDSRGSHCNAGSDSGEAPFDICMSGNKCAVKLKPSIFETNRERKQRDRECSKDVRPLQLRPGMVLLKRFIKPNDQVKIVKLCSQLGVGPGGFYRPGYRNGALLKLWMMCLGKNWDPDSSSYGDRRLFDGAQPPTIPEEFQKFVQDGIQASHEFLKQQKGATNVVQEIPAMSPDICIVNFYNSSGRLGLHQDKDESQSSLDKGLPVVSFSIGETAEFMFGDVRDEEKISKVDLESGDVLIFGGESRLIFHGVNNTKPKTAPKWLTDETSLRPGRLNLTFRQY
>gi|242037635|ref|XP_002466212.1| hypothetical protein SORBIDRAFT_01g003600 [Sorghum bicolor] 328
MYSRARSNTAPPTSSVRPRARLRSCSSSAASASARIGSRFPFMAGRGDKKPASRKGGSPHGSVYGSSSAPRKQGACTFSPSVSSKDSSLQKLVTPVQPQKPVDSRSSQSSTGSDSGAAPLDICMSASTCAVKLKPSILETNREKRRDRECSKDVAPLQLRPGMVLLKRFIKPNDQVKIVKLCRQLGVGPGGFYRPGYRNGAMLRLWMMCLGKNWDPNSYSYGDRRPFDGAQPPTIPEEFKKFVQDVIQASNEFLKQQKGAANAVQEIPAMSPDICLVNFYNSSGRLGLHQDKDESKSSLDKGLPVVSFSIGETAEFLYGDVRDQEKLSKVDLESGDVLIFGGQSRLIFHGVSTTKPKTAPKWLMDETNLRPGRLNLTFRQY
>gi|255646130|gb|ACU23551.1| unknown [Glycine max] 331
MEPRGRGRGRDHHSPSTAPVVVRYEESERGSGSKEKNSSADSDSVEMRVGKLSIGDDKPAAAGFDICPPKQAGSVVLKPPLLLKNREKRQSSNSRSNVVVSLRPGMVFLKGYLSLSDQEMIVKRCRELGVGSGGFYQHGYGEDTKMHLKMMCLEKNWDPQFGQYGDRRPFDGAKPPQIPPEFHSHVHSALKDSNALLPSISPDICIVNFYSETGRLGLHQDKDESPDSLRLGLPVISFSIGDSADFLYADHRDLDQPKKLLLQSGDVLIFGGPSRNLFHGVASIHPNTAPNLLLQHTNLCPGRLNLTFRRY
>gi|298381361|ref|ZP_06990960.1| alpha-ketoglutarate-dependent dioxygenase alkB [Escherichia coli FVEC1302] 343
MLDLFADAEPWQEPLAAGAVILRRFTFNAAEQLIRDINDVASQSPFRQMVTPGGYTMSVAMTNCGHLGWTTHRQGYLYSPIDPQTNKPWPAMPQSFHDLCQRAATAAGYPDFQPDACLINRYAPGAKLSLHQDKDEPDLRAPIVSVSLGLPAIFQFGGLKRNDPLKRLLLEHGDVVVWGGESRLFYHGIQPLKAGFHPLTTDCRYNLTFRQAGKKNKNKNYYCCAREDV
>gi|224070999|ref|XP_002303323.1| predicted protein [Populus trichocarpa] 360
MHPDFCLKLNSTVPLQNQNESHLSFQAGANDQLSQEKDPNIVVSAGDSGYSEQQAVVEPFDICLPKTGTTLKLKPSLLVKNREKRNDVRRAADGVNGRILRSGMVLLKNYLSLHDQIKIIKLCRDIGLGPGGFYQPVYRDGGRMHLKMMSLGRSWDPDRGKYLEHRPVDGAKAPIFPSDFHPLVERAIKDSRALIEINCKSTAAEDILPPLSPNICVVNFYSESGRLGLHQDKDESPESLRTGLPVVSFSIGDIGEFLYGDQRDVEKAEKVKLESGDVLIFGGMSRHIFHGVSSVQPKTAPAALLDETNLRPGRLNLTFREY
>gi|218705742|ref|YP_002413261.1| oxidative demethylase of N1-methyladenine or N3-methylcytosine DNA lesions [Escherichia coli UMN026] 365
MLDLFADAEPWQEPLAAGAVILRRFTFNAAEQLIRDINDVASQSPFRQMVTPGGYTMSVAMTNCGHLGWTTHRQGYLYSPIDPQTNKPWPAMPQSFHDLCQRAATAAGYPDFQPDACLINRYAPGAKLSLHQDKDEPDLRAPIVSVSLGLPAIFQFGGLKRNDPLKRLLLEHGDVVVWGGESRLFYHGIQPLKAGFHPLTTDCRYNLTFRQAGKKE
>gi|26248599|ref|NP_754639.1| alkylated DNA repair protein AlkB [Escherichia coli CFT073] 366
MLDLFADAEPWQEPLAAGAVILHRFAFNAAEQLIRDINDVASQSPFRQMVTPGGYTMSVAMTNCGRLGWTTHRQGYLYSPIDPQTNKPWPAMPQSFHNLCQRAATAAGYPDFQPDACLINRYAPGAKLSLHQDKDEPDLRAPIVSVSLGLPAIFQFGGLKRNDPLKRLLLEHGDVVVWGGESRLFYHGIQPLKAGFHPLTTDCRYNLTFRQAGKKE
>gi|15802765|ref|NP_288792.1| DNA repair system specific for alkylated DNA [Escherichia coli O157:H7 EDL933] 367
MLDLFADAEPWQEPLAAGAVILRRFAFNAAEQLIRDINDVASQSPFRQMVTPGGYTMSVAMTNCGHLGWTTHRQGYLYSPIDPQTNKPWPAMPQSFHNLCQRAATAAGYPDFQPDACLINRYAPGAKLSLHQDKDEPDLRAPIVSVSLGLPAIFQFGGLKRNDPLKRLLLEHGDVVVWGGESRLFYHGIQPLKAGFHPLTTDCRYNLTFRQAGKKE
>gi|170019474|ref|YP_001724428.1| alkylated DNA repair protein AlkB [Escherichia coli ATCC 8739] 369
MLDLFADAEPWQEPLAAGAVILRRFAFNAAEQLIRDINDVASQSPFRQMVTPGGYTMSVAMTNCGHLGWTTHRQGYLYSPIDPQTNKPWPAMPQSFHDLCQRAATAAGYPDFQPDACLINRYAPGAKLSLHQDKDEPDLRAPIVSVSLGLPAIFQFGGLKRNDPLKRLLLEHGDVVVWGGESRLFYHGIQPLKAGFHPLTTDCRYNLTFRQAGKKE
>gi|24113597|ref|NP_708107.1| alkylated DNA repair protein [Shigella flexneri 2a str. 301] 373
MLDLFADAEPWQEPLAAGAVILRRFAFNAAEQLIRDINDVASQSPFRQMVAPGGYTMSVAMTNCGHLGWTTHRQGYLYSPIDPQTNKPWPAMPQSFHDLCQRAATAAGYPDFQPDACLINRYAPGAKLSLHQDKDEPDLRAPIVSVSLGLPAIFQFGGLKRNDPLKRLLLEHGDVVVWGGESRLFYHGIQPLKAGFHPLTTDCRYNLTFRQAGKKE
>gi|284922204|emb|CBG35286.1| alpha-ketoglutarate-dependent dioxygenase (alkylated DNA repair protein) [Escherichia coli 042] 374
MLDLFADAEPWQEPLAAGAVILRRFAFNAAEQLIRDINDVASQSPFRQMVTPGGYTMSVAMTNCGHLGWTTHRQGYLYSPIDPQTNKPWPAMPQSFHDLCQRAATAAGYPDFQPDACLINRYAPGAKLSLHQDKDEPDLRAPIVSVSLGLPAIFQFGGLKRNDPLKRLLLEHGDVVVWGGESRLFYHGIQPLKAGFHPLTADCRYNLTFRQAGKKE
>gi|307231699|ref|ZP_07518110.1| 2OG-Fe(II) oxygenase [Escherichia coli TA143] 376
MLDLFADAEPWQEPLAAGAVILRRFAFNAAEQLIRDINDVASQSPFRQMVTPGGYTMSVAMTNCGHLGWTTHRQGYLYSPIDPQTNKPWPAMPQSFHHLCQRAATAAGYPDFQPDACLINRYAPGAKLSLHQDKDEPDLRAPIVSVSLGLPAIFQFGGLKRNDPLKRLLLEHGDVVVWGGESRLFYHGIQPLKAGFHPLTTDCRYNLTFRQAGKKE
>gi|90109327|pdb|2FD8|A Chain A, Crystal Structure Of Alkb In Complex With Fe(Ii), 2- Oxoglutarate, And Methylated Trinucleotide T-Mea-T 377
MQEPLAAGAVILRRFAFNAAEQLIRDINDVASQSPFRQMVTPGGYTMSVAMTNCGHLGWTTHRQGYLYSPIDPQTNKPWPAMPQSFHNLCQRAATAAGYPDFQPDACLINRYAPGAKLSLHQDKDEPDLRAPIVSVSLGLPAIFQFGGLKRNDPLKRLLLEHGDVVVWGGESRLFYHGIQPLKAGFHPLTIDCRYNLTFRQAGKKENLYFQ
>gi|82776184|ref|YP_402533.1| DNA repair system specific for alkylated DNA [Shigella dysenteriae Sd197] 378
MLDLFADAEPWQEPLAAGAVILRRFAFNAAEQLIRDTNDVASQSPFRQMVTPGGYTMSVAMTNCGHLGWTTHRQGYLYSPIDPQTNKPWPAMPQSFHNLCQRAATAAGYPDFQPDACLINRYAPGAKLSLHQDKDEPDLRAPIVSVSLGLPAIFQFGGLKRNDPLKRLLLEHGDVVVWGGESRLFYHGIQPLKAGFHPLTGDCRYNLTFRQAGKKE
>gi|157156371|ref|YP_001463563.1| alkylated DNA repair protein AlkB [Escherichia coli E24377A] 379
MLDLFADAEPWQEPLAAGAVILHRFAFNAAEQLIRDINNVASQSPFRQMVTPGGYTMSVAMTNCGHLGWTSHRQGYLYSPIDPQTNKPWPAMPQSFHNLCQRAATAAGYPDFQPDACLINRYAPGAKLSLHQDKDEPDLRAPIVSVSLGLPAIFQFGGLKRNDPLKRLLLEHGDVVVWGGESRLFYHGIQPLKAGFHPLTTDCRYNLTFRQAGKKE
>gi|16130149|ref|NP_416716.1| oxidative demethylase of N1-methyladenine or N3-methylcytosine DNA lesions [Escherichia coli str. K-12 substr. MG1655] 381
MLDLFADAEPWQEPLAAGAVILRRFAFNAAEQLIRDINDVASQSPFRQMVTPGGYTMSVAMTNCGHLGWTTHRQGYLYSPIDPQTNKPWPAMPQSFHNLCQRAATAAGYPDFQPDACLINRYAPGAKLSLHQDKDEPDLRAPIVSVSLGLPAIFQFGGLKRNDPLKRLLLEHGDVVVWGGESRLFYHGIQPLKAGFHPLTIDCRYNLTFRQAGKKE
>gi|283807196|pdb|3KHB|A Chain A, Crystal Structure Of Escherichia Coli Alkb With Co(Ii) And 2-Og 383
GPHMLDLFADAEPWQEPLAAGAVILRRFAFNAAEQLIRDINDVASQSPFRQMVTPGGYTMSVAMTNCGHLGWTTHRQGYLYSPIDPQTNKPWPAMPQSFHNLCQRAATAAGYPDFQPDACLINRYAPGAKLSLHQDKDEPDLRAPIVSVSLGLPAIFQFGGLKRNDPLKRLLLEHGDVVVWGGESRLFYHGIQPLKAGFHPLTIDCRYNLTFRQAGKKE
>gi|300903592|ref|ZP_07121512.1| alkylated DNA repair protein AlkB [Escherichia coli MS 84-1] 387
MLDLFADAEPWQEPLAAGAVILHRFAFNAAEQLIRDINDVASQSPFRQMVTPGGYTMSVAMTNCGHLGWTSHRQGYLYSPIDPQTNKPWPAMPQSFHNLCQRAATAAGYPDFQPDACLINRYAPGAKLSLHQDKDEPDLRAPIVSVSLGLPAIFQFGGLKRNDPLKRLLLEHGDVVVWGGESRLFYHGIQPLKAGFHPLTTDCRYNLTFRQAGKKE
>gi|193062349|ref|ZP_03043444.1| alkylated DNA repair protein AlkB [Escherichia coli E22] 389
MLDLFADAEPWQEPLAAGAVILRRFAFNAAEQLIRDINDVASQSPFRQMVTPGGYTMSVAMTNCGHLGWTSHRQGYLYSPIDPQTNKPWPAMPQSFHNLCQRAATAAGYPDFQPDACLINRYAPGAKLSLHQDKDEPDLRAPIVSVSLGLPAIFQFGGLKRNDPLKRLLLEHGDVVVWGGESRLFYHGIQPLKAGFHPLTTDCRYNLTFRQAGKKE
>gi|194435998|ref|ZP_03068100.1| alkylated DNA repair protein AlkB [Escherichia coli 101-1] 390
MLDLFADGEPWQEPLAAGAVILRRFAFNAAEQLIRDINDVASQSPFRQMVTPGGYTMSVAMTNCGHLGWTSHRQGYLYSPIDPQTNKPWPAMPQSFHNLCQRAATAAGYPDFQPDACLINRYAPGAKLSLHQDKDEPDLRAPIVSVSLGLPAIFQFGGLKRNDPLKRLLLEHGDVVVWGGESRLFYHGIQPLKAGFHPLTTDCRYNLTFRQAGKKE
>gi|307349875|ref|ZP_07619480.1| 2OG-Fe(II) oxygenase [Escherichia coli TA280] 393
MLDLFADAEPWQEPLAAGAVILRRFAFNAAEQLIRDINDVASQSPFRQMVTPGGYTMSVAMTNCGHLGWTTHRQGYLYSPIDPQTNKPWPAMPQSFHHLCQRAATAAGYPDFQPDACLINRYAPGAKLSLHQDKDEPDLRAPIVSVSLGLPAIFQFGGLKRNDPLKRLLLEHGDMVVWGGESRLFYHGIQPLKAGFHPLTTDCRYNLTFRQAGKKE
>gi|312207967|pdb|3O1M|A Chain A, Iron-Catalyzed Oxidation Intermediates Captured In A Dna Repair Dioxygenase 394
MQEPLAAGAVILRRFAFNAAEQLIRDINDVASQSPFRQMVTPGGYTMSVAMTNCGHLGWTTHRQGYLYSPIDPQTNKPWPAMPQSFHNLCQRAATAAGYPDFQPDACLINRYAPGAKLCLHQDKDEPDLRAPIVSVSLGLPAIFQFGGLKRNDPLKRLLLEHGDVVVWGGESRLFYHGIQPLKAGFHPLTIDCRYNLTFRQAGKKE
>gi|209919671|ref|YP_002293755.1| DNA repair protein [Escherichia coli SE11] 395
MLDLFADAEPWQEPLAAGAVILHRFAFNAAEQLIRDINDVASQSPFRQMVTPGGYTMSVAMTNCGHLGWTTHRQGYLYSPIDPQTNKPWPAMPQSFHDLCQRAATAAGYPDFQPDACLINRYAPGAKLSLHQDKDEPDLRAPIVSVSLGLPAIFQFGGLKRNDPLKRLLLEHGDVVVWGGESRLFYHGIQPLKAGFHPLTGDCRYNLTFRQAGKKE
>gi|283807198|pdb|3KHC|A Chain A, Crystal Structure Of Escherichia Coli Alkb In Complex With Ssdna Containing A 1-Methylguanine Lesion 396
GPHMLDLFADAEPWQEPLAAGAVILRRFAFNAAEQLIRDINDVASQSPFRQMVTPGGYTMSVAMTNCGHLGWTTHRQGYLYSPIDPQTNKPWPAMPQSFHNLCQRAATAAGYPDFQPDACLINRYAPGAKLSLHQDKAEPDLRAPIVSVSLGLPAIFQFGGLKRNDPLKRLLLEHGDVVVWGGESRLFYHGIQPLKAGFHPLTIDCRYNLTFRQAGKKE
>gi|74312733|ref|YP_311152.1| DNA repair system specific for alkylated DNA [Shigella sonnei Ss046] 397
MLDLFADAEPWQEPLAAGAVILRRFAFNAAEQLIRDINDVASQSPFRQMVTPGGYTMSVAMTNCGHLGWTTHRQGYLYSPIDPQTNKPWPAMPQSFHDLCQRAATAAGYPDFQPDACLINRYAPGAKLSLHQDKDEPDLRAPIVSVSLGLPAIFQFGGLKRNDPLKRLLLEHGDVVVWGGESRLFYHGIQPLKAGFHPLTGDCRYNLTFRQAGKKE
>gi|193068152|ref|ZP_03049116.1| alkylated DNA repair protein AlkB [Escherichia coli E110019] 401
MLDLFADAEPWQEPLAAGAVILHRFAFNAAEQLIRDINDVASQSPFRQMVTPGGYTMSVAMTNCGHLGWTSHRQGYLYSPIDPQTNKPWPAMPQSFHNLCQRAATAAGYPDFQPDACLINRYAPGAKLSLHQDKDEPDLRAPIVSVSLGLPAIFQFGGLKRNDPLKRLLLEHGDVVIWGGESRLFYHGIQPLKAGFHPLTTDCRYNLTFRQAGKKE
>gi|185177840|pdb|3BIE|A Chain A, X-Ray Structure Of E Coli Alkb Bound To Dsdna Containing 1meaT WITH MN AND 2KG 404
EPLAAGAVILRRFAFNAAEQLIRDINDVASQSPFRQMVTPGGYTMSVAMTNCGHLGWTTHRQGYLYSPIDPQTNKPWPAMPQSFHNLCQRAATAAGYPDFQPDACLINRYAPGAKLCLHQDKDEPDLRAPIVSVSLGLPAIFQFGGLKRNDPLKRLLLEHGDVVVWGGESRLFYHGIQPLKAGFHPLTIDCRYNLTFRQAGK
>gi|157161694|ref|YP_001459012.1| alkylated DNA repair protein AlkB [Escherichia coli HS] 406
MLDLFADAEPWQEPLAAGAVILHRFAFNAAEQLIRDINDVASQSPFRQMVTPGGYTMSVAMTNCGHLGWTSHRQGYLYSPIDPQTNKPWPAMPQSFHNLCQRAATAAGYPDFQPDACLINRYAPGAKLSLHQDKDEPDLRAPIVSVSLGLPAIFQFGGLKRNDPLKRLLLEHGDVVVWGGESRLFYHGIQPLKAGFHPLTIDCRYNLTFRQAGKKE
>gi|185177837|pdb|3BI3|A Chain A, X-Ray Structure Of Alkb Protein Bound To Dsdna Containing 1meaA WITH COFACTORS 409
EPLAAGAVILRRFAFNAAEQLIRDINDVASQSPFRQMVTPGGYTMSVAMTNCGHLGWTTHRQGYLYSPIDPQTNKPWPAMPQSFHNLCQRAATAAGYPDFQPDACLINRYAPGAKLCLHQDKDEPDLRAPIVSVSLGLPAIFQFGGLKRNDPLKRLLLEHGDVVVWGGESRLFYHGIQPLKAGFHPLTIDCRYNLTFRQAG
>gi|194434194|ref|ZP_03066461.1| alkylated DNA repair protein AlkB [Shigella dysenteriae 1012] 410
MLDLFADAEPWQEPLAAGAVILRRFAFNAAEQLIRDINDVASQSPFRQMVTPGGYTMSGAMTNCGHLGWTTHRQGYLYSPIDPQTNKPWPAMPQSFHNLCQRAATAAGYPDFQPDACLINRYAPGAKLSLHQDKDELDLRAPIVSVSLGLPAIFQFGGLKRNDPLKRLLLEHGDVVVWGGESRLFYHGIQPLKAGFHPLTTDCRYNLTFRQAGKKE
>gi|306814674|ref|ZP_07448836.1| 2OG-Fe(II) oxygenase [Escherichia coli NC101] 421
MLDLFADAEPWQEPLAAGAVILHRFAFNAAEQLIRDINDVASQSPFRQMVTPGGYTMSVAMTNCGHLGWTTHRQGYLYSPIDPQTNKPWPAMPQSFHHLCQRAATAAGYPDFQPDACLINRYVPGAKLSLHQDKDEPDLRAPIVSVSLGLPAIFQFGGLKRNDPLKRLLLEHGDVVVWGGESRLFYHGIQPLKVGVHPLTTDCRYNLTFRQAGKKE
>gi|300926323|ref|ZP_07142123.1| alkylated DNA repair protein AlkB [Escherichia coli MS 182-1] 425
MLDLFADAEPWQEPLAAGAVILRRFAFNAAEQLIRDINDVASQSPFRQMVTPGGYTMSVAMTNCGHLGWTTHRQGYLYSPIDPQTNKPWPAMPQSFHDLCQRATTAAGYPDFQPDACLINRYAAGAKLSLHQDKDEPDLRAPIVSVSLGLPAIFQFGGLKRNDPLKRLLLEHGDVVVWGGESRLFYHGIQPLKAGFHPLTTDCRYNLTFRQAGKKE
>gi|307279411|ref|ZP_07560468.1| alkylated DNA repair protein AlkB [Escherichia coli KO11] 427
MLDLFADAEPWQEPLAAGAVILHRFAFNAAEQLIRDINDVASQSPFRQMVTPGGYTMSVEMTNCGHLGWTSHRQGYLYSPIDPQTNKPWPAMPQSFHNLCQRAATAAGYPDFQPDACLINRYAPGAKLSLHQDKDEPDLRAPIVSVSLGLPAIFQFGGLKRNDPLKRLLLEHGDVVIWGGESRLFYHGIQPLKAGFHPLTGDCRYNLTFRQAR
>gi|293446562|ref|ZP_06662984.1| alkylated DNA repair protein [Escherichia coli B088] 430
MLDLFADAEPWQEPLAAGAVILHRFAFNAAEQLIRDINNVASQSPFRQMVTPGGYTMSVAMTNCGHLGWTSHRQGYLYSPIDPQTNKPWPAMPQSFHNLCQRAATAAGYPDFQPDACLINRYAAGAKLSLHQDKDEPDLRAPIVSVSLGLPAIFQFGGLKRNDPLKRLLLEHGDVVVWGGESRLFYHGIQPLKAGFHPLTTDCRYNLTFRQAGKKE
>gi|218700680|ref|YP_002408309.1| oxidative demethylase of N1-methyladenine or N3-methylcytosine DNA lesions [Escherichia coli IAI39] 434
MLDLFADAEPWQEPLAAGAVILHRFAFNAAEQLIRDINDVASQSPFRQMVTPGGYTMSVAMTNCGHLGWTTHRQGYLYSPIDPQTNKPWPAMPQSFHDLCQRAATAAGYPDFQPDACLINRYVPGAKLSLHQDKDEPDLRAPIVSVSLGLPAIFQFGGLKRNDPLKRLLLEHGDVVVWGGESRLFYHGIQPLKVGGHPLTTDCRYNLTFRQAGKKE
>gi|307311214|ref|ZP_07590858.1| alkylated DNA repair protein AlkB [Escherichia coli W] 435
MLDLFADAEPWQEPLAAGAVILHRFAFNAAEQLIRDINDVASQSPFRQMVTPGGYTMSVEMTNCGHLGWTSHRQGYLYSPIDPQTNKPWPAMPQSFHNLCQRAATAAGYPDFQPDACLINRYAPGAKLSLHQDKDEPDLRAPIVSVSLGLPAIFQFGGLKRNDPLKRLLLEHGDVVIWGGESRLFYHGIQPLKAGFHPLTGDCRYNLTFRQAGKKE
>gi|91211504|ref|YP_541490.1| AlkB repair system protein for alkylated DNA and RNA [Escherichia coli UTI89] 443
MLDLFADAEPWQEPLAAGAVILHRFAFNAAEQLIRDINDVASQSPFRQMVTPGGYTMSVAMTNCGHLGWTTHRQGYLYSPIDPQTNKPWPAMPQSFHHLCQRAATAAGYPDFQPDACLINRYVPGAKLSLHQDKDEPDLRAPIVSVSLGLPAIFQFGGLKRNDPLKRLLLEHGDVVVWGGESRLFYHGIQPLKVGGHPLTTDCRYNLTFRQAGKKE
>gi|185177845|pdb|3BKZ|A Chain A, X-Ray Structure Of E Coli Alkb Crosslinked To Dsdna In The Active Site 444
PLAAGAVILRRFAFNAAEQLIRDINDVASQSPFRQMVTPGGYTMSVAMTNCGHLGWTTHRQGYLYSPIDPQTNKPWPAMPQSFHNLCQRAATAAGYPDFQPDACLINRYAPGAKLSLHQDKCEPDLRAPIVSVSLGLPAIFQFGGLKRNDPLKRLLLEHGDVVVWGGESRLFYHGIQPLKAGFHPLTIDCRYNLTFRQAGK
>gi|270262645|ref|ZP_06190916.1| 2OG-Fe(II) oxygenase [Serratia odorifera 4Rx13] 447
MTLDLFEDAVPPPWREQIAPGAVVMHGFVRDHGPELLAAVKGVIAQVPWRHMTTPGGHVMSVAMSWCGNGWSSDSRGYRYSERDSRSGKRWPPIPAIFMALADEAAQQAGFAPFVPDSCLINRYDPGSKLSLHQDKDEHDFGSPIVSVSLGLPAVFQFGGMQRSDRAQRIPLAHGDVVVWGGPSRLCFHGIMPIKEGYHSLVGPHRINITLRKAL
>gi|307144595|ref|ZP_07503027.1| 2OG-Fe(II) oxygenase [Escherichia coli M605] 449
MLDLFADAEPWQEPLAAGAVILHRFAFNAAEQLIRDINDVASQSPFRQMVTPGGYTMSVAMTNCGHLGWTTHRQGYLYSPIDPQTNKPWPAMPQSFHHLCQRAATAAGYPDFQPDACLINRYVPGVKLSLHQDKDEPDLRAPIVSVSLGLPAIFQFGGLKRNDPLKRLLLEHGDVVVWGGESRLFYHGIQPLKVGGHPLTTDCRYNLTFRQAGKKE
>gi|293410575|ref|ZP_06654151.1| conserved hypothetical protein [Escherichia coli B354] 461
MLDLFADAEPWQEPLAAGAVILRRFAFNAAEQLIRDINDVASQSPFRQMVTPGGYTMSVAMTNCGHLGWTTHRQGYLYSPIDPQTNKPWPAMPQSFHDLCQRAATAAGYPDFQSDACLINRYAPGAKLSLHQDKDEPDLRAPIVSVSLGLPAIFQFGGLKRNDPLKRLLLEHGDVVVWGGESRLFYHGIQPLKAGFHPLTTDCRYNLTFRQAGKKE
>gi|215487431|ref|YP_002329862.1| oxidative demethylase of N1-methyladenine or N3-methylcytosine DNA lesions [Escherichia coli O127:H6 str. E2348/69] 463
MLDLFADAEPWQEPLAAGAVILHRFAFNAAEQLIRDINDVASQSPFRQMVTPGGYTMSVAMTNSGHLGWTTHRQGYLYSPIDPQTNKPWPAMPQSFHHLCQRAATAAGYPDFQPDACLINRYVPGAKLSLHQDKDEPDLRAPIVSVSLGLPAIFQFGGLKRNDPLKRLLLEHGDVVVWGGESRLFYHGIQPLKVGVHPLTTDCRYNLTFRQAGKKE
>gi|170682238|ref|YP_001744406.1| alkylated DNA repair protein AlkB [Escherichia coli SMS-3-5] 464
MLDLFADAEPWQEPLAAGAVILRRFAFNAAEQLIRDINDVASQSPFRQMVTPGGYTMSVAMTNCGHLGWTTHRQGYLYSPIDPQTNKPWPAMPQSFHHLCQRAATAGGYPDFQPDACLINRYVPGAKLSLHQDKDEPDLRAPIVSVSLGLPAIFQFGGLKRNDPLKRLLLEHGDVVVWGGESRLFYHGIQPLKAGFHPLAGDCRYNLTFRQAGKKE
>gi|307222066|ref|ZP_07508490.1| 2OG-Fe(II) oxygenase [Escherichia coli M718] 468
MLDLFADAEPWQEPLAAGAVILRRFAFNAAEQLIRDINDVASQSPFRQMVHPPGGYTMSVAMTNCGHLGWTTHRQGYLYSPIDPQTNKPWPAMPQSFHNLCQRAATAAGYPDFQPDACLINRYAPGAKLSLHQDKDEPDLRAPIVSVSLGLPAIFQFGGLKRNDPLKRLLLEHGDVVVWGGESRLFYHGIQPLKAGVHPLTTDCRYNLTFRQAGKKE
>gi|218548327|ref|YP_002382118.1| oxidative demethylase of N1-methyladenine or N3-methylcytosine DNA lesions [Escherichia fergusonii ATCC 35469] 472
MLDLFANAEPWQESLADGAVILRRFAFNVAEQLIRDINDVASQSPFRQMVTPGGYTMSVAMTNCGHLGWTTNRQGYLYSPIDPQTNKPWPAMPHSFHDLCQCAATAAGYPDFQPDACLINRYAPGAKLSLHQDKDEPDLRAPIVSVSLGLPAIFQFGGLKRNDPLKRLLLEHGDVVVWGGESRLFYHGIQPLKAGFHPLTADCRYNLTFRQAGKKE
>gi|157371400|ref|YP_001479389.1| 2OG-Fe(II) oxygenase [Serratia proteamaculans 568] 495
MTLDLFEDSVPPPWREQIAPGAVVMHGFVRDHGPELLAAVNGVIAQVPWRHMTTPGGHVMSVAMSWCGNGWSSDSRGYRYSERDSRSGKRWPPIPAILMALADEAAQQAGFAPFVPDSCLMNRYDPGSKLSLHQDKDEHDFGSPIVSVSLGLPAVFQFGGMQRSDRAQRIPLAHGDVVVWGGPSRLCFHGIMPIKEGYHSLVGPHRINITLRKAL
>gi|170767260|ref|ZP_02901713.1| alkylated DNA repair protein AlkB [Escherichia albertii TW07627] 496
MLDLFANAEPWQEPLAPGAVILRRFVFNVAEQLMQGINDVASQSPFRQMVTPGGYTMSVAMTNCGRLGWTTHRQGYLYSAVDPKTEKPWPAMPQSFRDLCQQAAMAAGYRDFQPDACLINRYVPGAKLSLHQDKDEADLRAPIVSVSLGLPAIFQFGGLKRSDPLKRLLLEHGDVVVWGGESRLFYHGIQPLKTGFHPLTADCRYNLTFRQAGKKE
>gi|110642422|ref|YP_670152.1| alkylated DNA repair protein AlkB [Escherichia coli 536] 498
MLDLFADAEPWQEPLAAGAVILHRFAFNAAEQLIRDINDVASQSPFRQMVTPGGYTMSVAMTNCGHLGWTTHRQGYLYSPIDPQTNKPWPAMPQSFHHLCQRAATAAGYPDFQPDACLINRCVPGAKLSLHQDKDEPDLRAPIVSVSLGLPAIFQFGGLKRNDPLKRLLLEHGDVVVWGGESRLFYHGIQPLKVGVHPLTTDCRYNLTFRQAGKKE
>gi|302838827|ref|XP_002950971.1| hypothetical protein VOLCADRAFT_101962 [Volvox carteri f. nagariensis] 505
MAAAAAASAAAAKALTNVPRSVPGLPPGVILLKGYLTMDEQIRIVLQIRELGVGPGGFYTPSYNTGARLSLRMMCMGLHWEPRTSKYEATRSSYDGATPPPIPSWLVELCGRCLGAASAAAAAAGGIQLPPLRPDICLANFYERSGRLGMHQDKDEMPDSLRAGLPVVSLSLGDAADFLYGRTREAEQASSVRLESGDVLVFGGPGRMIFHSVSRVHPHTAPRELLAATGLRPGRLNLTFRQYRARTNAP
>gi|147807459|emb|CAN70743.1| hypothetical protein [Vitis vinifera] 513
MIQIKMVKKCRDLGVGPGGFYRPGYQDGAKLRLQMMCLGMNWDPQTRKYEKWHPLDGSETPDIPHEFSVLVERAIQDSQSLIKKNSGENNVEDTLPRMSPNICIVNFYTTSGRLGLHQDRDESXESLLKGLPVVSFSLGDSAEFLYGNQRNVDAAGKVVLESGDVLIFGGPSRHIFHGVSSIIPNSAPNSLLEETNLLPGRLNLTLRQL
>gi|168038958|ref|XP_001771966.1| predicted protein [Physcomitrella patens subsp. patens] 523
IMLAPSLLDQNRPDLALPSIWSDTVLMPGMVLLKGWLSIDDQVEIVRECSTLGRGYGGFYQPTFADGRHMRLQMMCLGKKHWDATTNSYVPRRQNHDNATPPAIPEKFSDLVKRSLQRAQDLALKAGGLKLGRKQVEGELPNMDPTVCIVNFYEQTGALGMHQDKDESAASLKRGSPVVSFSVGDSGIFAYGKERDPQKAEKISLESGDVLIFGGPSRMIFHGVESIIPKSAPKELIDKTNIKQGRLNLTFRE
>gi|293395379|ref|ZP_06639663.1| alkylated DNA repair protein AlkB [Serratia odorifera DSM 4582] 525
MTLDLFEDALPPPWREEIAPGAVVLHGFVRDHGPELLAAVQSVVAQVPWRHMTTPGGYTMSVAMSWCGNGWTSDSRGYRYSARDSRSGKRWPPIPDILMALADEAALQAGFGHYVPDSCLMNRYDPGSKLSLHQDKDEHDFGSPIVSVSLGLPAVFQFGGLQRSDKTRRIPLAHGDVVVWGGPSRLCFHGIMPVKEGYHSLVGPHRINITLRKAL
>gi|39934792|ref|NP_947068.1| alkylated DNA repair protein [Rhodopseudomonas palustris CGA009] 547
MTADLFDGLDDAPRRQDIAPGAALLSGFARANERELLAAIDAVVARAPFRHMMTPGGHTMSVAMTSCGSVGWVTDRRGYRYSPNDPDSATPWPKMPAVLRDLAQRAAADVGFAGFDPDACLINRYVPGAKMALHQDKDEADFSAPIVSVSLGLPAIFQFGGMARSDKPRRYELRHGDVLVWGGPSRLVYHGVLTLKDGEHPLLGRQRINLTFRKAL
>gi|183599172|ref|ZP_02960665.1| hypothetical protein PROSTU_02628 [Providencia stuartii ATCC 25827] 563
MLFSDEDNRLLIAEDAFLLKGFLLGNGQALISALDEVVEQSPFRYMVTPGGYGMSVAMTNCGPWGWVTDHKGYRYQKSDPVTNKPWPEMPTIFIELARKAAEMAGFYHFSPDACLINRYSVGAKLSLHQDKDEMDFSQPIVSFSLGLPATFDFGGLTREAPKTALLLEHGDVVVWGGKSRLNYHGVRSIKAGCHPVLGEFRINITFRRCQ
>gi|297519271|ref|ZP_06937657.1| 2OG-Fe(II) oxygenase [Escherichia coli OP50] 567
MLDLFADGEPWQEPLAAGAVILRRFAFNAAEQLIRDINDVASQSPFRQMVTPGGYTMSVAMTNCGHLGWTSHRQGYLYSPIDPQTNKPWPAMPQSFHNLCQRAATAAGYPDFQPDACLINRYAPGAKLSLHQDKDEPDLRAPIVSVSLGLPAIFQFGGLKRNDPLKRLLLEHGDVVVWGGESRLFYHGIQPLKAGFHPLTTDCRYNLT
>gi|16761192|ref|NP_456809.1| AlkB protein [Salmonella enterica subsp. enterica serovar Typhi str. CT18] 568
MLDLFADEAPWQEPLAPGAVVLRRFAFRAAQSLLDDIGFVASQSPFRQMVTPGGYTMSVAMTNCGALGWTTDGHGYCYAVRDPLTDKPWPALPLSFASVCRQAAIAAGYASFQPDACLINRYAPGAKLSLHQDKDEPDLRAPIVSVSLGVPAVFQFGGLRRSDPLQRILLEHGDIVVWGGESRLFYHGIQPLKAGFHPMTGEFRYNLTFRQAAEKE
>gi|213425960|ref|ZP_03358710.1| AlkB protein [Salmonella enterica subsp. enterica serovar Typhi str. E02-1180] 571
MLDLFADEAPWQEPLAPGAVVLRRFAFRAAQSLLDDIGFVASQSPFRQMVTPGGYTMSVAMTNCGALGWTTDGHGYCYAVRDPLTDKPWPALPLSFASVCRQAAIAAGYASFQPDACLINRYAPGAKLSLHQDKDEPDLRAPIVSVSLGVPAVFQFGGLRRSDPLQRILLEHGDIVVWGGESRLFYHGIQPLKAGFHPMTGEFRYNLTFRQAAEKEIKIRIIIAVQVELVKLRAVIIGPGCMHGTSYSCLAAVPLAIY
>gi|311693919|gb|ADP96792.1| alkylated DNA repair protein AlkB [marine bacterium HP15] 572
MTQDLFGEQPPEQTVEPLVDGAVVLRQFALPNAESLMADIETVTSEAPFRHMKTPGGHAMSAAMSCCGDLGWVTDRRGYRYQAEDPESGRPWPAMPAAFRELARSAAETAGFEGFEPDACLINRYQPGAKMGLHQDKDEQDFTQPIVSVSLGLPMVFQFGGLKRSERPIRVPLAHGDVVVWGGPARMRYHGVLTLKAGEHPLTGGYRYNLTFRRAR
>gi|306840556|ref|ZP_07473313.1| alkylated DNA repair protein AlkB [Brucella sp. BO2] 585
MKDLFDNLNTREILAPGAVLLRGFALACEESILTAVARICAAAPFRHMTTPGGYRMSVAMTNCGPVGWVTDRTGYRYSPDDLETDKPWPPMPDTFLALAQDAARQAGYPDFTPDACLINRYEPGARLSLHQDKDERNFSNPIVSVSLGLPATFQFGGIKRTDPITKYILHHGDVVVWGGPSRLFYHGILPLKSGEHERLGPFRLNLTFRKAF
>gi|213417574|ref|ZP_03350716.1| AlkB protein [Salmonella enterica subsp. enterica serovar Typhi str. E01-6750] 586
MLDLFADEAPWQEPLAPGAVVLRRFAFRAAQSLLDDIGFVASQSPFRQMVTPGGYTMSVAMTNCGALGWTTDGHGYCYAVRDPLTDKPWPALPLSFASVCRQAAIAAGYASFQPDACLINRYAPGAKLSLHQDKDEPDLRAPIVSVSLGVPAVFQFGGLRRSDPLQRILLEHGDIVVWGGESRLFYHGIQPLKAGFHPMTGEFRYNLTFRQAAEKIKIRIIIAVQVELVKLRAVIIGPGCMHGTSYSCLAAVPLAIY
>gi|152980529|ref|YP_001353534.1| alkylated DNA repair protein [Janthinobacterium sp. Marseille] 589
MRKFTPIEVYASGQYSSFCIRREQEFVSLVIMSAGYEWPDNSLDMDLFDEIERGRTWREELCDGAVVLRGHALAIEAGLLGAIEGVIAQAPLRHMTTPGGFRMSVAMTSCGQYGWVTDRSGYRYDTVDPDSGKPWPQMPEVFFRLAQEAALAAGFADFVPNACLINCYEPGARMSLHQDKDEQDFRQPIVSVSLGIPAVFQFGGDRREDKAMRIPLQHGDVVVWGGTARLRYHGVLALKPATHPLFGARRINLTFRKAS
>gi|146312434|ref|YP_001177508.1| DNA-N1-methyladenine dioxygenase [Enterobacter sp. 638] 593
MLDLFADEQPWQEPLAAGAVVLRRFAVTSAAALLHNIEAVAAISPFRHMVTPGGYTMSVAMTSCGGLGWTTNDRGYLYSSVDPVTQCPWPPIPAVFNALCHEAAVAAGYPEFQPDACLINRYAPGAKLSLHQDKDEPNLRAPIVSVSLGLPAIFQFGGLQRNDPLKRLMLEHGDVVVWGGESRLFYHGIQPLKPGQHPLTGEYRYNLTFRQASNSE
>gi|90423198|ref|YP_531568.1| 2OG-Fe(II) oxygenase [Rhodopseudomonas palustris BisB18] 597
MGGDLFEAIDPRPARQPIAEGATLLRGFALADERELIAALRAILAEAPFRQMITPGGHTMSVAMSNCGAVGWVTDRKGYRYDAIDPDSGRPWPPMPAVLMDLAVRAASEAGFANFHPDACLINRYVPGAKMSLHQDKDEADFTAPIVSVSLGLPAVFMFGGAKRSDKPQRFALEHGDVVAWGGAARLAFHGVAALKDGEHPLLGRQRINLTFRKAR
>gi|148254384|ref|YP_001238969.1| DNA-N1-methyladenine dioxygenase [Bradyrhizobium sp. BTAi1] 598
MAADLFDGLESAGPARQQLAPGAVLLRGFARSQQAELIAVIEAIAAQAPFRRMMTPGGHQMSVAMTSCGSCGWVTDRTGYRYDALDPESGQPWPAIPPLFRDLAEQAASEAGFADFAPDACLINRYEPGAKMSLHQDRDERDIGAPIVSVSLGLPATFLFGGLKRTDKTQRYRLVHGDVVVWGGPARLAFHGIAPLADGEHALLGRRRINLTFRRAR
>gi|192290315|ref|YP_001990920.1| 2OG-Fe(II) oxygenase [Rhodopseudomonas palustris TIE-1] 602
MTADLFDGLDDAPRREDIAPGAALLSGFARANERELLAAIDAVVARAPFRHMMTPGGHTMSVAMTSCGSVGWVTDRRGYRYSPNDPDSVTPWPKMPAVLRDLAQRAAADVGFAGFDPDACLINRYVPGAKMALHQDKDEADFLAPIVSVSLGLPATFQFGGMARSDKPRRYELRHGDVLVWGGPSRLVYHGVLTLKDGEHPLLGRQRINLTFRKAL
>gi|283786025|ref|YP_003365890.1| alpha-ketoglutarate-dependent dioxygenase (alkylated DNA repair protein) [Citrobacter rodentium ICC168] 603
MLDLFADSQPWQEPLAPGATVLRRFAFSTAQQLMQDIETVASRSPFRQMVTPGGYTMSVAMTNCGQLGWTTDRRGYLYSAIDPLTGSAWPPFPAAFVDLCQRAATAAGYPDFQPDACLINRYAPGAKLSLHQDKDEPDLRAPIVSVSLGLPAVFQFGGLKRNDPLQRILLEHGDVVVWGGESRLFYHGIQPLKAGFHPLTGDCRYNLTFRHAGKKE
>gi|157144834|ref|YP_001452153.1| hypothetical protein CKO_00562 [Citrobacter koseri ATCC BAA-895] 606
MMLDLFADAEPWQEPLASGAVILRRFAFREAPSLIEAIAAVAAQSPFRQMVTPGGYTMSVAMTNCGQLGWTTDQHGYLYSPVDPLTGRRWPPLPEVFTSLCHRAAIAAGYADFQPDACLINRYAPGSKLSLHQDKDEPDLRAPIVSVSLGLPAIFQFGGLRRNDPLKRLLLEHGDVVVWGGESRLFYHGIQPLKAGFHPLTADCRYNLTFRQAGKKE
>gi|146339598|ref|YP_001204646.1| alkylated DNA repair protein AlkB [Bradyrhizobium sp. ORS278] 612
MRRMTADLFDGLDAGPARELLAPGALLLRGFARPLETELLAAIEMITAQAPFRRMVTPGGHQMSVAMTNCGALGWVTDRSGYRYDAVDPESGQPWPAMPPLFRQIAENAAREAGFPGFAPDACLINRYEPGAKMSLHQDRDERDVGAPIVSVSLGLPATFLFGGLRRTDKTQRYRLVHGDVVVWGGPARLAFHGVAPLADGEHARLGRRRINLTFRRAG
>gi|161502579|ref|YP_001569691.1| hypothetical protein SARI_00625 [Salmonella enterica subsp. arizonae serovar 62:z4,z23:-- str. RSK2980] 613
MLDLFADEEPWQESLAPGAVVLRRFAFRAAQSLLDEIRFVASQSPFRQMVTPGGYTMSVAMTNCGELGWTTNRHGYCYSERDPLTDKPWPALPLSFASVCRQAALAAGYENFQPDACLINRYAPGAKLSLHQDKDEPDLRAPIVSVSLGVPAVFQFGGLHRSDPLQRILLEHGDIVVWGSESRLFYHGIQTLKAGFHPMTGEFRYNLTFRQAAEKE
>gi|288934299|ref|YP_003438358.1| 2OG-Fe(II) oxygenase [Klebsiella variicola At-22] 614
MLDLFSDTPPWQEPLAPGAVVLRRFARERAPALLQAIADVARQSPFRQMVTPGGYTMSVAMTNCGALGWTTDRHGYLYDPVDPLTDQTWPPMPAVFRELALAAAAAGGYPNFSPDACLINRYQPGAKLSLHQDKDEQDLRAPIVSVSLGLPAIFQFGGLQRSDPLQRLLLEHGDVVVWGGESRLFYHGIQPLKAGHHPETGDCRYNLTFRQAGSRQY
>gi|238895759|ref|YP_002920495.1| oxidative demethylase of N1-methyladenine or N3-methylcytosine DNA lesions [Klebsiella pneumoniae NTUH-K2044] 623
MLDLFSDTPPWQEPLAPGAVVLRRFARERAPALLQAIADVASQSPFRQMVTPGGYTMSVAMTNCGALGWTTDRHGYLYAPVDPVTDQTWPPMPAVFHELALAAAAAGGYPEFSPDACLINRYCPGAKLSLHQDKDEQDLRAPIVSVSLGLPAIFQFGGLQRSDPLQRLLLEHGDVVVWGGESRLFYHGIQPLKAGHHPETDDCRYNLTFRQAGGRQY
>gi|91978060|ref|YP_570719.1| 2OG-Fe(II) oxygenase [Rhodopseudomonas palustris BisB5] 626
MATADLFEGVFDAPRREEIAPGAALLHGFARAQERDLIAAIDAVVARAPFRHMMTPGGHAMSVAMTSCGRVGWVTNRSGYRYATHDPQSDRPWPEMPAVLRDLAIGAAAEAGFAGFDPDACLINRYAPGARMALHQDRDEQDFSAPIVSVSLGLPAIFQFGGMARSDKPRRFELRHGDVLVWGGESRLVYHGVLALKDGDHQLLGRQRINLTFRKAL
>gi|260598661|ref|YP_003211232.1| alpha-ketoglutarate-dependent dioxygenase alkb [Cronobacter turicensis z3032] 627
MLDLFADAEPWQEPLADGAVVLRRFALAPAPALMAGIDAVAARSPFRHMVTPGGYTMSVAMTNCGEVGWSTNLKGYLYAQVDPQTGAPWPAMPDAFRTLCDAAARAAGYPDFTPDACLINRYAPGAKLSLHQDKDEPDLRAPIVSVSLGLPAVFQFGGLKRNDPLKRLLLEHGDVVVWGGPSRLFYHGIQPLKPGQHPTTGEYRYNLTFRQARK
>gi|206578796|ref|YP_002237372.1| alkylated DNA repair protein AlkB [Klebsiella pneumoniae 342] 628
MLDLFSDTPPWQEPLAPGAVVLRRFSRERAPALLQAIADVARQSPFRQMVTPGGYTMSVAMTNCGALGWTTDRHGYLYDPVDPLTGQTWPPMPAVFRELALAAAAAGGYPNFSPDACLINRYQPGAKLSLHQDKDEQDLRAPIVSVSLGLPAIFQFGGLQRSDPLQRLLLEHGDVVVWGGESRLFYHGIQPLKAGHHPETGDCRYNLTFRQAGNRQY
>gi|227329148|ref|ZP_03833172.1| alkylated DNA repair protein [Pectobacterium carotovorum subsp. carotovorum WPP14] 631
MNFDLFADEAPRRWTETLAPGAVILRGRAYDDAPALLAALNAVTARAPLRNMVTPGGFVMSVAMSNCGPLGWVTDERGYRYTAQDPLSGEPWPAMPEAFSRLAKQAASEAGFADFEPDACLINRYDVGTRMSLHQDKNERDFHQPIVSVSLGLSATFLFGGMARSDKAQRVPLTHGDVVVWGGESRLYFHGILPLKSGSVPEGMSDECRFNLTFRKAG
>gi|205353382|ref|YP_002227183.1| AlkB protein [Salmonella enterica subsp. enterica serovar Gallinarum str. 287/91] 637
MLDLFADEAPWQEPLAPGAVVLRRFAFRAAQSLLDDIGFVASQSPFRQMVTPGGYTMSVAMTNCSALGWATDRHGYCYAVRDPLTDKPWPALPLSFASVCRQAAIAAGYASFQPDACLINRYAPGAKLSLHQDKDEPDLRAPIVSVSLGVPAVFQFGGLRRSDPLQRILLEHGDIVVWGGESRLFYHGIQPLKAGFHPMTGEFRYNLTFRQAAEKE
>gi|167033553|ref|YP_001668784.1| 2OG-Fe(II) oxygenase [Pseudomonas putida GB-1] 638
MQPLMIQSDLDLFGPQPQRLASHTVLLPGFALAETEALLDALRPVLRAAPFRHMHTPGGLRMAVGLTNCGSLGWVSDEGGYRYSPSDPLSGKPWPALPPVLLALAARAAALAGFEGFVPDACLVNHYLPGTRLSLHQDRDEQDFGQPIVSVSLGLPAVFLFGGLQRADKTQRIPLSHGDVLVWGGIDRLRFHGVLPIKPGTHPRLGERRINLTLRKAGA
>gi|237732263|ref|ZP_04562744.1| DNA repair system specific for alkylated DNA [Citrobacter sp. 30_2] 639
MLDLFADAKPWQEPLASGAVILRRFAFDSAPTLLQAIAAVARQSPFRQMVTPGGYTMSVAMTNCGHLGWTTDQHGYLYSPFDPLTGTHWPPLPDAFADLCQQAATAAGYADFQPDACLINRYTPGAKLSLHQDKDEPDLRAPIVSVSLGLPAIFQFGGLRRNDPLKRLLLEHGDVVVWGGNSRLFYHGIQPLKTGYHPLTGDCRYNLTFRQAGKKE
>gi|207857684|ref|YP_002244335.1| AlkB protein [Salmonella enterica subsp. enterica serovar Enteritidis str. P125109] 640
MLDLFADEAPWQEPLAPGAVVLRRFAFRAAQSLLDDIGFVASQSPFRQMVTPGGYTMSVAMTNCSALGWTTDRHGYCYAVRDPLTDKPWPALPLSFASVCRQAAIAAGYASFQPDACLINRYAPGAKLSLHQDKDEPDLRAPIVSVSLGVPAVFQFGGLRRSDPLQRILLEHGDIVVWGGESRLFYHGIQPLKAGFHPMTGEFRYNLTFRQAAEKE
>gi|156933166|ref|YP_001437082.1| hypothetical protein ESA_00977 [Cronobacter sakazakii ATCC BAA-894] 642
MLDLFADADPWQEPLADGAVVLRRFALASAPALMASIEAVAARSPFRHMVTPGGYTMSVAMTNCGEVGWSTNQKGYLYAQVDPQTGAPWPAMPDAFRTLCDAAASAAGYLDFTPDACLINRYAPGAKLSLHQDKDEPDLRAPIVSVSLGLPAVFQFGGLKRNDPLKRLLLEHGDVVVWGGPSRLFYHGIQPLKPGQHPATGEYRYNLTFRQARG
>gi|300311009|ref|YP_003775101.1| DNA repair system specific for alkylated DNA repair protein [Herbaspirillum seropedicae SmR1] 644
MTGDLFAGLERTPAVERITEGALLLRAFVDASEAAQLMRDIATVLAQSPLRHMQTPGGFRMSVAMSNCGQYGWVTDRRGYRYQSLDPLSERDWPPMPASFLALAGRAAEAAGFAAFVPDACLVNRYEPGAKMSLHQDRNEIDMTQPIVSVSLGLPATFLFGGMERSDKAQRMRLDSGDVVVWGGPARLAFHGVDTVRQAEHPLTGACRYNLTFRRAR
>gi|152971171|ref|YP_001336280.1| DNA repair system specific for alkylated DNA [Klebsiella pneumoniae subsp. pneumoniae MGH 78578] 645
MLDLFSDTPPWQEPLAPGAVVLRRFARERAPALLQAIADVASQSPFRQMVTPGGYTMSVAMTNCGALGWTTDRHGYLYAPVDPVTDQTWPPMPAVFHELALAAAAAGGYPEFSPDACLINRYCPGAKLSLHQDKDEQDLRAPIVSVSLGLPAIFQFGGLQRSDPLQRLLLEHGDVVVWGGESRLFYHGIQPLKAGHHPETGDCRYNLTFRQAGGRQY
>gi|283832342|ref|ZP_06352083.1| alkylated DNA repair protein AlkB [Citrobacter youngae ATCC 29220] 646
MLDLFADKKPWQEPLASGAVILRRFAFESAPSLLQAIAAVARQSPFRQMVTPGGYTMSVAMTNCGHLGWTTDQHGYLYSPFDPLSGAPWPPMPDAFADLCQQAATAAGYADFQPDACLINRYTPGAKLSLHQDKDEPDLRAPIVSVSLGLPAIFQFGGLRRNDPLKRLLLEHGDVVVWGGDSRLFYHGIQPLKTGYHPFTGDCRYNLTFRQAGKKE
>gi|108763595|ref|YP_634074.1| alkylated DNA repair protein AlkB [Myxococcus xanthus DK 1622] 653
MDLFDGLGGTGPREESLGPGAVVLRGFALSHDAELLSAVQDVALASPFRHMETPGGFRMSVAMTSCGSWGWVTDRTGYRYAAVDPVQGRPWPEMPAIFLRLAQFAAAKAGFEGFIPDACLVNRYEPGAKMSLHQDKDERDFTAPIVSVSLGLPAVFLFGGAERADRPARVRLSHGDVVVWGGPARLRYHGVTPLEPGHHPQVGGHRINLTFRKAR
>gi|307820459|ref|ZP_07650757.1| 2OG-Fe(II) oxygenase [Acidobacterium sp. SP1PR4] 655
MSTSLFEMEPPARPSKDILGAGTAVLAGFALDAEEELLASLKDVVERSPFRNMVTPGGFRMSVAMSNCGPLGWVTDRTGYRYDQIDPEVNRPWPAMPRAFRELATAAAEEAGFPNFVPDACLINRYEPGARLSLHQDKNERDFTQPIVSVSLGLPATFLFGGLERGDKTQRIQVIHGDVLVWGGSARLCYHGIAPLKEGEYPRLGRVRYNLTFRNVG
>gi|161613019|ref|YP_001586984.1| hypothetical protein SPAB_00726 [Salmonella enterica subsp. enterica serovar Paratyphi B str. SPB7] 661
MLDLFADEAPWQESLAPGAVVLRRFAFRAAQSLLDDIGVVASQSPFRQMVTPGGYTMSVAMTNCGALGWTTDRHGYCYAVRDPLTDKPWPALPLSFASVCRQAAIAAGYASFQPDACLINRYAPGAKLSLHQDKDEPDLRAPIVSVSLGVPAVFQFGGLRRSDPIQRILLEHGDIVVWGGESRLFYHGIQPLKAGFHPMTGEFRYNLTFRQAAEKE
>gi|168229625|ref|ZP_02654683.1| alpha-ketoglutarate-dependent dioxygenase AlkB [Salmonella enterica subsp. enterica serovar Kentucky str. CDC 191] 662
MLDLFADEAPWQEPLAPGAVVLRRFAFRAAQSLLDDIGFVASQSPFRQMVTPGGYTMSVAMTNCGALGWTTDRHGYCYAVRDPLTDKPWPALPLSFASVCRQAAIAAGYASFQPDACLINRYAPGAKLSLHQDKDEPDLRAPIVSVSLGVPAVFQFGGLRRSDPLQRILLEHGDIVVWGGESRLFYHGIQPLKAGFHPMTGEFRYNLTFRQAAEKE
>gi|116696312|ref|YP_841888.1| alkylated DNA repair protein [Ralstonia eutropha H16] 665
MTFDLFDDLPPNGPASPAIEPLADGAVVLRGLARADAEVLLADVQAIIALAPWRHMITPGGLTMSVAMVNCGTVGWVSDARGYRYDPVDPLNGKPWPEMPASFRKLATTAAAQAGFAGFEPDACLINRYEPGTRLSLHQDRDERDFSAPIVSVSLGLPAVFLFGGMRRADRPQRVRLAHGDVVVWGGPSRLAFHGVAPLADGDHPLLGRLRINLTFRKAL
>gi|167549745|ref|ZP_02343504.1| alpha-ketoglutarate-dependent dioxygenase AlkB [Salmonella enterica subsp. enterica serovar Saintpaul str. SARA29] 669
MLDLFADEAPWQESLAPGAVVLRRFAFRAAQSLLDDIGFVASQSPFRQMVTPGGYTMSVAMTNCGALGWTTDRHGYCYAVRDPLTDKPWPALPLSFASVCRQAAIAAGYASFQPDACLINRYAPGAKLSLHQDKDEPDLRAPIVSVSLGVPAVFQFGGLRRSDPIQRILLEHGDIVVWGGESRLFYHGIQPLKAGFHPMTGEFRYNLTFRQAAEKE
>gi|168236439|ref|ZP_02661497.1| alpha-ketoglutarate-dependent dioxygenase AlkB (Alkylated DNA repair protein alkB) [Salmonella enterica subsp. enterica serovar Schwarzengrund str. SL480] 670
MLDLFADEAPWQEPLAPGAVVLRRFAFRAAQSLLDDIGFVASQSPFRQMVTPGGYTMSVAMTNCGALGWTTDRHGYCYAVRDPLTDKPWPALPLSFASVCRQAAIAAGYASFQPDACLINRYAPGAKLSLHQDKDEPDLRAPIVSVSLGVPAIFQFGGLRRSDPLQRILLEHGDIVVWGGESRLFYHGIQPLKAGFHPMTGEFRYNLTFRQAAEKE
>gi|168261725|ref|ZP_02683698.1| alpha-ketoglutarate-dependent dioxygenase AlkB [Salmonella enterica subsp. enterica serovar Hadar str. RI_05P066] 671
MLDLFADEAPWQEPLAPGAVVLRRFAFRAAQSLLDDIGFVVSQSPFRQMVTPGGYTMSVAMTNCGALGWTTDRHGYCYAVRDPLTDKPWPALPLSFASVCRQAAIAAGYASFQPDACLINRYAPGAKLSLHQDKDEPDLRAPIVSVSLGVPAVFQFGGLRRSDPIQRILLEHGDIVVWGGESRLFYHGIQPLKAGFHPMTGEFRYNLTFRQAAEKE
>gi|16765592|ref|NP_461207.1| DNA repair system protein [Salmonella enterica subsp. enterica serovar Typhimurium str. LT2] 674
MLDLFADEAPWQEPLAPGAVVLRRFAFRAAQSLLDDIGFVASQSPFRQMVTPGGYTMSVAMTNCGALGWTTDRHGYCYAVRDPLTDKPWPALPLSFASVCRQAAIAAGYASFQPDACLINRYAPGAKLSLHQDKDEPDLRAPIVSVSLGVPAVFQFGGLRRSDPIQRILLEHGDIVVWGGESRLFYHGIQPLKAGFHPMTGEFRYNLTFRQAAEKE
>gi|300857503|ref|YP_003782486.1| hypothetical protein cpfrc_00086 [Corynebacterium pseudotuberculosis FRC41] 678
MRVILKTRFDIATTFGWVPTLFDSYPVPRSPQLIRPGIVHLPGFLSFAEQRVMVEKARAVACRLAHTPLAMHQQQWKSGTMSAHLMSLGKHWEYSSHQYVSEWQGQEVPDIPNNFLTQAHEAFEQAVCLDSDLAPWASDYRIDAALVNYYPPGSGMGMHQDVFEESSAPVVSLSIGATAVFRAGNSENRNKPWQDVLLLSGDALVFGGPSRKIFHGIKHIDDATVPDNCGLEKGRINITFRQVEL
>gi|254720458|ref|ZP_05182269.1| 2OG-Fe(II) oxygenase superfamily protein [Brucella sp. 83/13] 680
MKDLFENLNTREILAPGAVLLRGFALACEESILTSVAGVCAAAPFRHMTTPGGYRMSVAMTNCGPVGWVTDRTGYRYSPDDPETGKPWPSMPDTFLALAQDAARQAGYPDFTPDACLINRYEPGARLSLHQDKDERNFSNPIVSVSLGLPATFQFGGMKRTDPITKYILHHGDVVVWGGPSRLFYHGILPLKSGEHERLGPFRLNLTFRKAF
>gi|204929206|ref|ZP_03220349.1| alpha-ketoglutarate-dependent dioxygenase AlkB [Salmonella enterica subsp. enterica serovar Javiana str. GA_MM04042433] 682
MLDLFADEAPWQEPLAPGAVVLRRFAFRAAQSLLDDIGFVASQSPFRQMVTPGGYIMSVAMTNCGALGWTTDRHGYCYAVRDPLTDKPWPALPLSFASVCRQAAIAAGYASFQPDACLINRYAPGAKLSLHQDKDEPDLRAPIVSVSLGVPAIFQFGGLRRSDPLQRILLEHGDIVVWGGESRLFYHGIQPLKAGFHPMTGEFRYNLTFRQAAEKE
>gi|302205240|gb|ADL09582.1| Alkylated DNA repair protein [Corynebacterium pseudotuberculosis C231] 683
MFMRVILKTRFDIATTFGWVPTLFDSYPVPRSPQLIRPGIVHLPGFLSFAEQRVMVEKARAVACRLAHTPLAMHQQQWKSGTMSAHLMSLGKHWEYSSHQYVSEWQGQEVPDIPNNFLTQAYEAFEQAVCLDSDLAPWASDYRIDAALVNYYPPGSGMGMHQDVFEESSAPVVSLSIGATAVFRAGNSENRNKPWQDVLLLSGDALVFGGPSRKIFHGIKRIDDATVPDNCGLERGRINITFRQVEL
>gi|302329798|gb|ADL19992.1| Alkylated DNA repair protein [Corynebacterium pseudotuberculosis 1002] 684
MFMRVILKTRFDIATTFGWVPTLFDSYPVPRSPQLIRPGIVHLPGFLSFAEQRVMVEKARAVACRLAHTPLAMHQQQWKSGTMSAHLMSLGKHWEYSSHQYVSEWQGQEVPDIPNNFLTQAYEAFEQAVCLDSDLAPWASDYRIDAALVNYYPPGSGMGMHQDVFEESSAPVVSLSIGATAVFRAGNSENRNKPWQDVLLLSGDALVFGGPSRKIFHGIKHIDDATVPDNCGLEKGRINITFRQVEL
>gi|312441270|gb|ADQ85376.1| 2OG-Fe(II) oxygenase [Methylovorus sp. MP688] 685
MSRDLFASDAPQALAAATFMLAGFALARQDILWRDIQAILRRSPLRHMQTPGGFTMSVAMSNCGPLGWVSDRKGYRYSPIDPLTDQPWPAMPLAMQQLAAEAAALCGFEGFLPDACLINRYAPGTRMSLHQDKNEVDYSAPIVSVSLGVSAVFQLGGMQRSEKASRISLQHGDVLVWGGEDRLRFHGVLPIKPQQHPLTGEDRINLTFRKAG
>gi|86748824|ref|YP_485320.1| 2OG-Fe(II) oxygenase [Rhodopseudomonas palustris HaA2] 686
MRKGSAPLAADLFENLFDGPRREDIAPGAALLHGFARAQELELMAVIEAVVARAPFRHMMTPGGHTMSVAMTSCGRAGWVTDRRGYRYATHDPASELPWPEMPDVLRELAVSAAAEAGFAAFTPDACLINRYAPGAKMALHQDKDEQDFAAPIVSVSLGLPAVFQFGGMARSDKPRRFELRHGDVLVWGGETRLVYHGVLALKDGEHPLLGRQRINLTFRKAL
>gi|306845885|ref|ZP_07478453.1| alkylated DNA repair protein AlkB [Brucella sp. BO1] 687
MKDLFDNLNTREILAPGAVLLRSFALACEESILSAVAGVCAAAPFRHMTTPCGYRMSVAMTNCGPVGWVTDRTGYRYSPADPETGKPWPPMPDTFLALAQDAARQAGYPDFTPDACLINRYEPGARLSLHQDKDERNFSNPIVSVSLGLPATFQFGGIKRTDPITKYILHHGDVVVWGGPSRLFYHGILPLKSGEHERLGPFRLNLTFRKAF
>gi|197248105|ref|YP_002147221.1| alpha-ketoglutarate-dependent dioxygenase AlkB [Salmonella enterica subsp. enterica serovar Agona str. SL483] 692
MLDLFADEAPWQEPLAPGAVVLRRFAFRTAQSLLDDIGFVASQSPFRQMVTPGGYTMSVAMTNCGALGWTTDRHGYCYAVRDPLTDKPWPALPLSFASVCRQAAIAAGYASFQPDACLINRYAPGAKLSLHQDKDEPDLRAPIVSVSLGVPAVFQFGGLRRSDPLQRILLEHGDIVVWGGESRLFYHGIQPLKAGFHPMTGEFRYNLTFRQAAEKE
>gi|256253252|ref|ZP_05458788.1| 2OG-Fe(II) oxygenase superfamily protein [Brucella ceti B1/94] 698
MKDLFDNLNTREIMAPGAVLLRGFALACEESILSAVARVCAAAPFRHMTTPGGYRMSVAMTNCGPVGWVTDRTGYRYSPADPETGKPWPSMPDTFLTLAQDAARQAGYPDFTPDACLINRYEPGARLSLHQDKDERNFSNPIVSVSLGLPATFQFGGMKRTDPITKYILHHGDVVVWGGPSRLFYHGILPLKSGEHERLGPFRLNLTFRKAF
>gi|295098112|emb|CBK87202.1| DNA-N1-methyladenine dioxygenase [Enterobacter cloacae subsp. cloacae NCTC 9394] 701
MLDLFADAEPWHEPLAPGATILRRFALSRAAALFDGIDAVSACSPFRHMVTPGGYTMSVAMTNCGELGWATNERGYVYAANDPLTDQPWPPMPEAFQALCHDAAVAAGYPDFRPDACLINRYAVGAKLSLHQDKDEPDLRAPIVSVSLGLPAVFQFGGLRRNDPLKRLMLEHGDVVVWGGESRLFYHGIQPLKPGDHPVAGAFRYNLTFRQAAYRE
>gi|56412838|ref|YP_149913.1| AlkB protein [Salmonella enterica subsp. enterica serovar Paratyphi A str. ATCC 9150] 703
MLDLFADEAPWQESLAPGAVVLRRFAFRAAQSLLDDIGFVASQSPFRQMVTPGGYTMSVAMTNCGALGWTTDRHGYCYAVRDPLTDKPWPALPLSFASVCRQAAIAAGYASFQPDACLINRYAPGAKLSLHQDKDEPDLRAPIISVSLGVPAVFQFGGLRRSDPIQRILLEHGDIVVWGGESRLFYHGIQPLKAGFHPMTGEFRYNLTFRQAAEKE
>gi|148547584|ref|YP_001267686.1| 2OG-Fe(II) oxygenase [Pseudomonas putida F1] 704
MANRSKMCSRMIQSDLDLFGPQPQRLASHTVLLPGFALAETEALLDALRPVLRAAPFRHMYTPGGLRMAVGLTNCGTLGWVSDHHGYRYSPSDPLSGQPWPALPPVLLALASRAAAMAGFDGFVPDACLVNHYLPGTRLSLHQDRDEQDFGQPIVSVSLGLPAVFLFGGLQRADKAQRIALSHGDVLVWGGEDRLRFHGVLPIKPGVHPRLGERRINLTLRKAGA
>gi|256157781|ref|ZP_05455699.1| 2OG-Fe(II) oxygenase superfamily protein [Brucella ceti M490/95/1] 705
MKDLFDNLNTREIMAPGAVLLRGFALACEESILSAVARVCAAAPFRHMTTPGGYRMSVAMTNCGPVGWVTDRTGYRYSPADPETGKPWPSMPDTFLTLAQDAARQAGYPDFTPDACLINRYEPGARLSLHQDKDERNFSNPIVSVSLGLPATFQFGGMKRTDPITKYILHHGDVVVWGGPSRLFYHGILPLKSGEHERLGPFRLNLTFRKA
>gi|194446292|ref|YP_002041526.1| alpha-ketoglutarate-dependent dioxygenase AlkB [Salmonella enterica subsp. enterica serovar Newport str. SL254] 707
MLDLFADEAPWQEPLAPGAVVLRRFAFRAAQSLLDDIGFVASQSPFRQMVTPGGYTMSVAMTNCGALGWTTDRHGYCYAVRDPLTDKPWPALPLSFASVCRQAAIAAGYASFQPDACLINRYAPGAKLSLHQDKDEPDLRAPIISVSLGVPAVFQFGGLRRSDPIQRILLEHGDIVVWGGESRLFYHGIQPLKAGFHPMTGEFRYNLTFRQAAEKE
>gi|212711803|ref|ZP_03319931.1| hypothetical protein PROVALCAL_02878 [Providencia alcalifaciens DSM 30120] 709
MLFPDEDNTIDIASDAYLLKGFLLGQGEQILAELSAVISQAPLRHMETPSGYAMSVAMTNCGDWGWVADHHGYRYSSIDPNTQQAWPQMPALFKQLSINAAEKAGFVGFAPDACLINRYGVGAKMSLHQDKDEADFSQPIVSFSLGLPAIFDFGGSTREHPRKSIELEHGDVFVWGGRSRLNYHGVRHIKSGVHPQFGAYRFNLTFRRSQSAK
>gi|307129703|ref|YP_003881719.1| alkylated DNA repair protein alkB [Dickeya dadantii 3937] 712
MNFELFADEPPERRNDTLAPGAMLLRGFAWQQAGELLAALEQVTQRSPFRHMVTPGGHTMSVAMSNCGPLGWVSDELGYRYSAQDPLTGQPWPAMPACFWQLAQAAAREAGYDGFAPDACLINRYAVGAKLSLHQDKDEQDLRQPIVSVSLGLSAVFLFGGAKRSDPCQRLALMHGDVVVWGGPSRLYYHAILPLKNGPLPAGMSDEVRVNLTFRKV
>gi|23500280|ref|NP_699720.1| alkylated DNA repair protein AlkB [Brucella suis 1330] 713
MKDLFDNLNTREIMAPGAVLLRGFALACEESILSAVARVCAAAPFRHMTTPGGYRMSVAMTNCGPVGWVTDRTGYRYSPADPETGKPWPSMPDTFLALAQDAARQAGYPDFTPDACLINRYEPGARLSLHQDKDERNFSNPIVSVSLGLPATFQFGGMKRTDPITKYILHHGDVVVWGGPSRLFYHGILPLKSGEHERLGPFRLNLTFRKAF
>gi|148558033|ref|YP_001257498.1| alkylated DNA repair protein AlkB [Brucella ovis ATCC 25840] 714
MAPGAVLLRGFALACEESILSAVARVCAAAPFRHMTTPGGYRMSVAMTNCGPVGWVTDRTGYRYSPADPETGKPWPSMPDTFLALAQDAARQAGYPDFTPDACLINRYEPGARLSLHQDKDERNFSNPIVSVSLGLPATFQFGGMKRTDPITKYILHHGDVVVWGGPSRLFYHGILPLKSGEHERLGPFRLNLTFRKAF
>gi|296103853|ref|YP_003613999.1| DNA-N1-methyladenine dioxygenase [Enterobacter cloacae subsp. cloacae ATCC 13047] 719
MLDLFADAEPWQEPLAPGAVILRRFALSRASALLAGIQDVAAVSPFRHMVTPGGYTMSVAMTNCGTAGWATNERGYLYAPDDPVTGKPWPPMPAVFQALCHDAAVEATYPDFQPDACLINRYGVGAKLSLHQDKDEPDLRAPIVSVSLGLPAIFQFGGLRRNDPLQRLMLEHGDVVVWGRESRLYYHGIQPLKPGVHPQTGEFRFNLTFRQTAPGKQK
>gi|291618152|ref|YP_003520894.1| AlkB [Pantoea ananatis LMG 20103] 720
MLDLFSDASPWQEPLADGAVILRRRARDEAEDLYQAMMAIAECNPFEHRITPGGHRMSVAMTNCGDFGWSTDARGYRYSEQDSSSQRPWPAMPDAFRRLAQQSAEEAGFPGFNPDACLVNRYEPGAKLTLHQDKDEKDLRQPIVSVSLGLAAVFQFGGFERGDHAQRVLLEHGDVVVWGGPSRLRYHGILPLKAGIHPLTGAFRYNLTFRRAF
>gi|268589554|ref|ZP_06123775.1| alkylated DNA repair protein AlkB [Providencia rettgeri DSM 1131] 722
MTNMLFPDEDNIVQIAPEAFLLKGFLLGQSDALLQSLSNVITANPLRHMATPNGYQMSAAMTNCGDWGWVTDKKGYRYSQRDPVTNQPWQPMPISFVQLATSAASTAGFEHFIPDACLINRYAVGAAMSLHQDKDEADFTHPIVSFSLGLPTIFDFGGATRDAPKIAVYLEHGDVLVWGGRSRLNYHGVRRIKSGVHPLLGPYRYNLTFRRSQP
>gi|254470945|ref|ZP_05084348.1| alkylated DNA repair protein [Pseudovibrio sp. JE062] 725
MQLSDDFPKGFKYLPGYFSLEEQKELVETLRYLVKEAPLFTPVMPRTGKPFSVRMTNLGSLGWVSDRNGYRYQPQHPESGQPWPEIPEVLLSLWKQVGECEAAPEACLVNYYAATAKMGMHQDRDEKTFEAPVVSVSLGDTAVFRLGSVKRGGPTQSLKLSSGDVVVLGGASRLCHHGIDRILGGSSSLLKDGGRLNLTLRRVSPF
>gi|254705966|ref|ZP_05167794.1| 2OG-Fe(II) oxygenase superfamily protein [Brucella pinnipedialis M163/99/10] 728
MKDLFDNLNTREIMAPGAVLLRGFALACEESILSAVARVCAAAPFRHMTTPGGYRMSVAMTNCGPVGWVTDRTGYRYSPADPETGKPWPSMPDTFLALAQDAARQAGYPDFTPDACLINRYEPGARLSLHQDKDERNFSNPIVSVSLGLPATFQFGGMKRTDPITKYILHHGDVVVWGGPSRLFYHGILPLKSGEHERLGPFRLNLTFRKA
>gi|17989084|ref|NP_541717.1| alkylated DNA repair protein AlkB [Brucella melitensis bv. 1 str. 16M] 734
MKDLFDNLNTREIMAPGAVLLRGFALACEESILSAVARVCAAAPFRHMTTPGGYRMSVAMTNCGPVGWVTDRTGYRYSPADPETGKPWPSMPDTFLALAQDAARQAGYPDFTPDACLINRYKPGARLSLHQDKDERNFSNPIVSVSLGLPATFQFGGMKRTDPITKYILHHGDVVVWGGPSRLFYHGILPLKSGEHERLGPFRLNLTFRKAF
>gi|283843127|ref|ZP_06360658.1| 2OG-Fe(II) oxygenase [Rhodopseudomonas palustris DX-1] 735
MADLFHSLDLPLPRREDIALGAALLRGFAREIEHDLLAAIDGVVTRAPFRHMMTPGGHTMSVAMTSCGTAGWVTDRRGYRYSPTDPDSAAPWPEMPAVLRDLAQRASAEAGFAGFDPDACLINRYVPGARMALHQDKDEVDFSAPIVSVSLGLPATFQFGGMARSDKPRRYELRHGDVFVWGGPSRLVYHGVLTLQDGEHPLLGRQRINLTFRKAL
>gi|70730772|ref|YP_260513.1| alkylated DNA repair protein AlkB [Pseudomonas fluorescens Pf-5] 736
MHCNDGGPATLGLFSDSDLQQPARVEVLGPQSRVLRGFALPWVEALLPQLDAVLAAAPFRQMQTPGGFTMSVGLSSCGQLGWTTDRSGYRYSPIDPQSQRPWPALPKVFQELAEAAAEAAGFPGFAPDSCLINCYRPGAKMSLHQDKNERDYSAPIVSLSLGLPAIFLFGGRQRSDKSQRVALLHGDVVVWGGVDRLRYHGVLALKDGHHPLLGQQRINLTLRRAG
>gi|256059269|ref|ZP_05449471.1| 2OG-Fe(II) oxygenase superfamily protein [Brucella neotomae 5K33] 737
MKDLFDNLNTREIMAPGAVLLRGFALACEESILSAVARVCAAAPFRHLTTPGGYRMSVAMTNCGPVGWVTDRTGYRYSPADPETGKPWPSMPDTFLALAQDAARQAGYPDFTPDACLINRYEPGARLSLHQDKDERNFSNPIVSVSLGLPATFQFGGMKRTDPITKYILHHGDVVVWGGPSRLFYHGILPLKSGEHERLGPFRLNLTFRKAF
>gi|261340627|ref|ZP_05968485.1| alkylated DNA repair protein AlkB [Enterobacter cancerogenus ATCC 35316] 739
MLDLFAEAEPWQEPLAPGAVILRRFALTRAKALLDGINDVAAISPFRHMVTPGGYTMSVAMTNCGPLGWATNARGYLYAPKDPVTGHPWPPVPAVFEALCHEAAIEAGYPEFQPDACLINRYAVGAKLSLHQDKDEPDLRAPIVSVSLGLPAVFQFGGLKRSDPLKRLMLEHGDVVVWGRESRLYYHGIQPLKPGVHPMTGEYRYNLTFRQAAYSE
>gi|134094712|ref|YP_001099787.1| oxidative demethylase of N1-methyladenine or N3-methylcytosine DNA lesions, repair of alkylated DNA [Herminiimonas arsenicoxydans] 740
MNLNLFDAEEPRRWREELSPGAVVLRGFALPVEGDILLELEKIFSVAPLRHMVTSGGFRMSVAMSNCGKYGWVSDRAGYRYDAADPDSGKRWPPMPALFSTLASEAAALAGFSDFKPDACLINRYDPGARMSLHQDRDERDFSQPIVSVSLGIPAVFLFGGMRREDKAMRISLTHGDVVVWGGADRLRYHGVLPLKMASHPSLGEHRINLTLRKAT
>gi|304397516|ref|ZP_07379394.1| 2OG-Fe(II) oxygenase [Pantoea sp. aB] 743
MLDLFSEEQPWQEPLAEGAVILRRRARDDAEALYQQILAIADQNPFAHRITPGGHRMSVAMTNCGDFGWSVDSRGYNYQQQDNLNGRKWPPMPPLFRELAQQAAAEAGFPGFNPDACLLNRYEPGAKLTLHQDKDEKDLHQPIVSVSLGLPAVFQFGGFERGDSTQRVLLEHGDIVVWGGPSRLRYHGILPLKPGVHPLAGAWRYNLTFRRAF
>gi|297806029|ref|XP_002870898.1| hypothetical protein ARALYDRAFT_907969 [Arabidopsis lyrata subsp. lyrata] 744
MSSSSSSSTHPPIRKTPTTSFESLNNYDEQFPPLTGGSKKKKVSPTSEVDLGSTKPSSSCKSSQFQNWTRGKHRDQGTRRRRASLFIDEEVNGTTFEVGAGTAGSQTSVVELDSINPSSPGKSSQSHNSKIRKVRNSGFKSRDQSPKRREDPPFDICSSVLDTSINDWALADETNGETVEVSNKHRVLRPGMVLLKGFLSHDIQVDIVKTCRELGVKPAGFYQPGYRVGSKLHLQMMCLGRNWDPQTKYGENTDIDSKAADIPVAFSVLVEEAIREAHALIDRESGTEDAERILPVMSPDICIVNFYSETGRLGLHQDRDESQESIVKGLPIVSFSVGDSAEFLYGEKRDVEEAQGVHGVKSIIPNSAPMSLLNESNLRTGRLNLTFRHF
>gi|227115211|ref|ZP_03828867.1| alkylated DNA repair protein [Pectobacterium carotovorum subsp. brasiliensis PBR1692] 745
MNFDLFADEAPRRWTETLAPGALVLRGRAYDDAPALLTALKAVTARAPLRNMVTPGGFVMSVAMSNCGPLGWVTDEHGYRYTAQDPLSREAWPSMPEVFSRLAQQAASEAGFADFEPDACLINRYDVGTRMSLHQDKNERDFHQPIVSVSLGLSATFLFGGMARSDKAQRVALTHGDVVVWGGESRLYFHGILPLKSGIMPEGIPDECRFNLTFRKAG
>gi|254491464|ref|ZP_05104643.1| oxidoreductase, 2OG-Fe(II) oxygenase family [Methylophaga thiooxidans DMS010] 746
MSSKPNTTSPLKPIANESYILPGFATAKTNALLTAIEGVIQVAPLRQMHTPGGFKMAAQLTNCGKYGWVTDSHGYRYQTTDPETNLSWPTMPELIHQLALEAASACGFAHFKPDVCLINCYQPGAGMGLHQDKDEKDFSAPIVSVSLGVPAIFLFGGAKRQDKPSAYLLKNGDVVVWGGEDRLRFHGVQPIKLAHHPMTGQKRFNLTIRQAA
>gi|27378074|ref|NP_769603.1| alkylated DNA repair protein [Bradyrhizobium japonicum USDA 110] 748
MAQSPFRRMTTPGGYQMSVAMTNCGERGWITDHTGYRYDPVDPRTGVPWPAMPPAFRDLARRAAEQGGFTGFAPDACLVNRYEPGTRLSLHQDKDELDYAAPIVSVSLGLPATFLFGGMARSDKPRRFRLVHGDVVVWGGASRLAYHGVAPLADGEHALLGRQRINLTFRKVL
>gi|299136732|ref|ZP_07029915.1| 2OG-Fe(II) oxygenase [Acidobacterium sp. MP5ACTX8] 751
MTPTLFDHLEQQEPLSKELGPGTALLRGLAQDHEALIMEALFAVAAESPFRHMVTPGGFRMSVAMTNCGALGWVTDSKGYRYASMDPETGGPWPAMPKVFMDLAQQAATLAGYPTFIPDACLINRYEPGARLTLHQDKNENDFAEPIVSVSLGLPAVFLFGGLERSDKTIRLPIVHGDVLVWGGPARLCYHGINPLKKGSHPATGGYRFNLTFRKAG
>gi|258638199|ref|ZP_05730942.1| 2OG-Fe(II) oxygenase [Pantoea sp. At-9b] 760
MLDLFSDEAPWQEPLAEGAVILRRRAREQADALLAEIYAIAAQNPFAHRITPGGHRMSVAMTNCGDLGWSSDSRGYQYTEQDNHSGHKWPPMPTLFRALAQQTAQEAGFSGFNPDACLINRYEPGAKLTLHQDKDEKDLRQPIVSVSLGLPAVFQFGGFERGDATQRVLLEHGDIVVWGGPSRLRYHGILPLKPGIHPEAGAFRYNLTFRRAH
>gi|118590470|ref|ZP_01547872.1| alkylated DNA repair protein [Stappia aggregata IAM 12614] 764
MQDISINGLSGLSYLPGYFDRAGQEDLLDQIRAIVAEAPLYQPVMPKTGKPFSVRMSNCGALGWVSDIQGYRYQPVHPGTGQPWPAMPDALTHLWGEVAGKAPPPEACLINFYDQGARMGLHQDRDEQMFEAPVVSVSLGDTATFRVGGLSRKDPTKSFRLQSGDVVVLGGEARLAFHGIDRVLAGTSTLLKNGGRINLTLRRVNPA
>gi|253687194|ref|YP_003016384.1| 2OG-Fe(II) oxygenase [Pectobacterium carotovorum subsp. carotovorum PC1] 766
MNFDLFADEAPRRWTETLASGAFILRGRAYDDAPALLAALQAVTARAPLRNMVTPGGFVMSVAMSNCGKLGWVTDERGYRYTSHDPLSGEAWPDMPEVFSRLAQQAAREAGFADFEPDACLINRYDVGTRMSLHQDKNERDFRQPIVSVSLGLSATFLFGGMARSDKVQRVALTHGDVVVWGGESRLYFHGILPLKSGGVPEGMSDECRFNLTFRKAG
>gi|94968035|ref|YP_590083.1| DNA-N1-methyladenine dioxygenase [Candidatus Koribacter versatilis Ellin345] 768
MTHSDLPLWPETRVEIREGAVLLRGFALSVADELLPGIREVASVAEFRNMVTPGGHVMSVAMTNCGRLGWVTDSKGYRYTTEDPSTGKRWPEIPEAFEKLAREAADAAGFSGFAPDACLINRYAVGARMTLHQDRNEQDFGQPIVSVSLGLPATFQFGEVENRRGAQNVAVRHGDVVVWGGTARLAYHGVLALKAGVHEATGEYRFNLTFRRAG
>gi|308187567|ref|YP_003931698.1| Alpha-ketoglutarate-dependent dioxygenase alkB [Pantoea vagans C9-1] 769
MLDLFSEEQPWQEPLAEGAVILRRRAREEAEALYQQIMTIAEQNPFAHRITPGGHRMSVAMTNCGDFGWSVDSRGYNYQQQDNLNGRQWPPMPPLFRTLAQQAASEAGFPDFNPDACLLNRYEPGAKLTLHQDKDEKDLRQPIVSVSLGLPAVFQFGGFERGDTTQRVLLEHGDIVVWGGPSRLRYHGILPLKPGVHPLAGPWRYNLTFRRAF
>gi|26990114|ref|NP_745539.1| 2OG-Fe(II) oxygenase [Pseudomonas putida KT2440] 772
MIQSDLDLFGPQPQRLASHTVLLPGFALAETEALLDALRPVLRAAPFRHMYTPGGLRMAVALTNCGTLGWVSDQHGYRYSPSDPVSGQPWPALPPVLLALASRAAAMAGFDGFVPDACLVNHYLPGTRLSLHQDRDEQDFGQPIVSVSLGLPAVFLFGGLQRADKAQRIALSHGDVLVWGGVDRLRFHGVLPIKPGVHPRLGERRINLTLRKAGA
>gi|294769214|gb|ADF36486.1| caffeine degradation related protein [Pseudomonas putida] 779
MCSLMIQSDLDLFGPQPQRLASHTVLLPGFALAETEALLDALRPVLRAAPFRHMYTPGGLRMAVGLTNCGSLGWVSDDHGYRYSPSDPVSGQPWPALPPVLLALASRAAAMAGFDGFVPDACLVNHYLPGTRLSLHQDRDEQDFGQPIVSVSLGLPAVFLFGGLQRADKAQRIALSHGDVLVWGGVDRLRFHGVLPIKPGVHPRLGERRINLTLRKAGA
>gi|253999981|ref|YP_003052044.1| 2OG-Fe(II) oxygenase [Methylovorus sp. SIP3-4] 781
MSRDLFASDAPQALAAATFMLAGFALAQQDILWRDIQAILRRSPLRHMQTPGGFTMSVAMSNCGPLGWVSDRKGYRYSPTDPLTDQPWPAMPPAMQQLATEAAALCGFDGFLPDACLINRYAPGTRMSLHQDKNEVDYSAPIVSVSLGVSAVFQLGGMQRSDKTSRISLQHGDVLVWGDEDRLRFHGVLPIKPQQHPLTGEDRINLTFRKAG
>gi|153010895|ref|YP_001372109.1| 2OG-Fe(II) oxygenase [Ochrobactrum anthropi ATCC 49188] 783
MRDLFDQIEPHEIRAPGAVLLRGFALPSEDAVLKAVADVSAVAPFRHMTTPGGYRMSVAMTNCGEFGWITDRTGYRYSTDDPETGLLWPTMPDAFRALAQTAAREAGYPDFAPDACLINRYEPGAKLSLHQDKDEQDFNNPIVSVSLGLPATFQFGGLKRTDPIAKYILHHGDVVVWGGPSRLFYHGILALKRGEHEKLGPFRLNLTFRKSR
>gi|119386500|ref|YP_917555.1| 2OG-Fe(II) oxygenase [Paracoccus denitrificans PD1222] 784
MTIPWENGMEPDLFGTRRDEPIGPGAMILRGLASAPEILAEVERIAALSPFRHMLTPGGRRIGVEMTNCGALGWVSDRRGYRYEPCDPLTGRPWPAMPARFLQLADEAAARAGFPGFRPDACLVNRYVPGVKMGLHQDRDEAGFDAPIVSVSLGLPATFQFGGPERSDPVAKHVLDHGDVVVWGGPARLAWHGILTLRRAEHPLTGAARINLTFRRAG
>gi|253995510|ref|YP_003047574.1| 2OG-Fe(II) oxygenase [Methylotenera mobilis JLW8] 786
MDLFGHIEPAVTNATALDGVRLLKALALPQEAALLADVERVLAAAPLRHMVTPGGFAMSVAMSNCGELGWVTERHGYRYDGWDPLTQQAWPLMPASFAVLSQQAATLAGYPDFVADACLINRYQVGARMGLHQDKNERDFSQPIVSVSLGLTATFQFGGFKRSDKALSFPLYHGDVVVWGGAARLRYHGVLPLKAGMHPALGESRINLTFRKAG
>gi|50119851|ref|YP_049018.1| alkylated DNA repair protein [Pectobacterium atrosepticum SCRI1043] 789
MNFDLFADEASRRWTETLAPGAVILRGHAYDDAPALLAALQTVIACAPLRNMITPGGFVMSVAMSNCGQLGWVTDEQGYRYTSHDPLSGEAWPAMPEAFSLLAKQAASEAGFADFEPDACLINRYDVGTRMSLHQDKNERDFHQPIVSVSLGLSATFLFGGMVRSDKAQRVPLTHGDVVVWGGESRLYFHGILPLKSGAVPEGMPDECRFNLTFRKAG
>gi|91775654|ref|YP_545410.1| DNA-N1-methyladenine dioxygenase [Methylobacillus flagellatus KT] 790
MACYAMKRRLLGGESMTPMNSGDKPTSAMHGDLFSEASTPAALVPGAYILRGFASEQDQQLLHDLQTVLAQAPWRHMQTPGGLAMSVAMCNCGRLGWVSDRAGYRYTTHDPLSGKVWPAMPPSFAALAQSAAATVGFARFVPDACLINRYQTGAKLSLHQDKDEQDFSQPIVSVSLGLAATFLFGGLRRSDPVLRTELNHGDVVVWGGQARLRYHGILPLKPGEHPLTGDVRINLTFRAAG
>gi|296120178|ref|ZP_06838731.1| putative DNA repair protein [Corynebacterium ammoniagenes DSM 20306] 793
MGAMLFHDIGRNPTKIKPGVAHVPGWLDVPTQRGLVEQLRDEARIMAGTPMAMRKPILKSGGQMSTFTLHLGHHWDHQGYRYVDRIGGTSVRPVPENLLELAHRGLRAAAEVAEELQPWIAGFGPDMALVNFYPPGATMGMHQDAYETTLAPIVSLSIGDEAVFRLGSTEHRNKPWDDIALLSGDLIVFGGPNRQAFHGVPETRPGTLDEACGLKEGRINITFRQVYPR
>gi|259907960|ref|YP_002648316.1| DNA repair system specific for alkylated DNA [Erwinia pyrifoliae Ep1/96] 797
MLDLFAEDEPWQEPLAEGALILRRRARDMTGQLMAQIEHIAAHNPFHYRITPGGHRMSVAMTNCGDLGWSTDSRGYQYSAQDEANGQRWPAMPPQFRQLAQECAREAGFSGFNPDACLINRYEPGAKMTLHQDKDERDLRQPIVSVSLGLPAVFLFGGFERGDASQRVLLEHGDVVVWGGPSRLRYHGILPLKAGIHPLTGAFRFNLTFRRAR
>gi|226308892|ref|YP_002768852.1| alkylated DNA repair protein [Rhodococcus erythropolis PR4] 799
METMNALIPRPRLEVAPGAILVPDWLSVEQQRFWVAECRRWATAPVPMRSAVVPGGHKMSVQTVCLGWHWQPYKYTRTADDVNGAPVAAVPDWLVDLGRAAVAAAYDDPTAGERYTPDTALINFYDEGARMGMHQDKDERCDAPVVSLSVGQSCVFRFGNSENRNKPYTDVELHSGDLFVFGGESRFAYHGVPKVIAGSASPDIGLPSGRLNITLRDTGMS
>gi|261820346|ref|YP_003258452.1| 2OG-Fe(II) oxygenase [Pectobacterium wasabiae WPP163] 803
MNFDLFADEAPRRWTETLAPGALILRGRAYDDASALLAALQTVIARAPLRNMVTPGGFVMSVAMSNCGRLGWVTDEQGYRYTSHDPLSGEAWPAMPEVFSRLAQQAASEAGFAAFEPDACLINRYDVGTRMSLHQDKNERDFRQPIVSASLGLSATFLFGGMARSDRAQRVPLTHGDVVVWGGESRLYFHGILPLKNGSVPQGMTDECRFNLTFRKAG
>gi|121606979|ref|YP_984308.1| 2OG-Fe(II) oxygenase [Polaromonas naphthalenivorans CJ2] 808
MTRSLFDEPPAPYDAPEPIAPGAVLLRGFALDRAEALLQAARQVIAVAPLRHLMTPGGRVMSVEMSNCGALGWTSSRTGYRYDQADPLSGQPWPPMPACFADMAMRAAAEAGFEGFAPDACLINRYEPGARLSLHQDRDESDLSAPIVSVSLGLPAVFLFGGLQRNERPARLRLAHGDVAVWGGAARLAFHGVAPLADGDHPRLGRQRINLTFRRAG
>gi|71726056|gb|AAZ39179.1| alkylated DNA repair protein AlkB [Janthinobacterium lividum] 810
MNLSLFADENQAPAGPAPLVPGSSASVLLRGFALPYLDDVLPALDAIVLAAAPRHMATPGGLRMSVAMSNCGPLGWVTDGRGYRYARLDPASGLPWPPMPPVFLRLARQAALAAGYPGFAPDACLVNRYAPGARMALHQDRDECDFTAPIVSVSLGLPATFLFGGAERADKAARIGLLHGDVVVWGGTDRLRFHGVAPLKEGEHAVLGPQRINLTFRKAS
>gi|229488753|ref|ZP_04382619.1| alkylated DNA repair protein [Rhodococcus erythropolis SK121] 812
METMNALIPRPRLEVAPGAILVPDWLSVEQQRFLVAECRRWATAPVPMRSAVVPGGHKMSVQTVCLGWHWQPYKYTRTADDVNGAPVAAVPDWLVDLGRAAVAAAYDDPTAGERYTPDTALINFYDEGARMGMHQDKDERCDAPVVSLSVGQSCVFRFGNSENRNKPYTDVELHSGDLFVFGGESRFAYHGVPKVIAGSASPDIGLPSGRLNITLRDTGMS
>gi|297539834|ref|YP_003675603.1| 2OG-Fe(II) oxygenase [Methylotenera sp. 301] 813
MDLFENMQPNKLEIVKDAYLLKRYALANEKPLLMDLAQVISQAPLRHMMTKMGFAMSAAMTNCGELGWVSDRQGYRYDMKDPATNAAWPLMPVSFQQLATFAAAEAGFDDFVPDACLINQYQVGASMGLHQDKNELDFNQPIVSVSLGVPAVFQFGGLTRTDKTLKIPLVHGDVVVWGGQSRLNFHGIAPLKMNTHPILGAYRYNLTFRKAG
>gi|149374533|ref|ZP_01892307.1| 2OG-Fe(II) oxygenase [Marinobacter algicola DG893] 815
MTMDLFESSSSEPWVEPLCEGAVVLRRFACADASELLEVIEGLAEQAPFRQMQTPGGHTMSVAMTCCGEWGWVTDTRGYRYQRTDPLSGEPWPLMPTMFRSLAVMAASAAGYSKFEPDACLVNRYAPGAKMGLHQDKDEDDFDQPIVSVSLGTPAMFQFGGARRSDRPQRVPLENGDVVVWGGPARLRYHGVLTLKQAQHSLTGDSRYNLTFRRAR
>gi|114704740|ref|ZP_01437648.1| alkylated DNA repair protein [Fulvimarina pelagi HTCC2506] 817
MNVLPKGVRHIPGHLGRREQEDLVEDVRSVVRAAPLFQPVMPRSGKPLSVKMTNCGELGWVADRSGYRYQARHPDSGEVWPPIPERLLKLWKEVSGHDAPPEACLVNFYSETAKMGLHQDRDEEDFTAPVVSVSLGDDCLFRVGERDRDGRTTSIKLRSGDVVILGGEGRLSFHGVDRIYPSTSTLLKNGGRINLTLRRVTKPA
>gi|307236602|ref|ZP_07523013.1| 2OG-Fe(II) oxygenase [Escherichia coli TA271] 818
MPQSFHDLCQRAATAAGYPDFQPDACLINRYAPGAKLSLHQDKDEPDLRAPIVSVSLGLPAIFQFGGLKRNDPLKRLLLEHGDVVVWGGESRLFYHGIQPLKAGFHPLTGDCRYNLTFRQAGKKE
>gi|300717602|ref|YP_003742405.1| DNA repair system specific for alkylated DNA [Erwinia billingiae Eb661] 819
MLDLFSEEAPWAEPLAEGAVILRRRAREHAGELMRLVEEVSARNPFHHRITPGGHRMSVAMTNCGDFGWSTDSRGYQYSERDNASGLRWPAMPDRFRQLARECADEAGFAQFNPDACLINRYEPGAKLTLHQDKDEQDLKQPIVSVSLGLPAVFQFGGFDRGDATQRVLLEHGDIVVWGGPSRLRFHGILPLKPGIHPLTGAFRYNLTFRRAFR
>gi|104781900|ref|YP_608398.1| oxidative demethylase of N1-methyladenine or N3-methylcytosine DNA lesions, repair of alkylated DNA [Pseudomonas entomophila L48] 825
MIQSDLDLFGPQPQRLASHTVLLPGFALKDIEPLLDALRPILRAAPFRHMHTPGGQRMAVALTNCGALGWVSDERGYRYIPTDPKTGQPWPALPAVLLNLASQAAAVAGFEGFVPDACLVNHYVPETRLSLHQDRDEQDYGHPIVSISLGLPAVFLFGGLQRSDRTQRIPLNHGDVLVWGGEDRLRFHGVLPIKPGVHPRLGERRINLTLRKAG
>gi|237801353|ref|ZP_04589814.1| alkylated DNA repair protein AlkB [Pseudomonas syringae pv. oryzae str. 1_6] 827
MQRKGDTPANFDLFADQTPQAGGDEQLGPGTWLLRGFALPVITRLLADLQATVTHSPFRHMLTPGGLSMSAALSSCGQLGWITDRHGYRYSETDPQTGSKWSAMPDAFMQLAQSAALKAGYPGFTPDACLINRYIPGAKMSLHQDKDEHDHRWPVVSVSLGIPAIFQFGGLLRSDKALRISLFHGDVVVWGGEDRLRFHGILPVKQAEHPLLGEQRINLTFRKAGPN
>gi|120555020|ref|YP_959371.1| 2OG-Fe(II) oxygenase [Marinobacter aquaeolei VT8] 828
MTPDLFSGLNDQPTMEAFDEGVVVLRRHAVKHQQALMRDIEQVARQAPFRHMKTPGGHQMSAAMTCCGPLGWVTDETGYRYQPQDPLSGLPWPAMPESFVSLACKSAREAGFPGFDPDACLINRYQPGAKMGLHQDKDEKDFAWPIVSVSLGLPIVFQFGGLKRSDRPARILLEHGDVVVWGGPARLRYHGVLTLKAGEHPVTGSARYNLTFRKAG
>gi|124268935|ref|YP_001022939.1| DNA-N1-methyladenine dioxygenase [Methylibium petroleiphilum PM1] 829
MRPETAMRSARATTPDLFDGAADAGGPAVAPWLEALGPGALVWRGGAAAEAAALLAEVQALVAQAPFRHPVTPGGFRMSVAMSNCGALGWVSDARGYRYDAVDPDSGRPWPTMPRRFGELAARAAAQAGYPGFAPDACLINRYEPGARLSLHQDRNERDFSAPIVSVSLGLPAVFLFGGGRRSDPTTRVPLVHGDVAVWGGPSRLRYHGVLALKDGEHAATGNCRINLTFRRAG
>gi|291300775|ref|YP_003512053.1| 2OG-Fe(II) oxygenase [Stackebrandtia nassauensis DSM 44728] 832
MALIPQGPRTIAPGAVHVPGWLTRSAQRDLVAACRDWSRPPAGMTRVKTPGGRWMSVRQVCLGLHWTPYRYSRTHTDGSHVKAFPEELARLAVAAVATAYDDPGDYAPDIALINYYDSAARMGMHQDKEEHCDAPVVSLSLGDSCVFRFGNTENRNKPWTDVTLESGDLFVFGGESRFAFHGVPKTMPGTGPSDIDMGAGRLNITIRQSGIES
>gi|299533827|ref|ZP_07047198.1| 2OG-Fe(II) oxygenase [Comamonas testosteroni S44] 833
MTLSLFPADSLPAEIIDDGAVLLRGFAAAEEQRWVAEVTALQTRAAFRTMQVPGGKFMSVAITNAGGWGWISDLQGYRYSAVDPQTGKPWPAIPAFLGEQAARAAALAGYPGFAPDACLINRYQPGARMGLHRDQDEHDFAAPIVSVSLGLPCRFLWGGLTRQSPTRRLALTHGDVLVWGGPSRLVFHGVAPLREGQHPLLDNERWNLTFRMAKARYPAGQPSE
>gi|221069587|ref|ZP_03545692.1| 2OG-Fe(II) oxygenase [Comamonas testosteroni KF-1] 836
MTLSLFPDDPLPAEIIDDGAVLLRGFATAEEQRWVAEARALQTRAAFRTMQVPGGKSMSVAITNAGGWGWISDLQGYRYSAADPQTGKPWPAIPAFLGEQAARAAALAGYPGFAPDACLINCYQPGARMGLHRDQDEHDFAAPIVSVSLGLACSFLWGGLTRQSPTRRLALTHGDVLVWGGPSRLVFHGVAPLKPGQHPLLGNERWNLTFRMAKARYPAGQPSE
>gi|258543248|ref|YP_003188681.1| DNA repair protein for alkylated DNA [Acetobacter pasteurianus IFO 3283-01] 838
MKDNRPAQLDFLLPDTRPDYVQLDAGAVLLPGFALHDAEACMLAIHHIAQQAPFRKMHTPGGGQMSVAMTCCGTFGWISTAQGYSYTKVNPFTGQPWPDMPAIFQALAHKAAQKAGFAQFQPNACLINSYSPGARMGLHQDRDEGCTDQPVVSLSFGLEATFLWGGLKRSDPTRQILLKDGDVLVWGGPDRLRFHGVKPIHSGAHIRTGETRLNITFRFVAS
>gi|310768130|gb|ADP13080.1| DNA repair system specific for alkylated DNA [Erwinia sp. Ejp617] 840
MLDLFAEDQPRQEPLAEGAVILRRRARDITPRLIAQIEDIAASNPFYHRITPGGHRMSVAMTHCGDLGWSTDSRGYQYSAQDEASGQRWPAMPPQFRQLAQECAGEAGFSGFNPDACLINRYEPGAKMTLHQDKDERDLRQPIVSVSLGLPAVFLFGGFERGDASQRVLLEHGDVVVWGGPSRLRYHGILPLKAGIHPLAGAFRFNLTFRRAR
>gi|85712827|ref|ZP_01043870.1| Alkylated DNA repair protein [Idiomarina baltica OS145] 841
MSLLDASGPIEFAPGAWLLPNHASEQAADILAAIRECVRQAPLRHFMTPGNKPMSVLSSNCGDFGWVSDSKGYRYQATDPKSDKPWPDIPSILLNDATQVAEQAGYPEFLPNACLINVYKPGAKMGLHQDRDESDLNEPVVSYSFGLPARFIWAGQTRTGTKQRLPLNHGDVLVWGGPSRLNYHGIDKLVEGTHPLTQQTRVNLTLRKA
>gi|90420982|ref|ZP_01228886.1| AlkB, alkylated DNA repair protein [Aurantimonas manganoxydans SI85-9A1] 842
MNVLPKGVRHIPGHLSRDEQVALVDAVREVVAAAPLYRPEMPRTGKPLSVRMTNCGELGWVTDRSGYRYQPVHPVTRTPWPAIPPKLLEIWQELAAYDHPPQACLVNFYEDTAKMGLHQDKDETDLSAPVVSVSLGDDCLFRVGETTRGGRTTSIRLHSGDVVVLGGEGRLAYHGVDRIYPATSTLLKKGGRINLTLRRVTAA
>gi|162146641|ref|YP_001601100.1| putative alkylated DNA repair protein alkB [Gluconacetobacter diazotrophicus PAl 5] 843
MPHPSRPPDADTHPSLELDTGGRDRVLGPGAMVLAGFARAIAPDLIAMVDMVARTAPFRRMSTPSGRTMSVAMTNCGTAGWVSDTKGYRYDPMDPLSGHPWPALPALFADLAARAASRAGFSEFHPDACLINRYEPGTRLTLHQDRDEHDFSQPIVSVSLGLPAIFLWGGPARSDRVRRVPLEHGDVVVWGGPARLVHHGIHPLTEGMHPLTGRARLNLTFRRAM
>gi|91790697|ref|YP_551649.1| DNA-N1-methyladenine dioxygenase [Polaromonas sp. JS666] 844
MTQDLFEEEPLAYVAPQVMAPGAVLLRGFACDVEQALMHAVEQVTAAAPLRHLVTPGGYTMSVAMSNCGALGWVSDRTGYRYTGTDPLSGQPWPPMPDCFARLARRAAAEAGFGGFRPDACLVNCYEPGARLSLHQDKDEGDMSAPIVSVSLGLPAVFLFGTTRRKDRPARYRLVHGDVAVWGGPSRLAYHGVAPLAAGEHALLGRQRINLTFRCAA
>gi|271499400|ref|YP_003332425.1| 2OG-Fe(II) oxygenase [Dickeya dadantii Ech586] 848
MNFELFADEPPERRNETLAPGAVVLRGFAWPQADVLLAALETVTQRAPFRHMVTPGGHTMSVAMSNCGPLGWVSDEHGYRYSAQDPLSGQPWPAMPACFLQLSQAAAREAGYHDFTPDACLINRYAVGAKLSLHQDKDELDLRQPIVSVSLGLSAVFLFGGMKRSDPCQRLTLMHGDVVVWGGPSRLCYHAILPLKRGPLPMGILDEVRLNLTFRCV
>gi|224823738|ref|ZP_03696847.1| 2OG-Fe(II) oxygenase [Lutiella nitroferrum 2002] 849
MTFDLFGDEPPRWREELAPGAVVLRGLALPHVDALLAALGDVTAVAPFRQMITPGGYRMSVTMSGCGRYGWVSDRSGYRYDPLDPTTSQPWPAMPDSFRLLARDAAAEAGFPGYEPDACLINRYVPGSRLSLHQDKDERDQIAPIVSVSLGLPTLFLFGGLRREDKTQRIPLAHGDVVVWGGPARLRYHGVLPLKEGVHPLLGEQRINLTFRKVR
>gi|271965860|ref|YP_003340056.1| alkylated DNA repair protein [Streptosporangium roseum DSM 43021] 851
MPGVDALIGRCRAEIAPGAVHVPDWLSPARQRQLVRACRAWARPPLGMERIRLPGGGLMSVRTVCLGRRWRPYRYTDEPVEPLPQWLAELGRAAVAQTLGGPYEPDVALVNFYDDAATMGMHQDRDERAAAPVVSLSLGDACVFRFGNTATRARPWSDVRLESGDLFVFGGPSRLAFHGVRRILPGTGPHDLIQGRLNITLRQSGQGLSGGLP
>gi|194292874|ref|YP_002008781.1| Alkylated DNA repair protein [Cupriavidus taiwanensis] 855
MTFDLFDDLPEDCAATPIIEPLADGAVVLRGAARASAEVLLADVQTILALAPWRHMVTPGGLKMSVAMTNCGACGWVSDARGYRYDAVDPLSGQAWPDMPASFRELAASAAEQAGFAGFAPDACLINRYVPGTRLSLHQDRDERDFTAPIVSVSLGLPAVFLFGGMRRADKPQRIRLAHGDVVVWGGPSRLAFHGVAPLADGDHPLLGPLRINLTFRKAR
>gi|311278819|ref|YP_003941050.1| 2OG-Fe(II) oxygenase [Enterobacter cloacae SCF1] 859
MSLDLFADAAPWQEPLAPGAVILRRYAAGCAERLLEAIHQIAQLSPFRQMVTPGGYTMSVAMTNCGELGWTTDAGGYLYAPGDPLTGNPWPAMPALFRRFALEAAGEAGYADFTPDACLINRYAPGAKLSLHQDKDEKDLRAPIVSVSLGLPAVFQFGGAKRNDPLRRVLLEHGDVVVWGGASRLFYHGIQPLKSGHHPATGAYRYNLTFRLTGNDNKNKNYS
>gi|13474252|ref|NP_105820.1| alkylated DNA repair protein [Mesorhizobium loti MAFF303099] 861
MLVLPKGVRHMPAYLSRAIQDALVEDVRSIVQQAPLFVPAMPRTGKEMSVRMTNCGPLGWVTDKERGYRYQPTHPLTGEPWPPIPESLLDLWRQVSGYPNPPEACLINFYTADAKMGLHQDRDEADFSAPVVSVSLGDDCLFRVGQTTRDGATKSFRLKSGDVVVLGGEGRLAFHGVDRIYPSTSALLKNGGRINLTLRRVTKPHEECLTSRS
>gi|119898584|ref|YP_933797.1| DNA-directed DNA polymerase [Azoarcus sp. BH72] 863
MTPDLFSTLAPQPARVTLVPLAPGAVLLRQRALAQAEALLAGVAEVTAVAPFRWMSTPNGYRMSVAMTNCGALGWVSDATGYRYAPLDPARDAPWPAMPAAFLELARQAAADAGFPAFEPDACLVNRYAPGARLSLHQDRNEHDFSQPIVSVSLGLPAAFQFGGLRRGDPVTRYLLEHGDVVVWGGPARLRYHGVLALKDGEHAATGACRINLTFRRAGRV
>gi|94314187|ref|YP_587396.1| N1-methyladenine/N3-methylcytosine demethylase [Cupriavidus metallidurans CH34] 865
MPAMTFDLFDALPADSNAPPAVETLAPGAVVLHGFARDAGPELLAAVQTISAEAPFRHLITPGGLRMSVAMTNCGERGWVSDRTGYRYDAVDPESGRPWPAMPAVFRSLAEHAAEAAGYPGFAPDACLINRYLPGTRLSLHQDRDELDLRAPIVSVSMGLPAVFLWGGLRRADRPGRFRLAHGDVVVWGGPSRLVFHGIAPLADGDHALTGSERINLTFRKTR
>gi|123443816|ref|YP_001007787.1| alkylated DNA repair protein [Yersinia enterocolitica subsp. enterocolitica 8081] 866
MTMDLFSQLPNEPWVEELAPGAFVLHHFAQEQASSLLAEITTITTVAPFRHLITPGGYRMSVAMSNCGSLGWVSDVGGYRYSSIDPLTELRWPAMPQSFMSLAVAAAQQAGFVDFQPDACLINRYEVGAKLSLHQDKDELDLRQPIVSVSLGLPAVFQFGGASREAKCQRVLLSEGDVVVWGGPSRLNYHGVLPIKAGFSPAAGAYRINLTFRRAGRAEKL
>gi|264676316|ref|YP_003276222.1| 2OG-Fe(II) oxygenase [Comamonas testosteroni CNB-2] 867
MTLSLFPADSLPAEIIDDGAVLLRGFAAAEEQRWVAEVTALQTGAAFRTMQVPGGKFMSVAITNAGGWGWISDLQGYRYSAVDPQTGKPWPAIPAFLGEQAARAAALAGYPGFAPDACLINRYQPGARMGLHRDQDEHDFAAPIVSVSLGLPCRFLWGGLTRQSPTRRLALTHGDVLVWGGPSRLVFHGVAPLREGQHPLLGNERWNLTFRMAKARYPAGQPSE
>gi|34498651|ref|NP_902866.1| alkylated DNA repair protein, AlkB protein [Chromobacterium violaceum ATCC 12472] 868
MSDSLFAPDDGPWTERLSAGAALLHGWACAGDAELVAAVEAVVAQSPLRGMVTPGGQAMSVTTASCGDWGWVSDRRGYRYSAVDPDKGRPWPAMPGPLRELARGAAAEAGFAGFDPDACLINCYLPGARMGLHQDKDERDFSAPIVSVSLGLPAIFLLGGLSRADKTARILLQHGDVLVWGGPDRLRFHGVLPVQPGIHPLLGGRRLNLTFRKAF
>gi|282860776|ref|ZP_06269842.1| 2OG-Fe(II) oxygenase [Streptomyces sp. ACTE] 875
MAPGAVHVPGWLPEERQRELVEACREWARGPVPLRNTVLPGGGVMSVRTVCLGWHWQPYRYARTADDVNGARVAPFPEWLAAWGRAAVAEAYEDAVAAEAYAPDTALVNFYDGAARMGMHQDKEERSHAPVVSLSLGDTCVFRFGNPQDRGRPYTDVELASGDLFVFGGPSRYAFHGVTRVFEGTAGAASGMRAGRLNVTLRETGL
>gi|213964981|ref|ZP_03393180.1| DNA-N1-methyladenine dioxygenase [Corynebacterium amycolatum SK46] 876
MLFDQLPRHDARITPGVVHLPGWLTLDQQSGTITQLRDIARDLAGTPLAMTRPQLKSGQMQVFMLHLGRMWATNPYRYVTHAGGIRVPPVPDNLLELATEALGAAALYDESLSQWPSTFRPDMALVNYYPPGATMGMHQDRNENSSAPIVSLSIGDEALFRIGGTENRSKPWDDVTLASGDVIVFGGPKRLAFHGVPKTRPGTLPEACGLKEGRINITFRQVEG
>gi|73538928|ref|YP_299295.1| DNA-N1-methyladenine dioxygenase [Ralstonia eutropha JMP134] 878
MTFDLFDNLDNSQDGYAPGTAPEPLADGAIVLRGFARTQAPQLLDEIGDIAAKAPWRHMITPGGLRMSVAMTNCGQAGWVSDRTGYRYDPCDPLDGEPWPAMPAAFLDLATRAAAEAGFACFAPDACLINRYEPGTRLSLHQDRDERDLRAPIVSVSLGLPAVFLFGGLRRADRPARIRLAHGDVVVWGGPSRLAFHGVAPLADGDHPLLGQKRINLTFRRAL
>gi|289672979|ref|ZP_06493869.1| 2OG-Fe(II) oxygenase [Pseudomonas syringae pv. syringae FF5] 881
MQRKGDTPATLDLFADQTAQPRSDERIGPGSWLFRGFALSAMPQLLSALEATLGLSPFRHMQTPSGLSMSAALSSCGQLGWITDRHGYRYSATDPQTGQAWPAMPDVFMQLAQDAALAAGYAGFVPDACLINRYIPGARMSLHQDRNEHDHRWPVVSVSLGIPAIFQFGGQLRSDKTQRISLFHGDVVVWGDEDRLRFHGILPIKQAEHPQLGEQRINLTFRKAGRDS
>gi|188533377|ref|YP_001907174.1| DNA repair system specific for alkylated DNA [Erwinia tasmaniensis Et1/99] 882
MLDLFAEDDPWQEPLAAGALILRRRARDITGQLMQQIERIAARNPFHHRITPGGHRMSVAMTNCGALGWSADSRGYQYSAQDEFSGQGWPAMPQTFHRLAEECAREAGFAGFNPDACLINRYEPGAKLTLHQDKDERDLRQPIVSVSLGLPAVFLFGGFERGDATQRVLLEHGDVVVWGGPSRLRYHGILPLKAGIHPLTGAFRFNLTFRRAR
>gi|299140038|ref|ZP_07033208.1| 2OG-Fe(II) oxygenase [Acidobacterium sp. MP5ACTX8] 884
MISTLFNDAAELEPLSQDLGPGTAILRGLALNRDALVIEALLSVAAKSPFRHMVTPGGFRMSVAMTNCGALGWVTDRKGYRYAPVDPEIGGLWPAMPKVFMDLAREAATKAGYPTFVPDACLINRYEPGARLTLHQDKNENDFEEPIVSVSLGLPAVFLFGGLERSDKTIRVPVLHGDVLVWGGPARLRYHGVNPLKDGSHPLAGGYRFNLTFRKAA
>gi|241664018|ref|YP_002982378.1| 2OG-Fe(II) oxygenase [Ralstonia pickettii 12D] 885
MTTGDLFADHSPADDARIALGEAAFVLRGFALSEAPGLIAAVDAIAQQAAFRHMVTPGGFEMSVALTNSGALGWTSDRRGYRYATHDPLTGNPWPPLPDVFLRLAHNAAAEAGFHGFTPDACLINRYVPGARMSLHQDKDEQDYGAPIVSVSLGMPAVFLFGGHRRADRPQRIPLFHGDVVVWGGPDRLRYHGIAPLKDHPHAMLGSQRINLTFRKAG
>gi|111019320|ref|YP_702292.1| alkylated DNA repair protein [Rhodococcus jostii RHA1] 886
MSALIPRPRTEVAPGAVHVPDWLTPAAQRHLVAECRRWATAPVPMRAAQLPTGHRMSVQTVCLGWHWKPYSYSRTAEDAGGGRVAPVPGWLVELGRRAVSEAYGQPADGYTPDAALINFYDDTAKMGMHQDKEERSDAAVVSLSIGDTCTFRFGNTTTRTKPYTDVELLSGDLFVFGGESRFAYHGVPKVFPGTSDPACGLTTGRLNITLRVTGLEDA
>gi|163857244|ref|YP_001631542.1| hypothetical protein Bpet2932 [Bordetella petrii DSM 12804] 889
MNLELFEPDAIGPTRVELGPAATLLRGWALPRVDALLPALDAVLAAAPFRHMETPGGFRMSAALTNCGMLGWTSDRHGYRYTRLDPQTGQPWPAMPAPFLRLAQDAAEAAGFAGFRPDACLVNRYAPGARMSLHQDKNERDFSAPIVSVSLGIAAVFLFGGSRRGDSARRVPLQHGDVVVWGGPDRLRYHGVLPLKDATHPRLGAARVNLTFRQAG
>gi|187479591|ref|YP_787616.1| alkylated DNA repair protein [Bordetella avium 197N] 891
MQPDLFATDESRIALSAQACVLRGLALPHVQALLAALAHIEAEAPPRRMVTPGGFAMSAAMTNCGALGWTTDRRGYRYRPDDPQTGRPWPPMPALFSRLAAEAAQAAGFAGFRPDACLINHYAPGARMSLHQDRNERDFEAPIVSVSLGLPAVFLFGGMRREDRPGRIVLHHGDVAVWGGVDRLRFHGVLPLADGEHPLLGRQRINLTLRQAG
>gi|260463208|ref|ZP_05811410.1| 2OG-Fe(II) oxygenase [Mesorhizobium opportunistum WSM2075] 892
MLVLPKGVRHMPAYLPRAAQEALVEDVRSIVQQAPLFVPAMPRTGKEMSVRMTNCGPLGWVTDKERGYRYQPTHPVTGMPWPPFPDRLLDLWRQVSGYRHPPEACLINFYTAEAKMGLHQDRDEVDFSAPVVSVSLGDDCLFRVGQTTRDGGTKSFRLKSGDVVVLGGEGRLAFHGVDRIYPSTSALLKNGGRINLTLRRVTKPDEGAA
>gi|170721657|ref|YP_001749345.1| 2OG-Fe(II) oxygenase [Pseudomonas putida W619] 893
MIQSDLDLFGPQPQRLASHTVLLPGFALAQVEQLLDALRPVLRAAPFRHMRTPGGLHMAVALTNCGSLGWVSDAKGYRYSPTDPVSGEPWPALPEALLELAGRAAAAAGFDAFVPDACLVNHYLPGTRLSLHQDRDEADFGQPIVSVSLGLPAVFLLGGFQRSDKTRRIALSHGDVLVWGGEDRLRFHGVLPIKPGVHPRMGERRINLTLRKAG
>gi|110635828|ref|YP_676036.1| 2OG-Fe(II) oxygenase [Mesorhizobium sp. BNC1] 896
MLSLPPGIRHMPGLLSPTEQAALLTEIRAVVIAAPLYVPTMPRTGKPMSVRMTNCGVLGWVTDKERGYRYQETHPATGKRWPLIPQRLLELWDEVSGYPHSPEACLINFYSQDAKMGLHQDRDEKNFAAPVVSVSLGDDCLFRVGGNDRESGTASFRLSSGDVVVLGGEGRLAFHGVDRIYPHTSDLLKNGGRINLTLRRVNLP
>gi|126724642|ref|ZP_01740485.1| alkylated DNA repair protein, putative [Rhodobacterales bacterium HTCC2150] 898
MSCDNPSKSKPDFTLGGFEFYSALLDSDEQQGILADLRKVIAKAPMFRPMTPMGKPMSVQMSSAGTYGWYTDKQGYRYATKHPNGTKWPPIPPSILSIWDRVSGVSKQPECCLINFYGQEAKMGMHQDKDEADFRWPVVSISLGDDARFRIGHENRGGKTQTATLRSGDVMVMGGDARLKHHGVDRIDFGTSLLLPKGGRINLTLRVVD
>gi|238762402|ref|ZP_04623373.1| Alpha-ketoglutarate-dependent dioxygenase alkB [Yersinia kristensenii ATCC 33638] 904
MTMDLFSQLPNEPWVEELAPGALVLHHFVSEQAPSLLAEVTAITTVAPLRHLITPGGYRMSVAMSNCGSVGWVSDARGYRYSPIDPLTEMRWPAMPESFMALAISAARQAGFLHFQPNACLINRYEVGAKLSLHQDKDELDLRQPIVSVSLGLPAVFQFGGASREAKCQKVLLSEGDVVVWGGPSRLNYHGVLPVKAGFSPSAGAYRINLTFRCTGRSEKL
>gi|28870291|ref|NP_792910.1| DNA alkylation damage repair protein AlkB [Pseudomonas syringae pv. tomato str. DC3000] 908
MQRKGDTPATLDLFADQTPQPRRDEQIGPGSWLFSGFALPAMPTLLLALEQTLGHSPFRHMLTPGGLSMSAALSSCGPLGWITDRHGYRYSDVDPQTGQPWPAMPDAFMQLAQSAALAAGYRGFVPDACLINRYIPGAKMSLHQDKDEHDHRWPVVSVSLGIPAIFQFGGMQRSDKTRRISLFHGDVVVWGGEDRLRFHGILPIKQAEHPLLGEQRINLTFRKAGRDS
>gi|78066397|ref|YP_369166.1| DNA-N1-methyladenine dioxygenase [Burkholderia sp. 383] 909
MDSLHLFETEGEHLRIGADAVVLRGFALPYLHGLLRAIVDIDAIAPFRHMVTPGGFTMSVALTNCGALGWTTDRRGYRYTSVDPDTGLPWPAMPEVFARLAKEAAAAAGFDDFEPDACLVNRYAPGARLSLHQDKNEQDFNAPIVSVSLGMKAVFLFGGHERSDPTTKVPLYHGDVAVWGGVDRLRYHGVMPLKEDPHGLLGRQRINFTFRKAG
>gi|293607290|ref|ZP_06689631.1| alkylated DNA repair protein AlkB [Achromobacter piechaudii ATCC 43553] 911
MTLNLFNDEDTAQHGREQIGPQSFVLRGFALADTDALLHGVDTVTAQSPWRHMQTPGGYTMSVALTNCGEWGWTTDAHGYRYARIDPLTGQPWPDLPAAFERLAQAAAQEAGFAGFTPDACLVNRYEPGARLSLHQDKNERDFDAPIVSVSLGMPALFLFGGDDRADKAARVPLFHGDVVVWGGVDRLRYHGVLPVKDAPHPRLGSQRINFTLRKAG
>gi|251790831|ref|YP_003005552.1| 2OG-Fe(II) oxygenase [Dickeya zeae Ech1591] 912
MNFELFADEPPERRNETLAPGAMWLRGFAWPQAGELLAVLETVTQQAPFRHMVTPGGHTMSVAMSNCGPLGWVSDEHGYRYSAQDPLTGEPWPAMPTCFLRLSQAAAREAGYDGFSPDACLINRYAVGAKLSLHQDRDEQDLRQPIVSVSLGLGAVFLFGGRKRSDPCRRLALMHGDVVVWGGASRLNYHAILPLKRGPLPAGLSEAVRLNLTFRKV
>gi|66046216|ref|YP_236057.1| 2OG-Fe(II) oxygenase family protein [Pseudomonas syringae pv. syringae B728a] 914
MQRKGDTPATLDLFADQTAQPRSDERIGPGSWLFRGFALPAMPQLLPALEETLGLSPFRHMQTPSGLSMSAALSSCGQLGWITDRHGYRYSATDPQTGQAWPTMPDVFMQLAQDAALAAGYAGFVPDACLINRYIPGAKMSLHQDRDEYDHRWPVVSVSLGIPAIFQFGGLLRGDKTQRISLFHGDVVVWGGEDRLRFHGILPIKQAEHPQLGEQRINLTFRKAGRDS
>gi|163797477|ref|ZP_02191428.1| 2OG-Fe(II) oxygenase superfamily protein [alpha proteobacterium BAL199] 917
MTGDLFCASGAVGSYLEALSEGAVVLRGRALPVADALLAAIRTVADAAPFRRMITPGGFEMSVAMTNCGGGGWVTDRKGYRYTPTDPQTGAPWPAMPGVFLDLAEAAAAEAGFPGFVPDACLINRYEPGARLSLHQDKDERDYAHPIVSVSLGLPATFQFGGRKRADSVSKVALSHGDVVVWGGPARLHHHGVLTLRDGEHPATGRTRFNLTLRRAM
>gi|99079852|ref|YP_612006.1| DNA-N1-methyladenine dioxygenase [Ruegeria sp. TM1040] 918
MTRLKVRGFEIHKGFLSVQAQKELISALRPVLRAAPLFSPEVPGGGQMSVRMTSAGEYGWFSDPSGYRYEGKHPSGRKWPEIPSEVLNVWTTLVDRERLPDCCLFNYYGEGARMGLHQDKDEADFSFPVVSISLGDDGLLRLGGTSRKEKTQTVWLNSGDVVVMGGEARLAYHGIDRIRFRSSRLLPKGGRVNLTLRVVT
>gi|260428731|ref|ZP_05782708.1| alpha-ketoglutarate-dependent dioxygenase AlkB [Citreicella sp. SE45] 919
MRKKEAMTETFERRGFRIHAGFLDRAAQETLVARLRDCLRIAPLYQPVTPRGQKMSVRMSAAGRFGWVTDRRGYRYEPRHPDGMDWPPIPDEVLAIWETVSGCARAPECCLINWYGEGARMGLHQDRDEADFSCPVVSVSLGDEGLFRMGNTERGGSTESVWLRSGDVVVMGGEARLRHHGVDRIRFGSSTLLPQGGRINLTLRVVS
>gi|302186734|ref|ZP_07263407.1| 2OG-Fe(II) oxygenase [Pseudomonas syringae pv. syringae 642] 920
MQRKGDTPATLDLFADQTAQPESNERIGPGSWLFRGFALTAMPQLLSALEQTLGLSPFRHMQTPSGLSMSAALSSCGQLGWITDRRGYRYTATDPQTGQAWPAMPDAFMQLAQDAALAAGYAGFVPDACLINRYIPGAKMSLHQDRNEYDHRWPVVSVSLGIPAIFQFGGLLRSDKTQRISLFHGDVVVWGGEDRLRFHGILPIKQAEHPQLGEQRINLTFRKAGRDS
>gi|213970412|ref|ZP_03398541.1| DNA alkylation damage repair protein AlkB [Pseudomonas syringae pv. tomato T1] 922
MQRKGDTPATLDLFADQTPQPRRDEQIGPGSWLFSGFALPAMPTLLLALEQTLGHSPFRHMLTPGGLSMSAALSSCGPLGWITDRHGYRYSDVDPQTGQPWPAMPDAFMQLAQSAALAAGYRGFVPDACLINRYIPGAKMSLHQDKNEHDHRWPVVSVSLGIPAIFQFGGMQRSDKTRRISLFHGDVVVWGGEDRLRFHGILPIKQAEHPLLGEQRINLTFRKAGRDS
>gi|298293784|ref|YP_003695723.1| 2OG-Fe(II) oxygenase [Starkeya novella DSM 506] 923
MTAAVEIVPGCLYWPGWLDRPAQEALAEELRQVLAGAPLFTPRMPRTGKPFSVRMSNCGPLGWVSDETGYRYQPTHPETGKPWPPMPDMLLKAWDALAGSPLQPEACLINWYAPGTRMGLHQDRDEEEFAAPVLSLSLGDTALFRVGGTSRKDPTRSIRLASGDALLLSGPARLAFHGIDRILPDTSTLLKQSGRINLTLRRVHPGATSEIPPC
>gi|187929908|ref|YP_001900395.1| 2OG-Fe(II) oxygenase [Ralstonia pickettii 12J] 924
MTTGDLFGDHPPADDTRIALGEAAFVLRGFALSEAPALIAAVDAIAQQAAFRHMVTPGGFEMSVALTNSGALGWTSDRRGYRYATHDPLTEAAWPPLPDVFLRLAHSAAAEAGFHGFTPDACLINRYVPGARMSLHQDKDEQDYGAPIVSVSLGMPAVFLFGGHRRADRPQRIPLFHGDVVVWGGPDRLRYHGIAPLKDHPHAMLGSQRINLTFRKAG
>gi|292488806|ref|YP_003531693.1| alpha-ketoglutarate-dependent dioxygenase alkB [Erwinia amylovora CFBP1430] 926
MLDLFAEDEPWQEPLAEGALILRRRARDIAPRLMAEIKDIAARNAFRHCITPGGHRMSVAMTNCGDLGWSSDSRGYHYRTLDEASGQRWPAMPPPFRQLAQECAREAGFGGFDPDACLINRYESGAKMTLHQDKDERDLRQPIVSVSLGLPAVFLFGGFTRSDASRRVLLEHGDVVVWGGPSRLRYHGILPLKAGIHPLTGAFRFNLTFRCAGQNSAAFITGKN
>gi|301381195|ref|ZP_07229613.1| 2OG-Fe(II) oxygenase [Pseudomonas syringae pv. tomato Max13] 927
MFDPIMQRKGDTPATLDLFADQTPQPRRDEQIGPGSWLFSGFALPAMPTLLLALEQTLGHSPFRHMLTPGGLSMSAALSSCGPLGWITDRHGYRYSDVDPQTGQPWPAMPDAFMQLAQSAALAAGYRGFVPDACLINRYIPGAKMSLHQDKNEHDHRWPVVSVSLGIPAIFQFGGMQRSDKTRRISLFHGDVVVWGGEDRLRFHGILPIKQAEHPLLGEQRINLTFRKAGRDS
>gi|301110256|ref|XP_002904208.1| conserved hypothetical protein [Phytophthora infestans T30-4] 928
MTSKADRIEVKQQQHAADEHELDLFLNTPQRSAEFPASTDADTRLIAGPLKAAKLNNEDSPRGSTDTGALLPGLLIIKQFLTPQEQQELVDDSRCMGLGEGGFYKPTYASGAKCRLHQMCLGRHWNVKTEKYEDQRSNYDYAPIRTLPDSWKTYAQRSLDAAKKIDPLVMGSCKKMTPDICVVNFYKKAGRNGMHIDKDESDEAMSMGSPVISFSVGCAAEFAYIDHYPDPHEAVPIVRLESGDALVFGGPARTVVHALTRVYNNTQPSWLRMRSGRLNLTFREYKPSELES
>gi|116623103|ref|YP_825259.1| DNA-N1-methyladenine dioxygenase [Solibacter usitatus Ellin6076] 931
MMNTLFDSEPGGAEPIGEGAVVLHGFAREAASTLLHDLGKIAEAAPFRHMVTPGGYRMSVAMTNCGDVGWVSDARGYRYDPVDPATGLPWPAMPESFRSLALDAAAAAGYPEFDPDACLVNRYEPGARLTLHQDKDETDYTAPIVSVSLGLPAVFQFGGMIRKVRPRRMRLESGDVVVWGGPTRLAYHGVAPLKPGDHPLTGPFRINLTFRKAL
>gi|89052704|ref|YP_508155.1| DNA-N1-methyladenine dioxygenase [Jannaschia sp. CCS1] 933
MIWGCKRQHAMESEEFALSVDVGGIVVHPEHLDGPDQAELVEQVRRVVRSAPLYRPETRTGRKMSVRMTSAGTYGWISDRRGYRYDRCHPDGQDWPPIPPMALEIWRAVSGVAQDPQSCLINYYDAGAKMGMHQDRDEGDFDMPVVSVSLGDEALFRVGGPKRGGKTQSVWLKSGDVAVMGGEARLNFHGIDRIRAGSSTLLPNGGRINLTMRVVT
>gi|238789143|ref|ZP_04632931.1| Alpha-ketoglutarate-dependent dioxygenase alkB [Yersinia frederiksenii ATCC 33641] 935
MTMDLFSQLPGEPWTEELAPGAIVLHLYAQEQASLLLADVAAITELAVFRHLITPGGYRMSVAMSNCGSAGWVSDAQGYRYSPIDPLTDKAWPAIPTRFMALAISAAREAGFTHFQPDACLINRYEVGAKLSLHQDKDELDLRQPIVSVSLGLPAIFQFGGLSREAKCQRVLLAEGDVVVWGGPSRLNYHGVLPIKPGFSPRAGAYRINLTFRCTGRAEKL
>gi|239817611|ref|YP_002946521.1| 2OG-Fe(II) oxygenase [Variovorax paradoxus S110] 938
MTFDLFSDALEDAALPRGKEAIGPGAFVLRGFALPYVDELLSALHEVEQRAAFRHLVTPGGFAMSVAMTNCGRLGWISDRRGYRYGEHDPETGLPWPAMPAAFARLAQASAAEAGFAGFEPDACLVNRYEPGTRLSLHQDKDERDYGAPIVSVSLGMPATFLFGGLARSDKAARIPLVHGDVVVWGGPDRLRYHGVLPLEDRPHALLGSRRINLTFRKAG
>gi|150398448|ref|YP_001328915.1| 2OG-Fe(II) oxygenase [Sinorhizobium medicae WSM419] 939
MLVLPKGVRHIPGFLDRSRQEELVEAIRIVVAEAPLFAPAMPKTGKPLSVRMTNCGALGWVTDRENGYRYQAVHPVTGRPWPPIPAALQDIWNAVAGSDKTPEACLVNFYSAEARMGLHQDRDERDLDTAVVSVSLGDSCLFRVGGRTRGGPTVSLKLESGDVVVLGGEGRLAFHGVDRIYPNTSTLLRSGGRLNLTLRRVNP
>gi|285808530|gb|ADC36052.1| hypothetical protein [uncultured bacterium 213] 942
MEIVPGAFHLAQCLSIDEQRALADRCRALIDGPVPGYVPTVRGGGKMHVRMLCLGRHWNGQTYRYEPVRTDFDAQPAPPLPDELRALARRIAAEAGMALEADLCILNYYDNEGRMGLHQDKDESAASLAAGVPVVSVSIGDTARFLFGGMKRRDPVEVLPLASGDAFVFGGPARLRYHGVSRILPGTSPAALGVQGRFNLTFRQY
>gi|94312699|ref|YP_585908.1| alkylated DNA repair protein alk [Cupriavidus metallidurans CH34] 948
MVLRGFALPYVPDLMPAIAGIETTSPFRHMVTPGGFTMSVALTNCGALGWTTDRRGYRYTTVDPDTGKPWPVMPEVFFRLANEAAAEAGFDDFEPDACLLNRYLPGSRLALHQDKNEQAYETPIVSVSLGMRATFLFGGHARTAPTIKVPLHHGDVVVWGGADRLRYHGVMPIKDAPHALLGSQRINFTFRKAA
>gi|270494294|ref|ZP_06211342.1| 2OG-Fe(II) oxygenase [Acidovorax avenae subsp. avenae ATCC 19860] 952
MPGSAATTPDLFDGDTAGAPAIPLGPGAALLRGFALPVAPVLREGVRAVARSAAWRHMETPGGRSMSVATTSCGRLGWVSDRRGYRYAPLDPGSGTAWPAMPDTFRRLAREAAEYAGFPDFEPDSCLVNRYAPGARLSLHQDRDEHDLQAPIVSVSLGLPAVFLWGGFARTGPVARVPLQHGDVVVWGGPDRLRFHGVQPVKDGLHPEWGAERVNLTFRKAG
>gi|260221229|emb|CBA29583.1| Alpha-ketoglutarate-dependent dioxygenase alkB [Curvibacter putative symbiont of Hydra magnipapillata] 954
MNLDLFSAEDTAPSTPYEIAPGAWALPGFAVMQADALWAGIQKVIQIHPLRHLLTPGGSRMSVAMSNCGDLGWVSDAAGYRYQGTDPLTQTPWPAMPEGFREMAMSAAERAGYPAFEPDACLINRYAPGARMTLHQDKNERDYSAPIVSVSLGLPAVFELGGLERGDKAQRLTLQHGDVLVWGGPARLRFHGVRAVEPGQHLLTGAHRFNLTFRKAA
>gi|222832662|gb|EEE71139.1| predicted protein [Populus trichocarpa] 956
MGTLELFEETAEQHRLGPAAVVLRGFALPYVPDLMPAIAGIETTSPFRHMVTPGGFTMSVALTNCGALGWTTDRRGYRYTTVDPDTGKPWPVMPEVFFRLANEAAAEAGFDDFEPDACLLNRYLPGSRLALHQDKNEQAYETPIVSVSLGMRATFLFGGHARTAPTIKVPLHHGDVVVWGGADRLRYHGVMPIKDAPHALLGSQRINFTFRKAA
>gi|86355707|ref|YP_467599.1| alkylated DNA repair protein [Rhizobium etli CFN 42] 957
MPELLNGIRHLPGYLDRAHQEELVELIRAVVTEAPLYVPVMPGTGKPMSVRMTNCGPLGWVTDKERGYRYQPTHPATGRSWPQMPKLLLDIWNDVSGYEKPPEACLVNFYSDDARMGLHQDKDEQDLQAPVVSISLGNSCRFRIGGLNRNDRTLSFKLASGDLVVLGGEGRLCYHGVDRIYPATSTLLKNGGRINLTLRRVRP
>gi|307310989|ref|ZP_07590634.1| 2OG-Fe(II) oxygenase [Sinorhizobium meliloti BL225C] 959
MLVLPKGVRHIPGFLDRSRQEELVEAVRAVVAEAPLFAPAMPKTGKPMSVRMTNCGALGWVTDRERGYRYQATHPVTGKPWPPIPGMLQDIWNAVAGSDKSPEACLVNFYSAEARMGLHQDRDERDLETAVVSISLGDDCLFRVGGRTRGGQTVSFRLESGDVVVLGGEGRLAFHGVDRIYPNTSTLLRSGGRLNLTLRRVNP
>gi|307942720|ref|ZP_07658065.1| alpha-ketoglutarate-dependent dioxygenase AlkB [Roseibium sp. TrichSKD4] 960
MAKSTPFPSGFQFLAEHFDRVQQENLLDIIRDVLGSAPLYRPEMPRTGKPFSVRMSNCGALGWVSDKDGYRYQPTHPVTGNPWPPIPEILLSLWQELSPDAALPEACLINFYNEDARMGLHQDRDEETFDAPVISVSLGDTAVFRIGGVERKSPTRSMKLQSGDVVVLGGEARLAFHGIDRLVPNTSTLMRQGGRVNLTLRRVTKP
>gi|15963801|ref|NP_384154.1| alkylated DNA repair protein [Sinorhizobium meliloti 1021] 961
MPPMLVLPKGVRHIPGFLDRSRQEELVEAVRAVVAEAPLFAPAMPKTGKPMSVRMTNCGALGWVTDRERGYRYQATHPVTGKPWPPIPGMLQDIWNAVAGSDKSPEACLVNFYSAEARMGLHQDRDERDLETAVVSISLGDDCLFRVGGRTRGGQTVSFRLESGDVVVLGGEGRLAFHGVDRIYPNTSTLLRSGGRLNLTLRRVNP
>gi|254502799|ref|ZP_05114950.1| oxidoreductase, 2OG-Fe(II) oxygenase family [Labrenzia alexandrii DFL-11] 962
MHTIAINGLTGLKYLPQCFDKTAQEDLLADVREVVAAAPLFQPVMPNTGKPFSVRMSNCGPLGWVSDINSYRYQPNHPETGLMWPAIPARLLELWKAVAPDAPEPEACLINFYEPTARMGLHQDRDEAMFEAPVVSVSLGDTATFRVGGTNRKDPTKSFRLSSGDVVVLGGDARLAYHGIDRILSGTSKLLKNGGRINLTLRRVTAP
>gi|227823907|ref|YP_002827880.1| 2OG-Fe(II) oxygenase domain protein [Rhizobium sp. NGR234] 964
MQVLPKGVRHIPGFLDRSRQEALIEAIRGVVAAAPLYVPEMPKTGRPMSVQMTNCGSLGWVTDRERGYRYQPDHPVTGKPWPPIPNVLIDIWRAVSASDKRPEACLVNFYSAEARMGLHQDRDERDLETAVVSISLGDTCLFRVGGRTRGGQTMSFKLESGDVVVLGGEGRLAFHGVDRIYPNTSTLLKNGGRVNLTLRRVNL
>gi|19551394|ref|NP_599396.1| alkylated DNA repair protein [Corynebacterium glutamicum ATCC 13032] 965
MPTLFDDPLHQLPRPPRRVAAGVVHLPNFLGLAEQKALVAQARDLAREVVGTPLAMVRPKLKSGQMSVHMLHLGKYWASNPYRYVDVVDGFPVPPLPDSFVDLAHRALLSAGSLSNSLQSWSEAYRAEAALVNYYSPDASMGMHQDANEESEAPVISLSIGDTGIFRLGGTLNRNKPWTDIPLMSGDLIVFGGANRQAFHGIPSIEANTAPAGCGLKEGRINITIRQLAL
>gi|120612626|ref|YP_972304.1| DNA-N1-methyladenine dioxygenase [Acidovorax avenae subsp. citrulli AAC00-1] 967
MPRSSATTPDLFDGAPAGDRAAPLPLGPGAALLRGFALPVAATLREEVLAVARAAPWRHMETPGGRAMSVATTSCGRLGWVSDRRGYRYAPLDPGSGTAWPAMPDALRRLAREAAAHAGFPDFEPDSCLVNRYAPGARLSLHQDRDEHDLQAPIVSVSLGLPAVFLWGGFARTGPVARVPLQHGDVVVWGGPDRLRFHGVQPVKDGLHPEWGAERVNLTFRKAG
>gi|182678752|ref|YP_001832898.1| 2OG-Fe(II) oxygenase [Beijerinckia indica subsp. indica ATCC 9039] 968
MIEYWPSKRTSDSIVRQNESLLLPFETQRIIEPFADGAVLLRAEVLDKAEGLLEEVRAIAHAAPFRRMVTPGGFTMSVAMTNCGDTGWITDRRGYRYGAIDPESGHQWPAMPALFRAVAVTAAERAGYVGFEPDACLINRYEPGSRMSLHQDKNERDFAQPIVSVSLGLLATFQFGGATRKDPVRKIFLDHADVVVWGGASRLNHHGVLTLKNGWHPSTGRVRYNLTFRKAL
>gi|182436704|ref|YP_001824423.1| putative DNA repair protein [Streptomyces griseus subsp. griseus NBRC 13350] 970
MPGLPPSSDGLFRRERRVVAPGAVHVPEWLSVERRAELVAACRQWASGPVPLRHTVLPGGGVMSVRTVCLGWHWQPYRYARTADDVNGARVAAFPEWLGDLGRAAVAEAYGDGEAAEAFAPDTALINFYDDSARMGMHQDREERSSAPVVSLSIGARCVFRFGNTEGRGRPYTDVELASGDLFVFGGPSRFAFHGVPKVYAGPADPAAGLRAGRLNLTLRETGLTARDVR
>gi|77459162|ref|YP_348668.1| DNA-N1-methyladenine dioxygenase [Pseudomonas fluorescens Pf0-1] 972
MQTTFDLFADTESEQPRRAEQIGEQSWVLRGFALPQIEQLLPALESIIASAPLRHMMTPGGFSMSVATSSCGALGWITDRSGYRYSSEDPVSHRPWPAMPEVFRELAQAAAKRAGFADFMPDSCLINRYVPGAKMSLHQDKDENAYEAPIVSLSLGLPATFVFGGFARGDRSQKISLLHGDMVIWGGVDRLRYHGILPIKPGRHPRLGEQRFNLTFRTAG
>gi|256672425|ref|ZP_05483378.1| alkylated DNA repair protein [Streptomyces sp. AA4] 973
MELLPRPRREIAPGAVHVPDWLTGEEQRDLVTACRGWRGYRSTRLPGGGVMSVRTVCLGWQWRPYRYERLREDGSPVEPFPDWLADLGRRALADAYDRPADDYQPDVALVNYYDADAKMGMHQDKDERSTEPVVSLSLGDTCVFRFGNTEHRNRPYADVELRSGDLFVFGGPSRLAFHGVLKTLPGTADPDLGLTGRLNMTLRVSGL
>gi|72161831|ref|YP_289488.1| DNA-N1-methyladenine dioxygenase [Thermobifida fusca YX] 975
MDEPLFSPGRVEVAPGAVHVPGWLDLEEQRALVDLCREWMRGPGGMTRHRTRGGTMSVAMTSLGWYWRPYRYSATLPDGRPVPPLPPVLSTLALRGLAAAYGTVPAPAPAYDVALVNFYAATATMGMHRDTDERTDAPVVSVSLGDTCVFRFGNTATRTRPYTDVELRSGDLFVFGGPSRWAYHGVPRVFAGTANPALGLESGRINITVRASGLPPAERGPAGASSSEAV
>gi|33598680|ref|NP_886323.1| alkylated DNA repair protein [Bordetella parapertussis 12822] 976
MQADLFDAEQTGIRTRLGEQAWVLRGFALPWLDALLPALRAVIAQAPLRHMATPGGFTMSVALTNCGALGWTTDAHGYRYRPDDPQTGLPWPPMPQAFAQLTREAAAQAGFAGFDPDACLVNRYAPGARMSLHQDKNERDFGAPIVSVSLGLPAMFLFGGARRDERPARIPLLHGDVAVWGGVDRLRYHGVMPLAEGQHPLLGRQRINFTLRRAGA
>gi|296392708|ref|YP_003657592.1| putative DNA repair protein [Segniliparus rotundus DSM 44985] 979
MTLFGPEDVLGPPRERQALPAGAVHLPGWLSLPEQARLSAEFQMWARGPVPLRAAALPNGGRMSVRTVCLGWHWQPYRYTRTADDVNGQQVLPFPDWLGDLAKAVVREACGATAARTYRPDAALVNHYDAHARMGMHQDKDERTDAPVVSLSVGDSCVFRFGNAQGRGKPHTDVRLESGDAFVFGGPSRLAYHGVPKIFPGTAPEGCGLARGRLNITVRATGMP
>gi|227506087|ref|ZP_03936136.1| alkylated DNA repair protein [Corynebacterium striatum ATCC 6940] 980
MLFDVSRPATRIAPGVAHVPGWVDVAKQRALVEETREVARRYAGTPMAMYQPQLKSGKMSVHQLHLGRYWHYETYRYVGNIEGTRVPPMLVSLQEIARPALRAAAEVSPELEPWVETFYPEMALVNYYPPGSGMGMHVDDFEESLAPVISLSIGDEALFRMGNTENRNKPWDDVTLSSGDLIVFGGPKRLAYHGVVRVNDATLPEGCGLKEGRINITIRQIDARATL
>gi|83748960|ref|ZP_00945969.1| AlkB [Ralstonia solanacearum UW551] 981
MTTRDLFADHAPVDERRIALGEAALVLRGFALADAPALLAAVDAIAVQAPLRHMVTPGGFEMSVALTNCGALGWTTDRRGYRYAARDPQTDRPWPPLPECFLRLAREAAAEAGFPGFVPDACLINRYVPGARLSLHQDKDEQDYGAPIVSVSLGIPAVFLWGGHRRTDKTQRVPLLHGDVVVWGGPDRLRYHGVLPLKEAEHPLLGAQRINLTLRRAG
>gi|207721710|ref|YP_002252149.1| alkylated dna repair protein [Ralstonia solanacearum MolK2] 982
MTTRDLFADHAPVDERRIALGEAALVLRGFALADAPALLAAVDAIALQAPLRHMVTPGGFEMSVALTNCGALGWTTDRRGYRYAARDPQTDRPWPPLPECFLRLAREAAAEAGFPGFVPDACLINRYVPGARLSLHQDKDEQDYGAPIVSVSLGIPAVFLWGGHRRTDKTQRVPLLHGDVVVWGGPDRLRYHGVLPLKEAEHPLLGAQRINLTLRRAG
>gi|71735492|ref|YP_274464.1| alkylated DNA repair protein AlkB [Pseudomonas syringae pv. phaseolicola 1448A] 983
MQRKGETPANLDLFADQTTQPASNELIGPGSWLLRGFALPVMPQLLDSLEATLALSPFRHMQTPSGLSMSAALSSCGQLGWITDRHGYRYTATDPQTGLVWPAMPDVFMQLAKDAAHAAGYAEFMPDACLINRYIPGAKMSLHQDKNEYDHRWPVVSVSLGIPATFQFGGLLRSDKTQRISLFHGDVVVWGGEDRLRFHGILPVKQAEHPLLGEQRINLTFRKAGRDD
>gi|33591569|ref|NP_879213.1| alkylated DNA repair protein [Bordetella pertussis Tohama I] 985
MQADLFDAEQTGIRTRLGEQAWVLRGFALPWLDALLPALRAVIAQAPLRHMATPGGFTMSVALTNCGALGWTTDAHGYRYRPDDPQTGLPWPPMPQAFAQLAREAAAQAGFAGFDPDACLVNRYAPGARMSLHQDKNERDFGAPIVSVSLGLPAMFLFGGARRDERPARIPLLHGDVAVWGGVDRLRYHGVMPLAEGQHPLLGRQRINFTLRRAGA
>gi|291447008|ref|ZP_06586398.1| alkylated DNA repair protein [Streptomyces roseosporus NRRL 15998] 988
MFRRPRRVVAPGAVHVPEWLSVERRAELVTACRRWARGPVPFRHTVLPSGGVMSVRTVCLGWHWQPYRYARTADDVNGARVAAFPEWLGDLGRAAVAEAYGDEEAAREFAPDTALINFYDDAARMGMHQDKEERSGAPVVSLSIGARCVFRFGNTEGRGQPYTDVELASGDLFVFGGPSRFAYHGVPKVYAGTADPAAGLRAGRLNLTLRETGMASPAA
>gi|296038350|ref|ZP_06830925.1| alkylated DNA repair protein [Rhodococcus equi ATCC 33707] 990
MSALLPRPRRTVADGAVLVPDWLDLGEQRRLVEACRDWARGPVPMRAARLPTGHAMSVQTVCLGWHWQPYRYSRIAGDAGGGRVLPVPEWLAQLGRRAVADAYDDPAAGAAYEPDAALINFYDDAARMGMHRDQEERADAPVVSLSIGDTCTFRFGNPDTRTKPYTDVELQSGDLFVFGGPSRFAYHGVPKVFPGTADPDCGLTAGRLNITLRVTGLEDER
>gi|282867945|ref|ZP_06276957.1| 2OG-Fe(II) oxygenase [Streptomyces sp. ACT-1] 991
MVAPGAVHVPEWLSVERRAELVAACRQWASGPVPLRHTVLPGGGVMSVRTVCLGWHWQPYRYARTADDVNGARVAAFPEWLGDLGRAAVAEAYGDGEAAEAFAPDTALINFYDDSARMGMHQDREERSSAPVVSLSIGARCVFRFGNTEGRGRPYTDVELASGDLFVFGGPSRFAFHGVPKVYAGPADPAAGLRAGRLNLTLRETGLTARDVR
>gi|299128750|ref|ZP_07022069.1| 2OG-Fe(II) oxygenase [Alicycliphilus denitrificans BC] 992
MPNPPIDDLFGDEPAALPLGAQAVLLRGFALAQAQALVQGVRQVALRAPWRHMQTPGGKAMSVAMTGCGPLSWVSDRRGYRYADRDPLTGRPWPAMPAAFARLARAAAQQAGFAHFAPDACLVNRYEPGARMSLHQDRDERDLAAPIVSVSLGLPAVFLWGGATRGERALRVPLHHGDVVVWGGVDRLRFHGVLPVAPGEHPATGSCRINLTLRKAL
>gi|145294267|ref|YP_001137088.1| hypothetical protein cgR_0223 [Corynebacterium glutamicum R] 997
MPTLFDDPLHQLPRPPRRVAAGVVHLPNFLGLAEQKALVAQARDLAREVVGTPLAMVRPKLKSGQMSVHMLHLGKYWASNPYRYVDVVDGFPVPPLPDSFVDLAHRALLSAGSLSNSLQSWSEAYRAEAALVNYYSPDASMGMHQDANEESEAPVISLSIGDTGIFRLGGTLNRNKPWTDIPLMSGDLIVFGGANRRAFHGIPFIEANTAPAGCGLKEGRINITIRQLAL
>gi|257485107|ref|ZP_05639148.1| alkylated DNA repair protein AlkB [Pseudomonas syringae pv. tabaci ATCC 11528] 999
MQRKGETPANLDLFADQTTQPASNELIGPGSWLLRGFALPVMPQLLDSLEATLALSPFRHMQTPSGLSMSAALSSCGQLGWITDRHGYRYTATDPQTGLVWPAMPDAFMQLAKDAAHAAGYADFMPDACLINRYIPGAKMSLHQDKNEYDHRWPVVSVSLGIPATFQFGGLLRSDKTQRISLFHGDVVVWGGEDRLRFHGILPVKQAEHPLLGEQRINLTFRKAGRDS
>gi|289626271|ref|ZP_06459225.1| 2OG-Fe(II) oxygenase [Pseudomonas syringae pv. aesculi str. NCPPB3681] 1000
MQRKGETPANLDLFADQTTQPASNELIGPGSWLLRGFALPVMPQLLDSLEATLALSPFRHMQTPSGLSMSAALSSCGQLGWITDRHGYRYTATDPQTGLVWPAMPDAFMQLAKDAAHAAGYADFMPDACLINRYIPGAKMSLHQDKNEYDHRWPVVSVSLGIPATFQFGGLLRSDKTQRISLFHGDVVVWGGEDRLRFHGILPVKQAEHPLLGEQRINLTFRKAGRDD
>gi|159046112|ref|YP_001534906.1| alpha-ketoglutarate-dependent dioxygenase alkB [Dinoroseobacter shibae DFL 12] 1001
MEKKPIVPDAIAPDLRLRGVAIYKGFVDRAAQEALVEDLRGVARAAPFYRPVTPSGKAMSVRMTAAGRFGWVSDRQGYRYAPTHPGGGAWPDIPNSVLTIWDRLVPEARRPECCLVNFYDAHAKMGLHQDRDEADFSQPVLSVSLGDAARFRVGSTSRGGTTESLWLESGDVAVMGGEARLIHHGIDRIKPGSSTLLPEGGRINLTLRVVT
>gi|256799890|ref|ZP_05529514.1| DNA repair protein [Streptomyces viridochromogenes DSM 40736] 1002
MDAELFPRERTEVAPGAVHVPDWLDTRHQRDLLEACRTWARPPAGLRTVRTPGGGTMTARQVCLGWHWYPYAYARTVVDGDGAPVKPFPAWLGELGRRAVRDTLGEPVADYDIALVNFYDDDARMGMHRDSDEKSDAPVVSLSLGDTCVFRFGNTDTRTRPWTDLELRSGDLFVFGGPSRLAYHGVPRVHAGTAPPGLGLTGRLNITLRVSGL
>gi|184201720|ref|YP_001855927.1| putative alkylated DNA repair protein [Kocuria rhizophila DC2201] 1003
MAEYEVTELFTVPREPIVLAPGAVHVPDWLPVARQHDLVAACRDWVRSAPMRHQVMPGGGRMSVQSVMLGVNRTPYRYGATGGAEVAALPDWLVDLGARAVADAYGMVDAGDVGVPEVEDVVRGFVPDSALVNYYDGAAHMGMHQDKDEFSAAPIVSLSLGDTCTFRFGNTETRTAPYRDVELRSGDLFVFGGPSRYAFHGVPKVFPGTGGLHLGLKNGGRLNITLRMTGGHRRAH
>gi|256824518|ref|YP_003148478.1| DNA-N1-methyladenine dioxygenase [Kytococcus sedentarius DSM 20547] 1004
MSTLFGDDMIDRLTITLPEGAYYVPGWLTLEQQRWIVARFHEWTNGPVPIRAAKVRGHEMSVRTVCLGWHWRPHAYTREAVDVNGNRVLDFPDWMVRLGRKALVTATGNPYAGDGYLPDTALVNYYDDAARMGMHQDRDERSAAPVVSLSIGDTCRFRFGNTETRNKPYQDVNLASGDLFVFGGPSRLAYHGIPKVYPDTAPEGCGLADGRINITMRVTGLDG
>gi|114799223|ref|YP_760234.1| alkylated DNA repair protein AlkB [Hyphomonas neptunium ATCC 15444] 1006
MTDLFGAEEPRQTAREKLAEGAVLLRGFALDCEVDLLAAIQAITTVSPFRRMATPGGHVMSVAMTNCGQAGWVTDRTGYHYDATDPETGKPWHPMPESFMALAVFAATEAGYCRFRPDTCLINRYEPGAKLSLHQDRNEREFAHPIVSVSLGLPATFQFGGLRRADPIRKYALRHGDVAVWGGPSRLCHHGVLALKEGAHPKLGRMRLNLTFRGAL
>gi|239983744|ref|ZP_04706268.1| putative DNA repair protein [Streptomyces albus J1074] 1007
MAALIPRSRTTPAPGAVHVPEWLPEERQRELVEACRGWARGPVPMRRTELPGGGVMSVQSVSLGWHWSPYRYTRRAGDVNGVPVAPLPEWLVELGRRAVADAYQDEAAGRAYRPDVALVNFYGAGATMGMHQDKDERSDAPVVSLSVGDACLFRLGNTEGRGRPWQDLRLESGDLLVFGGPSRFAYHGVPKVYPGTAEPSVGPATGRLNLTLRETGLPG
>gi|312141760|ref|YP_004009096.1| alkylated DNA repair protein [Rhodococcus equi 103S] 1010
MSALLPRPRRTVADGAVLVPDWLDLGEQRRLVEACRDWARGPVPMRAARLPTGHAMSVQTVCLGWHWQPYRYSRIAGDAGGGRVLPVPEWLVQLGRRAVTDAYDDPAAGAAYEPDAALINFYDDAARMGMHRDQEERADAPVVSLSIGDTCTFRFGNPDTRTKPYTDVELQSGDLFVFGGPSRFAYHGVPKVFPGTADPDCGLTAGRLNITLRVTGLEDER
>gi|255325789|ref|ZP_05366883.1| alkylated DNA repair protein [Corynebacterium tuberculostearicum SK141] 1013
MLFDSLPRPSVRVAPGVGHVPEWVGVEKQKALVEEMRGIAREYAGTPMAMVRPRLKSGGQMSVFQLHLGRYWHYPSYRYVDNMDGTRVPPVPESLRQIAPGALRAAAEVAPELEPWVENFVPEMALVNYYPPGSAMGMHVDDSEESPAPVISLSIGDEALFRMGHTESRTRPWDDITLCSGDLVVFGGPKRFAYHGVVRVNDGTLPEGCGLSEGRINITIRQVSARAVS
>gi|242240587|ref|YP_002988768.1| 2OG-Fe(II) oxygenase [Dickeya dadantii Ech703] 1016
MNLDLFADEPPECGTENLTDGAAILRGFAWADAGMLLAEIDRVVQLSPFRHMSTPGGYTMSVAMSGCGRFGWASDAQGYRYTPQDPLTGRPWPTMPACFSALAGAAASAAGFTGFVPDACLINRYAVGSKLSLHQDKDEQDLTQPIVSVSLGLSAVFLFGGLTRSEPCQRKVLSHGDVVVWGGPARLCYHAILPLKRGPLPTGMSDDVRFNLTFRKV
>gi|88812263|ref|ZP_01127514.1| 2OG-Fe(II) oxygenase [Nitrococcus mobilis Nb-231] 1017
MNDLLDGARDSAAYLEPIAEGATLLRGFAVPAAATLLAAIESVVQAAPFRHMATPGGRRMSVAMTNCGRGGWVTDHRGYRYTAADPLTQRPWPALPAVFFDLAARAASTVGFAGFAPDACLINRYRPGARLTLHQDRDERDFKAPIVSVSLGLPAVFLFGGVQRRDRPRRIRMESGDVAVWGGPARLAYHGIAPLVDGNHPLTGRCRINLTLRKAL
>gi|296141226|ref|YP_003648469.1| 2OG-Fe(II) oxygenase [Tsukamurella paurometabola DSM 20162] 1019
MSDVVTISPGAQLIPGWLDLDSQAWIIDRFREWARGPVPIRSATVRGRPMSVQTVCLGWHWQPYRYSRRATDVNDARVLAFPPWLARLGRRVLADAGYPAAEAEGYAPDTALVNYYDDRARMGMHQDRDEVSRAPVVSLSIGDACTFRFGNTENRNRPYIDVPLHSGDAFVFGGPARLAFHGVTAVHPGTAPEGCGLNHGRVNLTLRETGLRDDFGASATT
>gi|300790197|ref|YP_003770488.1| alkylated DNA repair protein [Amycolatopsis mediterranei U32] 1021
MMDALLPRPRAEIAPGAVHLPGWLGFDEQRELVAACRGWPGYRHTRLPNGGVMSVKSVCLGRHWYPYGYSRTTGEGTPVLPFPDWLGDLGRRALTAAYGEPAEAYAPDVALVNFYDATAKMGLHQDKDERSLEPVVSVSLGDACVFRFGNTETRGRPYTDVELRSGDVFVFGGPSRLAYHGVPKTLPGTADPALGLAGRLNITLRVSGL
>gi|300703170|ref|YP_003744772.1| Alpha-ketoglutarate-dependent dioxygenase alkB [Ralstonia solanacearum CFBP2957] 1022
MTTRDLFADHAPVDERRIALGEAAFVLRGFALAEAPALLAAVDAIAVQAPLRHMVTPGGFEMSVALTNCGALGWTTDRRGYRYAARDPQTDRPWPPLPACFLRLAREAAAEAGFPGFVPDACLINRYVPGARLSLHQDKDEQDYDAPIVSVSLGIPAVFLWGGHRRTDKTQRVPLFHGDVVVWGGPDRLRYHGVLPLKEAEHPLLGAQRINLTLRRAG
>gi|311899220|dbj|BAJ31628.1| putative alpha-ketoglutarate-dependent dioxygenase AlkB [Kitasatospora setae KM-6054] 1023
MNPLPEPPLFGPPPAGYRRREIAPGAVHLPGWLTPEQQRSLVTACRGWATGPVPIRHTRLPRGGVMSVQTVCLGWHWKPYAYTRTADDVNGRPVTPFPGWLADLGRRAVADAYQDEERAAGYEPDAALVNFYDAEARLGMHQDKDEKTLDPVVSLSIGDSCLFRLGNTEHRNRPWTDLTLASGDLLVFGGPSRLAYHAVPKIHPGTGDPATGLAAGRLNLTLRVTGLTDPGPGPATR
>gi|229590437|ref|YP_002872556.1| alkylated DNA repair protein [Pseudomonas fluorescens SBW25] 1024
MPGPTADLFADDALQQPAGREQIGEQSYVLRGYALPWIERLLPELRQVLAQSPFRQMVTPGGFTMSAALSSCGDLGWTTDTSGYRYSPLDPRTQQPWPHMPDTLRQLAVLAAADAGFVDFAPDACLINRYVPGAKMSLHQDKNERRYSEPVVSVSLGLPAIFLFGGHERSAKAQKVSLFHGDVVVWGGVDRLRFHGVMPIKDGVHPVMGPQRINLTFRTAG
>gi|299065821|emb|CBJ36999.1| Alpha-ketoglutarate-dependent dioxygenase alkB [Ralstonia solanacearum] 1027
MTTRDLFADQAPAGDHRIALGEAAVVLRGFALAEAPALLAAIDDIARQAPFRHMVTPGGFEMSVALTNCGALGWTSDRRGYRYAERDPQTGQPWPPLPNCFLRLARDAAAEAGFPGFTPDACLINRYVPGTRLSLHQDKDEQDYDAPIVSVSLGMPAVFLWGGHRRADKTQRVPLFHGDVVVWGGPDRLRYHGVLPLKEAWHPLLGAQRINLTLRRAG
>gi|254295468|ref|YP_003061491.1| 2OG-Fe(II) oxygenase [Hirschia baltica ATCC 49814] 1028
MLDGFQFLPNYLDRQAQEDLVETTRNHMKNNHFYTPRMPRSNKPFTVKMTNFGELGWISDATGYRYDKQHPETKKPWPSIPRALMSIWESVSQYPKPPQACLVNYYDENAKMGLHCDGDEEDINAPVVSISLGDSARFRLGGLNRRDPTKSFKLNSGDVIILGGQARLAYHGIDRIYGGSSTLLKNGGRLNLTLRRIDI
>gi|89902774|ref|YP_525245.1| 2OG-Fe(II) oxygenase [Rhodoferax ferrireducens T118] 1029
MDLFDDLPLPPEAALTPIAPGAVLLYGFARGGDAALLQAIESVLSQAPLRHWQTPGGYTMSAAMSNCGPLGWVSGASGYRYAALDPLSGQPWPAMPACLMDLARRAAAQAGYANFTPDACLINEYLPGAKLSLHQDKDEKDLRAPIVSLSLGLPAVFLFGTPSRKDRPQRWRLVHGDVVVWGGPSRLAYHGVAALADGEHALLGRRRLNLTFRCVK
>gi|17547287|ref|NP_520689.1| alkylated DNA repair protein [Ralstonia solanacearum GMI1000] 1030
MTTRDLFADHAPADDRRIALGEAAVVLRGFALAEATALLAAIDDIARQAPFRHMVTPGGFEMSVALTNCGALGWTSDRRGYRYAARDPQTGQPWPPLPDCFLRLARDAAAAAGFPGFTPDACLINRYVPGARLSLHQDKDEQDYGAPIVSVSLGMPAMFLWGGHRRTDKTLRVPLFHGDVVVWGGPDRLRYHGVLPLKEAAHPLLGAQRINLTLRRAG
>gi|254488356|ref|ZP_05101561.1| 2OG-Fe(II) oxygenase [Roseobacter sp. GAI101] 1031
MTVLRLRGFEIHKGLLDRAEQLVLLDGVRAVVKAAPFFRPVTPGGQKMSVRMTSAGKYGWYSDAEGYRYAPTHPNGTPWPAIPDAALAIWDRLTGLERHPECCLINYYDSDARMGMHQDRDEADFRWPVVSVSLGDEGLFRIGGQKRGGKTDSIWLQSGDVVVMGGEARLHHHGIDRIRAGSSKLLPKGGRINLTLRVVE
>gi|311284453|gb|EFQ63029.1| alkylated DNA repair protein AlkB [Pseudomonas fluorescens WH6] 1032
MPGPTADLFADDALQQPAGREQIGEQSYVLKGYALPWIERLLPELRRVLAQSPFRHMVTPGGFTMSAALSSCGELGWTTDARGYRYSPLDPHSQQPWPALPDAVRELAVLAAAEAGFSDFAPDACLINRYVPGAKMSLHQDKNERDYRAPVVSVSLGLPAIFLFGGRERSDKPKKIPLFHGDVVIWGGIDRLRFHGVMPIKDGVHPIMGAQRINLTLRTAG
>gi|217979907|ref|YP_002364054.1| 2OG-Fe(II) oxygenase [Methylocella silvestris BL2] 1033
MTKDLFAALEPSVELAPGLVLARGFFDGSAQRLLADEIAALASVSPWYRPRMPRSGKPFSVEMTNCGTLGWVSDIGGYRYQPLHPVTGEPWRPIPALALRAWGVFSAYPLPPQACLVNFYGAEARMGLHQDADEGDFSAPVVSISLGDEALFRYGGQNRSDPTRSVRLRSGDVIVLGGPSRRAFHGVDRIFPGTSELLQGGGRINLTLRRVTGRGQ
>gi|126738438|ref|ZP_01754143.1| alkylated DNA repair protein, putative [Roseobacter sp. SK209-2-6] 1035
MELIRMSLLRLRGFEIHKGYLEPSQQRQLIDALRPILKAAPLFSPEVPGGGKMSVRMTSAGQFGWFSDASGYRYAPEHPRGSAWPEIPGEILTLWRDLTGLERRPDCCLLNYYGEGAKMGLHQDKDEADFSYPVVSISLGDDGLFRIGGAQRGGKTESIWLNSGDVVVMGGEARLTYHGVDRIRYKSSRLLPKGGRINLTLRVVT
>gi|311108476|ref|YP_003981329.1| alpha-ketoglutarate-dependent dioxygenase AlkB [Achromobacter xylosoxidans A8] 1036
MATNLDLFGDDGAAQGGRVALGPQAVVLRGFALPVVDALLAGVDAVAAQAPFRHMDTPGGYTMSVALTNCGQLGWTSDARGYRYARIDPLSGQPWPAMPEAFLRLAQTAAAEAGFPGFEPDACLVNRYEPGSRLSLHQDKNERDYGAPIVSVSLGMPAMFLFGGDQRTDKASRTPLFHGDVVVWGGVDRLRYHGIMPIKDLPHPRLGSQRINFTIRRAG
>gi|38232761|ref|NP_938528.1| putative DNA repair protein [Corynebacterium diphtheriae NCTC 13129] 1040
MAGVCGSKLMMARLVGMPDLFSDSGWGSGELPRALRPGLVHLPRWMGLDQQFAVVQQCREIARSVAGTPLAMHRQQWASGTMSAYLMSLGLHWEYRTYQYVSQWGGVAVPPIPVEFSALAHEVLRAAAGVDDSLAAWVDSYRIDAALVNYYPPGAGMGMHQDAFEDSRAPVVSLSIGDSAVFRAGNGVNRQRPWQDVVLGSGDAVVFGGPSRDMFHSVVRLHAGTAPTRCGVSQGRINLTFRQVKL
>gi|300690564|ref|YP_003751559.1| Alpha-ketoglutarate-dependent dioxygenase alkB [Ralstonia solanacearum PSI07] 1041
MTTRDLFADHAPVDNRRIALGEAAVVLRGFALADAPALLAAVDAIARQAPFRHMVTPGGFEMSVALTNCGALGWTTDRHGYRYAARDPQTDQPWPPLPGCFLRLARDAAAEAGFPGFTPDACLINRYVPGARLSLHQDKDEQDYGAPIVSVSLGIPAVFLWGGHRRTDKTQRVPLFHGDVVVWGGPDRLRYHGVLPLKEAGHPLLGAQRINLTLRRAG
>gi|25026699|ref|NP_736753.1| hypothetical protein CE0143 [Corynebacterium efficiens YS-314] 1042
MPVSEVAVPTLFDAPGARFPRPSREVASGVVHLPDWLPLGEQAAVVEEARGIARSVAGTPLAMTRPQLRSGQMSVHILSLGQHWATNPYRYVTSVGGVAVPPIPASFHDLAARALADAAALSPPLAAWSGKYRAEAALVNYYAPGSAMGMHQDANELSEAPVISLSIGDTGIFRLGNTDNRNRPWVDVPLLSGDLIIFGGEHRRAFHGVPRIEADTAPEGCGLDRGRINITIRQVAL
>gi|134099909|ref|YP_001105570.1| alkylated DNA repair protein [Saccharopolyspora erythraea NRRL 2338] 1044
MEMIPRPRTELAPGAVHVPDWLDPGQQRMLVRACREWATGPAGMRAARMPNGAVMSARTVCLGWHWYPYRYSRTLDDQDGSPVKPFPSWLGDLGRRAVADAYGDDFDAADYRPDVALINYYDDSARMGLHQDKDERAPDPVVSLSLGDTGMFRLGNTENRNRPWTDVELCSGDLLVFGGPSRMAYHGVLRILPGTREPDIGLDRGRLNITMRVSGLD
>gi|238793617|ref|ZP_04637240.1| Alpha-ketoglutarate-dependent dioxygenase alkB [Yersinia intermedia ATCC 29909] 1051
MTMDLFDQLPHDPWIETLAPGAVVLHHYARQQAALLFADVIAITTAAPFRHLITPGGYRMSVAMSNCGQVGWVSDKQGYRYSSIDPLTEKSWPAIPARLMTLAVDAAQQAGFSQFEPDACLINRYEAGAKLSLHQDKDELDLRQPIVSVSLGLAAVFQFGGLAREAKCLRVLLTEGDVVVWGGPSRLNYHGVLPLKAGFSATTGAYRINLTFRRTR
>gi|209551543|ref|YP_002283460.1| 2OG-Fe(II) oxygenase [Rhizobium leguminosarum bv. trifolii WSM2304] 1052
MPELLSGIRHLPGYLDRARQEALVEVIRTIVAEAPLYVPVMPGTGKPMSVRMTNCGPLGWVTDKERGYRYQPTHPATGRPWPYMPQELLEIWNDVAGYDKPPEACLINFYSDDARMGLHQDKDERDLQAPVVSISLGNSCLFRVGGLSRNDRTLSFKLSSGDLVVLGGEGRLCFHGVDRIHPATSTLLKNGGRINLTLRRVNPPG
>gi|160899230|ref|YP_001564812.1| 2OG-Fe(II) oxygenase [Delftia acidovorans SPH-1] 1053
MAGMSTLDLFADEHPTGAESIGPQSVVLRGHALPHAAQLLEAVEGIAAQAPLRHLVTPGGFTMSVAMTNCGALGWTSDRRGYRYSAIDPLSGQPWPAMPAVFVRLAGEAAAAAGFDGFVPDACLINQYLPGTRLSLHQDRDERDLGAPIVSVSLGMPATFLFGGLARADRTARVPLQHGDVVVWGGVDRLRHHGVLPLKDQPHPLLGGRRINLTFRKAG
>gi|83951116|ref|ZP_00959849.1| alkylated DNA repair protein, putative [Roseovarius nubinhibens ISM] 1055
MASPAPTTRHGGFAFYTGYLDRAAQEALRDDLREVVAQAPLFAPVTRFGKPMSVRMTSAGRYGWFTDRRGYRYIEAHPSGSPWPAIPDSVLSIWRDLVSDTRLPDCCLINHYTDKARMGLHQDRDEADFSWPVLSVSLGDEALFRMGGQERSDPTRSVWLRSGDVVVMGGAARLAYHGVDRIKPGTSTLLQGGGRINLTLRVVD
>gi|294675782|ref|YP_003576397.1| alpha-ketoglutarate-dependent dioxygenase AlkB [Rhodobacter capsulatus SB 1003] 1058
MPQSAKSVQKRPDPQEIRGFRHYPGWLVSTEQAALVEDLRAVVAAAPLFSPMTPYGRPMSVRMTSAGRFGWVSDRRGYRYSETHPSGGAWPPIPESVLGIWRAVSGSDRSPECCLVNFYAEKARMGLHQDRDEADFAQPVVSISLGDDGLFRIGNETRGGATQSLWLRSGDVLVMGGAARLLYHGIDRIAPGTSTLLPQGGRINLTLRVVT
>gi|254391422|ref|ZP_05006625.1| alkylated DNA repair protein [Streptomyces clavuligerus ATCC 27064] 1060
MFPLPVSGPVPRVPVEIAPGAVHVPGWLTVERQRRLVDACRGWARGPVPMRHTVLPGGGVMSVRTVCLGWHWQPYRYSRTADDVNGARPAPLPGWLAGWGRAAVLAAHGPDGGGSAYAPDTALINFYDDGARMGMHQDREERSAAPVVSLSVGDRCVFRFGNTRTRGRPYLDVELASGDLFVFGGPSRAAYHGVPKVYPGTAVPGTGIRSGRLNLTLRETGLSG
>gi|163757493|ref|ZP_02164582.1| alkylated DNA repair protein [Hoeflea phototrophica DFL-43] 1062
MLVLPKGVRHIPGHLDRDEQTSLVEDIRAVVRQAPLYRPEMPRTGKPLSVRMTNCGTLGWVSDKAGYRYQDSHPVSGAPWPPVPNRLKALWADLTGESRPPQACLINYYDVSARMGLHQDRDESDFSAPVLSVSLGDACLFRIGGTERGQPTRSFRLESGDVVILGGESRLAFHGVDRIYPMTSTLLKDGGRINLTLRRVDS
>gi|256781220|ref|ZP_05519683.1| putative DNA repair protein [Streptomyces hygroscopicus ATCC 53653] 1064
MTALIPRPAMEIAPGAVHLPGWLTLERQRELVTACRAWATGPVPIRHTRLPRGGVMSVQTVCIGWHWQPYKYTRNADDVNGERVAAFPDWMVQLGRRALLDAYGDAQGAADYTPDTALINFYDGQAKLGMHQDKDERSSAPVVSLSIGDTCVFRVGNTETRTKPYTDIELASGDLFVFGGPSRYVYHGVPKVYEGTADPDTGLASGRLNITMRVTGLTD
>gi|241766555|ref|ZP_04764415.1| DNA-N1-methyladenine dioxygenase [Acidovorax delafieldii 2AN] 1067
MVHAVHGVAAQAPFRRLVTPGGLRMSVAMTNCGRLGWVSDRSGYRYDPIDPESGQAWPAMPALLRDLARDAAAAAGYAGFAPDACLINRYAPGTRLSLHQDKDEGNYAHPIVSVSLGVSALFLWGGAQRGDRARRIPLAHGDVVVWGGPARLRFHGVLPLPEASHSLTGALRINLTFRKAG
>gi|294814440|ref|ZP_06773083.1| Putative DNA repair protein [Streptomyces clavuligerus ATCC 27064] 1068
MSAAAGPGGGAPRPGGWGGTDGSGGAPDGEGLFPLPVSGPVPRVPVEIAPGAVHVPGWLTVERQRRLVDACRGWARGPVPMRHTVLPGGGVMSVRTVCLGWHWQPYRYSRTADDVNGARPAPLPGWLAGWGRAAVLAAHGPDGGGSAYAPDTALINFYDDGARMGMHQDREERSAAPVVSLSVGDRCVFRFGNTRTRGRPYLDVELASGDLFVFGGPSRAAYHGVPKVYPGTAVPGTGIRSGRLNLTLRETGLSG
>gi|119963370|ref|YP_945851.1| putative DNA repair protein [Arthrobacter aurescens TC1] 1070
MSDDALFPLELLQPEGHDAGPRLIAPGAIHVPGWLTLEQQRWIVARFGEWTQGPVPLRAATLPGGHQMSVRTVCLGWHWQPYRYTREATDVNGRPVLDFPDWMVRLGRKALEAAYSPGDEGVELDEVTSSLSGLANQYTPDAALVNFYNDGAAMGMHQDKDERSSAPVVSLSIGETCVFRFGNTKTRTKPYTDVELRSGDLFVFGGPARFSYHGIPKVLPGTAPDGCGLSEGRINITMRVTGLS
>gi|163733016|ref|ZP_02140460.1| alkylated DNA repair protein [Roseobacter litoralis Och 149] 1071
MHLGVLGFDIYKGYLDVAAQQRLLGDVRDVVRAAPLVHPVTPRGKQMSVRMTAAGNYGWITDRQGYRYATTHPDGQEWPAIPASVLQVWKDLSSSARDPECCLVNFYGEGARMGLHQDKDEGSFEFPVVSISLGDEGLFRMGHAERGGKTQSVWLQSGDVVVMGGVARLAHHGVDRIRFGSSSLLEKGGRLNLTLRVVT
>gi|254463758|ref|ZP_05077169.1| 2OG-Fe(II) oxygenase [Rhodobacterales bacterium Y4I] 1073
MTLLRVRGFDIHKGYVEPARQAALIEALRPVLKAAPLFSPVVPGGGQMSVRMTSVGKFGWYSDTFGYRYAEAHPSGRPWPAIPEPVLEIWRQLTRLEREPECCLLNYYGEGARMGLHQDKDEADFSFPVVSISLGDEGLFRIGNRTRGGKTESVWLSSGDVVVMGGEARLMYHGVDRIRFKSSRLLPKGGRINLTLRVVT
>gi|78066391|ref|YP_369160.1| DNA-N1-methyladenine dioxygenase [Burkholderia sp. 383] 1075
MSTFDKDRYWSVDGREILGENAFILRGFALPGAGDLLEEISSIDARAPFRNMETPGGFRMSVAMTNCGTLGWTTDRSGYRYTVIDPDTAKRWPAMPGLLSALANNAAAVCGFPDFEPDACLINRHLPGARLSLHQDKDERDLNAPIVSVSLGMTAIFLFGGHARGDSAERVLLRHGDVVVWGGVDRMRYHGILPLKDVPHPLLGSQRINLTFRKAG
>gi|259417948|ref|ZP_05741867.1| hypothetical protein SCH4B_3373 [Silicibacter sp. TrichCH4B] 1076
MARLKVRGFEIHKGFLAAEAQRELIQALRPVLRAAPLFSPEVPGGGQMSVRMTSAGAFGWFSDKSGYRYADRHPSGQAWPEIPAEVLKIWTALIDRDRMPDCCLFNYYGEGARMGLHQDKDEADFSYPVVSISLGDDGLLRVGGTSRKEKTESIWLNSGDVVVMGGDARLAYHGVDRIRFRSSRLLPKGGRVNLTLRVVT
>gi|262194984|ref|YP_003266193.1| 2OG-Fe(II) oxygenase [Haliangium ochraceum DSM 14365] 1079
MRGKQNELFPEQAPPLPEGFLHIVAALDLDAQGALLEQVRAVLAEAPAYRPSMPRTGAPLSVRMSNCGTLGWISDRAGYRYEPLHPHTARRWPAIPPLAMAQWNRFADWPVRPEACLVNLYQTGSRLGMHVDQDERAADAPVVSISLGCDAVYRLGGHTRNLPSQRLLLRSGDVVVLGGAARRCYHGVDRIVAGTSPLPELEARINLTLRRVEPLDTGA
>gi|256831645|ref|YP_003160372.1| 2OG-Fe(II) oxygenase [Jonesia denitrificans DSM 20603] 1084
MLFSDADVPRVREEIAPGAVWLPGWLTIPQQAWLARQCAQWAAGPVPIRSATVRGHPMSVKTVCVGWHWRPYAYSRDAVDVNGQRVVEFPKWMVRLGRRIVADATGDEDRALAYTPDTALINFYDVQARMGMHQDKDEKSLAPVVSLSIGDTCTFRFGNTENRNRPYRDIALASGDVFVFGGPSRLAFHGVQKIHAESAPDGCGVEHGRWNITMRETGFADSRPAPSPVVS
>gi|256825969|ref|YP_003149929.1| alkylated DNA repair protein [Kytococcus sedentarius DSM 20547] 1086
MTAVGALFGDETLPRPAQEVAPGCHWVPGWLDAGQQAWVVRQYRRWAAGPVPAHRPAVRGGRMSVTMVPFGWVWTSAGYARTGEQDAAPLPVPDWMVRLYRRAVVATGFDGWAEAAPDVALVNHYRPDASMGMHRDADELTEAPVVSLSVGDACTFRFGSTETRTRPWTDIRLESGDLVVFGGPARRAFHGVPRIHPGTAGPQVAAAQAEAELPGRLNITLRVTGLQR
>gi|297561490|ref|YP_003680464.1| 2OG-Fe(II) oxygenase [Nocardiopsis dassonvillei subsp. dassonvillei DSM 43111] 1087
MSDALFDRPPAQVAPGAVHVPGWLGPEEQADLVRRCRDWARGPAGMRRHTMPRGGVMSVRMVSLGWHWSPGPNPHAERRGPGPSRHRQAYSYARLLPDGTPVQPFPDLLGDLAARAVEAAYGAPPGPDADPYDVALVNFYDADARMGMHQDRDELSAEPVVSLSLGDTCVFRFGNTETRNRPHTDVELRSGDLFVFGGPSRMAYHGVPRTRPRTAPPALGLDGRLNITVRASGLRG
>gi|116249805|ref|YP_765643.1| putative alkylated DNA repair protein [Rhizobium leguminosarum bv. viciae 3841] 1089
MPELLSGIRHLPGYLDRARQEALVEVIRTVVAEAPLYVPAMPGTGKPMSVRMTNCGPLGWVTDKERGYRYQPTHPATGRPWPDMPQQLLDIWNDVSGYDKPPEACLVNFYSDEARMGLHQDKDEQDLKAPVVSISLGNSCLFRVGGLSRNDRTLSFKLSSGDLVVLGGEGRLCFHGVDRIHPATSTLLKNGGRINLTLRRVNP
>gi|256765823|ref|ZP_05504997.1| DNA repair protein [Streptomyces sp. C] 1090
MDGKLPPHGTPSPPGKPFPHGELFPRERTEIAPGAVHLPEWLGPRRQRELLAACREWARPPAGLRTVRTPGGGTMTARQVCLGLHWYPYAYARTAVDGDGAPVKPMPAWLAELGRRAVTAAYGSPPPPSEAYDIALVNFYDGDSRMGMHRDAEERSGAPVVSLSLGDSCLFRFGNTASRGRPYRDVELRSGDLFVFGGPSRLAYHGVPKVLPGTAPPGLGLTGRLNITLRVGGLGT
>gi|84684605|ref|ZP_01012506.1| alkylated DNA repair protein, putative [Maritimibacter alkaliphilus HTCC2654] 1092
MVPSLTVGGAAVYEGLIPADEQAKIVADLRDVVSAAPLFSPETRFGKPMSVGMTSAGKYGWYSDRRGYRYERKHPTGVDWPPIPARILKLWHEVTGVAREPDCCLVNFYREKARMGLHQDRDEADFSWPVLSISLGDDGLFRIGGTERDGKTQSVWLRSGDVLMLGGEARLAYHGIDRIRFGTSQLLAEGGRINLTLRVVD
>gi|295687461|ref|YP_003591154.1| 2OG-Fe(II) oxygenase [Caulobacter segnis ATCC 21756] 1097
MLQSLSVVPGFDLWPGVLDVETQKALVASILEAAQTAPFAQYETPQGKAMSAAMTALGPLGWISDRSGYRYTDRHPGTEQPWPPMPQVLLGLWARLADPETPPDSCLVNLYRGEARMGLHQDRDEVDPSFPVLSISLGDTAVFRIGGTHRKDPTRSLRLSSGDVCRLSGPARLAFHGVDRILPGSSSLVPGGGRINLTLRRAR
>gi|220920495|ref|YP_002495796.1| 2OG-Fe(II) oxygenase [Methylobacterium nodulans ORS 2060] 1098
MIELAPGLVQHPGYLGPAAQAALAAELARVIDEAPPFTPTMPRTAKPFSVQMTNCGPLGWVSDRAGYRYQPHHPETGRPWPPIPAALLAAWDDLVGFPHPPEACLVNLYAPGSRMGLHQDRDEAEFAAPVLSLSLGATAIFRYGGLRRGDPTRSIRLRGGDALVIGGASRLIFHGIDRIVAEPPDLLAAPLLPQAVPPGGRLNLTLRRVSAARPA
>gi|306834882|ref|ZP_07467940.1| probable alkylated DNA repair protein [Corynebacterium accolens ATCC 49726] 1099
MLFDSLPRPNAYVAPGVGHVPGWVGIGKQKALVEETREIARAYAHTPMAMVQPRLKSGGQMSVFQLHLGRYWHYPSYRYVDNMEGTRVPPVPDSLRELAPVALRQAAQVAPELEPWVDNFVPEMALVNYYPPGSAMGMHVDDSEESPAPVISLSIGDEALFRIGHTENRTKPWDDVTLCSGDLVVFGGPKRFAYHGVVRVNDGTLPEGCGLQEGRINITIRQVSASAVG
>gi|83945054|ref|ZP_00957420.1| alkylated DNA repair protein [Oceanicaulis alexandrii HTCC2633] 1101
MLNHAGGYVKACDDSMIETADGFRLLSGHFDRQAQSRLAAEVLDRVARSPLYQPAMPRTGKPLSVQMTNLGPLGWMTDKVGGYRYQEHHPVTGAPWPDMPEALLKLWREVSGWPDPPQACLVNWYGPDARMGLHVDADEDAQDAPVVSVSLGDSARFRLGGPDRKGPTRSVRLNSGDVVVLGGRSRRFHHGVDRIFAGSSTLLPEDWRPGRLNLTLRRVRN
>gi|227502316|ref|ZP_03932365.1| alkylated DNA repair protein [Corynebacterium accolens ATCC 49725] 1104
MLFDSLPRPNAYVAPGVGHVPGWVGIGKQKVLVEETREIARAYAHTPMAMVQPRLKSGGQMSVFQLHLGRYWHYPSYRYVDNMEGTRVPPVPDSLRELAPVALRQAAQVAPELEPWVDNFVPEMALVNYYPPGSAMGMHVDDSEGSPAPVISLSIGDEALFRIGHTENRTKPWDDVTLCSGDLVVFGGPKRFAYHGVVRVNDGTLPEGCGLQEGRINITIRQVSARR
>gi|308178511|ref|YP_003917917.1| 2OG-Fe(II) oxygenase superfamily protein [Arthrobacter arilaitensis Re117] 1105
MESLFDDSALPRTGGALRPGAWHLPGWLDTAAQQWIVRRFFEWGDGPVPPHRTTVNGHPMSVQSLCLGWHWSPHRYSKTADDLDGQLVAPMEQWLIRLGKQAVAEATGDLRRAQDYQPDVALVNYYDVQATMGMHQDAEERINAPVVSLSIGDSATFRLGNTENRNRPWQELRLASGDLFVFDGPSRFAYHSVTKIHAGTAPAGLGLGGGRINITLRQTGLEEN
>gi|148553473|ref|YP_001261055.1| DNA-N1-methyladenine dioxygenase [Sphingomonas wittichii RW1] 1108
MRDLFDGEAEPPVVTMAAGAVLLRGFARPYEAELLAALRDVLAISPFRHMTTPGGHVMSVAMTNCGAAGWLTDRSGYRYDGIDPKTASPWPAMPDCFAALARAAAEAAGHGGFQPDACLINRYIPGARLSLHQDRNERDVAHPIISVSLGLPATFLFGGARRYDRPRRFALEHCDIAAWGGPSRLHFHGVAELKDGEHDMLGRQRINLTFRKAL
>gi|83855402|ref|ZP_00948932.1| alkylated DNA repair protein, putative [Sulfitobacter sp. NAS-14.1] 1109
MTILRLRGFEIHKSYLTLSAQRGLLDAVRGVVKQVPFFRPVMPSGQQMSVRMTSAGDYGWLSDTQGYRYAPTHPNGTPWPAIPTEVLAIWNDLTGLERQPESCLINYYASDAKMGLHQDKNETDFRWPVVSISLGDEGMLRVGGQKRGGKTDSLWLQSGDVVVMGGEARLNYHGIDRIRAGSSTLLPKGGRINITLRVVT
>gi|84500641|ref|ZP_00998890.1| alkylated DNA repair protein, putative [Oceanicola batsensis HTCC2597] 1110
MPGPTFRLRGFDIHKTYLDEAAQADLVEALRPVLRQAPLFSPTTRFGKKMSVRMTSAGKYGWYSDARGYRYEPRHPDGQSWPPIPPQVLSVWHELTGLERAPDCCLINYYGEGARMGMHQDRDEADFTFPVLSLSLGDDGLFRIGNEERGGRTESFWLESGDAVIMGGAARLTHHGVDRIRFNSSRLLPKGGRINLTCRVVD
>gi|222109847|ref|YP_002552111.1| 2OG-Fe(II) oxygenase [Acidovorax ebreus TPSY] 1111
MPSAPSDDLFADDPAEPSTLALGMQAVLLRGFALAQAPQLLEEVRQVVRQAPWRHMQTPGGKAMSVATTGCGPLSWVSDRRGYRYAALDPLTGKPWPALPADFAQLAHAAAQEAGFAAFVPDACLINRYAPGTRLSLHQDRDEQDLAAPIVSISLGLPATFLWGGATRGERALRVPLRHGDTVVWGGVDRLRFHGVLPVAPGQHPATGECRINLTLRKAT
>gi|239943541|ref|ZP_04695478.1| putative DNA repair protein [Streptomyces roseosporus NRRL 15998] 1112
MPEWLSVERRAELVTACRRWARGPVPFRHTVLPSGGVMSVRTVCLGWHWQPYRYARTADDVNGARVAAFPEWLGDLGRAAVAEAYGDEEAAREFAPDTALINFYDDAARMGMHQDKEERSGAPVVSLSIGARCVFRFGNTEGRGQPYTDVELASGDLFVFGGPSRFAYHGVPKVYAGTADPAAGLRAGRLNLTLRETGMASPAA
>gi|21328693|gb|AAM48699.1| DNA alkylation damage repair protein AlkB, putative [uncultured marine proteobacterium] 1116
MDFIKLNGQNTPSPTLTVGGISVFKEFLSPSDQLHLVKELRAVAAQAPVFSPKTKSGKPMSVRLTAAGDFGWFSDQRGYRYVEQHPSGVNWPEIPDAIMAIWRAVAGAVPDPECCLVNFYGDGARMGLHQDRDEANFDWPVVSISLGDDALFRVGGTERGGKTESIWLQSGDVAVMGGAARLNYHGIDRIKFGSSSLLKEGGRLNVTLRVVR
>gi|121593077|ref|YP_984973.1| DNA-N1-methyladenine dioxygenase [Acidovorax sp. JS42] 1117
MPPAPSDDLFADDPAEPSTLALGMQAVLLRGFALAQAPQLLEEVRQVVRQAPWRHMQTPGGKAMSVATTGCGPLSWVSDRRGYRYAALDPLTGKPWPALPADFAQLAHAAAQEAGFAAFVPDACLINRYAPGTRLSLHQDRDEQDLAAPIVSISLGLPATFLWGGATRGERALRVPLRHGDAVVWGGVDRLRFHGVLPVAPGQHPATGECRINLTLRKAT
>gi|126348301|emb|CAJ90022.1| putative DNA repair protein [Streptomyces ambofaciens ATCC 23877] 1119
MDAELFPRARTEIAPGAVHLPDWLDPGRQRDLLRACREWARPPAGLRTVRTPGGGTMTARQVCLGWHWYPYAYARTVVDGDGAPVKPFPDRLGELGRRAVTDALGADAVAEAPYDIALINFYDADARMGMHRDADERSDAPVVSLSLGDTCVFRFGNPETRTRPYTDVELRSGDLFVFGGPSRQAYHGVPRVHAGTAPPALGLTGRLNLTLRVSGFQSLDSPP
>gi|58040199|ref|YP_192163.1| alkylated DNA repair protein AlkB [Gluconobacter oxydans 621H] 1120
MDDLLTSIRPRTVLAEGAVWLPGFALSEAPALHQAIVEVSAQAPFRHFRTRMGPMSAAMTSCGACGWIADPSGYRYSRTDPQSGQPWPAMPDALRHLAVRAAAEAGYASFDPASCLINRYGPGAKMGLHQDRDEGMPEAPVVSVSLGVPARFSFGGLRRTDPKRIIELLDGDVVVWGGVSRFAWHGVSPIRETFHQQTGAMRYNLTFRAINAALFRP
>gi|256817799|ref|ZP_05542814.1| DNA repair protein [Streptomyces griseoflavus Tu4000] 1121
MEGELFPRAPREIAPGAVHLPDWLGAEEQRELLRECRGWARPPAGLRTVRTPGGGTMTARQVCLGWHWYPYGYARTVVDGDGAPVKPFPARLGELGRRAVADALGAPAARDAAYDIALVNFYDADARMGMHRDSDEQADAPVVSLSLGDTCVFRFGTTRGRTRPWTDVELRSGDLFVFGGPSRLAYHGVPRVHPGTAPPELGLTGRLNVTLRVSGL
>gi|302562052|ref|ZP_07314394.1| DNA repair protein [Streptomyces griseoflavus Tu4000] 1122
MGGMEGELFPRAPREIAPGAVHLPDWLGAEEQRELLRECRGWARPPAGLRTVRTPGGGTMTARQVCLGWHWYPYGYARTVVDGDGAPVKPFPARLGELGRRAVADALGAPAARDAAYDIALVNFYDADARMGMHRDSDEQADAPVVSLSLGDTCVFRFGTTRGRTRPWTDVELRSGDLFVFGGPSRLAYHGVPRVHPGTAPPELGLTGRLNVTLRVSGL
>gi|260432005|ref|ZP_05785976.1| alpha-ketoglutarate-dependent dioxygenase AlkB [Silicibacter lacuscaerulensis ITI-1157] 1125
MAFFGKDFERNEVSAVTRLNLRGFDIRKGHLDGGAQQQLIDALRPVLKAAPLFHPSTASGRRMSVRMTSAGPLGWVSDGRGYRYQGAHPKGMPWPDIPQPILTIWHEVTGLDRDPDCCLINYYGEGAKMGLHQDRDEADFSWPVVSISLGDDALFRIGNTTRGGKTESVWLNSGDVVIMGGPARLTYHGIDRIRFGSSRLLPKGGRINLTLRVAT
>gi|86136819|ref|ZP_01055397.1| alkylated DNA repair protein, putative [Roseobacter sp. MED193] 1126
MSLLRLRGFEIHKGYLDLASQRALIEVLRPILRTAPLFSPTAPGGRKLSVRMTSAGKFGWIADETGYRYVEKHPKGMGWPAIPDSLLALWHEVTGLQRQPDSCLLNYFGPDAKMGLHQDKDEADFSFPVVSISLGDDGLFRMGDTQRGGKTDSIWLNSGDVVVMGGAARLAYHGVDRIRFQSSRLLPKGGRINLTLRVVT
>gi|38232967|ref|NP_938734.1| putative alkylated DNA repair protein [Corynebacterium diphtheriae NCTC 13129] 1133
MLFDSLPRPSERIAPGVAHLPGWLGVDKQAELVREIREIARTYADTPMAMLRPTLKSGGQMSVYQLHLGRYWHYPSYRYIDKIAGTTVPPVPDSLAALAPEALRAAAEVAEELAPWVETFVPEMVLVNYYPPGSRMGMHVDEFEESRAPVISVSIGDEALFRMGHTESRTQPWDDVTLCSGDLVVFGGPKRFAYHGVVRVNDATLPDGCGLEQGRINITIRQVSAAPNVQGR
>gi|172040062|ref|YP_001799776.1| hypothetical protein cur_0382 [Corynebacterium urealyticum DSM 7109] 1134
MLFDDLPRDDARITPGVVHLPGWLELGQQAAVVSQLREIARELAGTPLSMSRPQLKSGRMQVFMLHLGRMWVTEPTYRYVTHVAGHRVPQVPENLAEIARQALASAARYDAPLSAWADTFRPDMALVNYYPPGATMGMHQDRNENSLAPVVSLSIGDEALFRIGSTETRNQPWDEVTLISGDVIVFGGPKRLAFHGVPQTRPETLPDGCGLKEGRINITFRQLDDR
>gi|163743885|ref|ZP_02151256.1| alkylated DNA repair protein, putative [Phaeobacter gallaeciensis 2.10] 1135
MMKLRLRGFELTKPLLDMDGQQRLIECLRPVLRAAPLFSPEVPGGGKMSVRMTSAGAYGWVSDRDGYRYEERHPTGRRWPEIPSEILDIWRVTTGLERQPDCCLINYYGEGARMGLHQDKDEADFSYPVVSVSLGDDGLLRIGNQSRGGKTDTVWLNSGDVVVMGGDARLTYHGVDRIRFKSSRLLPKGGRINLTLRVVT
>gi|83941926|ref|ZP_00954388.1| alkylated DNA repair protein, putative [Sulfitobacter sp. EE-36] 1137
MTILRLRGFEIHKSYLTLSAQRGLLDAVRGVVKQVPFFRPVMPSGQQMSVRMTSAGDYGWLSDTQGYRYAPTHPNGTPWPAIPPEVLAIWNDLTGLERQPESCLINYYASDAKMGLHQDKNETDFRWPVVSISLGDEGMLRVGGQTRGGKTDSLWLQSGDVVVMGGEARLNYHGIDRIRAGSSTLLPKGGRINITLRVVT
>gi|161170285|gb|ABX59255.1| alkylation damage repair protein AlkB [uncultured marine bacterium EB000_55B11] 1138
MTTFETPSLVIRGFKIFKDKLNIDEQNKLISDLREIAKDAPLSSPLVPGGNKMSVKMTSAGKYGWFSDGEGYRYIDCQPNGNNWPQIPGSILNIWKKFVSIERIPDCCLINYYSENAKMGLHQDNDEADFNWPVLSISLGDDALFRIGNNKKGGKTDSFWLNSGDIVLMGGDARLKHHGVDRIRFGTSRLLKNGGRINLTLRVVD
>gi|89067381|ref|ZP_01154894.1| alkylated DNA repair protein, putative [Oceanicola granulosus HTCC2516] 1139
MRGVQVFAGMLGRPAQEALVDDLRAVVRAAPLFSPMTPYGKPMSVRMTSAGRYGWLSDRRGYRYSETHPSGRPWPPIPDSVLAVWRAVASEAAAPQCCLVNFYGEGARMGMHQDRDEGDFGQPVVSVSLGDSALFRIGNLTRGGKTESVWLESGDVVVIGGEARLVYHGIDRVKPNSSTLLPEGGRINLTLRVVDP
>gi|28894458|gb|AAO61205.1| putative DNA repair protein [Streptomyces hygroscopicus] 1140
MNALIPRPRLEVAPGAVHVPSWLTLEQQRELVLACRGWATGPVPIRHTKLPRGGVMSVRTVCIGWHWQPYAYTRTADDVNGARVAEFPDWMVELGRRALVDAYDDETAGEGYTPDTALINFYDAQAKLGMHQDKDERSSAPVVSLTIGDSCVFRFGNTETRTKPYTDLELASGDLFVFGGPSRYAYHAVPRILPGTGDPATGLKSGRLNITMRVTGLADPQSSVVP
>gi|21219556|ref|NP_625335.1| DNA repair protein [Streptomyces coelicolor A3(2)] 1142
MDAELFPRTRAETAPGAVHLPDWLSPGQQRELLDACREWARPPAGLRTVRTPGGGTMTARQVCLGRHWYPYGYAATAVDGDGAPVKPFPARLDGLARRAVTDALGAEAVAPAPYDIALINFYDADARMGMHRDADERTDAPVVSLSLGDTCVFRFGNPETRTRPYTDTELRSGDLFVFGGPSRLAYHGVPRVHPGTAPPELGLRGRLNITLRVSGF
>gi|114769789|ref|ZP_01447399.1| alkylated DNA repair protein, putative [alpha proteobacterium HTCC2255] 1144
MTTFETPSLVIRGFKIFKDKLNIDEQNKLISDLREIAKDAPLSSPLVPGGNKMSVKMTSAGKYGWFSDGEGYRYIDCQPNGNNWPQIPGSILNIWKKFVSIERIPDCCLINYYSESAKMGLHQDNDEADFNWPVLSISLGDDALFRIGNNKKGGKTDSFWLNSGDIVLMGGDARLKHHGVDRIRFGTSRLLKNGGRINLTLRVVD
>gi|218663391|ref|ZP_03519321.1| alkylated DNA repair protein [Rhizobium etli IE4771] 1146
PPKPPPRPPRKKDQSRPKGSVERRLKEKSGPLRKSRKMRGRPRGRRLTCPNSRTASGHLPEYLDRSRQEALVEVVRAVVAEAPLFVPVMPGTGKPMSVRMTNCGPVGWVTDKEHGYRYQPTHPVTGRPWPAIPQPLLDIWNDVSDYGKPPEACLVNFYSDDARMGLHQDKDERNLQAPVVSISLGNSCLFRVGGLSRNDRTLSFKLSSGDLVVLGGEGRLCFHGVDRIHKATSTLLKNGGRINLTLRRVNA
>gi|260906339|ref|ZP_05914661.1| 2OG-Fe(II) oxygenase [Brevibacterium linens BL2] 1149
MESLFADEAFDRRPRVIAPGAVWVPGFLDAAAQTWIIRQYAKWQSGPVPAHATSIAGHPMSVRTIGLGWHWQPGRYDRHARDVNGQRVLSFPDWMTRLGRRVVSHAAEVVADDPDSPADAPNLWGFLPEEYSPDVALVNYYDGQAKMGMHQDKDELDPAPVVSLSLGDTCIFRFGNTDNRNKPYEDIRLASGDAFVFGGPARFAFHGVTKILDATAPEHGRLDHLGGGRINITMRTTGRN
>gi|163737933|ref|ZP_02145349.1| 2OG-Fe(II) oxygenase [Phaeobacter gallaeciensis BS107] 1152
MMKLRLRGFELTKPLLDMDGQQRLIECLRPILRAAPLFSPEVPGGGKMSVRMTSAGAYGWFSDRDGYRYEERHPTGRRWPEIPSEILDIWRVITGLERQPDCCLINYYGEGARMGLHQDKDEADFSYPVVSVSLGDDGLLRIGNQSRGGKTDTVWLNSGDVVVMGGDARLTYHGVDRIRFKSSRLLPKGGRINLTLRVVT
>gi|255262538|ref|ZP_05341880.1| alpha-ketoglutarate-dependent dioxygenase AlkB [Thalassiobium sp. R2A62] 1153
MSEALNLRGVQVFPGFLDRAAQQEIVNDIREVTHVAPLVRPVTSGGKAMSVRMTAAGQFGWSSSVSGYQYAPRHPNGTNWPDIPESVLRIWAQMAPNARMPECCLVNWYDPDARMGMHQDRDETDFAQPVVSISLGDDGLFRVGSVERGGQTASLWLRSGDVAVMGGDARLVHHGVDRIKAGTSTILANPGRINLTLRVVT
>gi|114762073|ref|ZP_01441541.1| alkylated DNA repair protein, putative [Pelagibaca bermudensis HTCC2601] 1154
MAHHIEQRGFRIYPDHLDRSAQEALIERLRDCLRFAPLYQPVTPRGQKMSVRMSAAGRFGWVTDRRGYRYEPRHPEGMDWPPIPEEVLAIWRDVSGCAREPECCLINWYGEGARMGLHQDKDEADFACPVVSVSLGDDGLFRMGNTERGGKTESVWLGSGAVVVMGGEARLRHHGVDRIRFGSSTLLPQGGRINLTLRVVT
>gi|294628038|ref|ZP_06706598.1| DNA repair protein [Streptomyces sp. e14] 1158
MHVPDWLDAARQRELLEACRRWARPPAGLRTVRTPGGGTMTARQVCLGWHWYPYAYARTVADGDGAPVKPFPAWLGELGRRAVTDALGPEAAREAAYDIALINFYDADARMGLHRDADEKSAAPVVSLSLGDTCVFRFGNTETRTRPWTDVELRSGDLFVFGGPSRFAYHGVPRVHAGTAPGDELGLTGRLNVTLRVSGLPGPAPGGGRSGPRA
>gi|94499311|ref|ZP_01305849.1| 2OG-Fe(II) oxygenase superfamily protein [Oceanobacter sp. RED65] 1160
MSDLFASNEVEILDHGQGLFQIRNLVNTEATMAAIHEVAKQAPFRHMMTPMGHHMKVATTNCGEYGWIAQPSGYGYSRNDPESGQSWPAMPDTIRTISDDVIAHLNLPKYSPDACLINRYDIGTSMGRHQDKDEANFDYPIISVSLGLPAIFQVVGPKRQGKATYYSVSDGDVFILSGQARLYYHGVNTVKANPNQPELQQRYNLTLRRSQP
>gi|296114878|ref|ZP_06833526.1| 2OG-Fe(II) oxygenase [Gluconacetobacter hansenii ATCC 23769] 1161
MTQGILFNTEEPPGRRDAPAQALSPGAWLLPGLVHDRAGVLLSIISDIVRRAPLRHMATPGGGRMSVGMSGCGARVWVSDAAGYRYETHDPRTGRPWPPMPALLRDLAGECAQKAGYARFVPDSGLINRYGPGDRMGLHQDRDERCDAPIVSISLGVAAVFLWGGPTRAAPVRRIVVRHGDVVVWGGASRLTWHGIAPLLLAHHPLCGDVRYNLTFRLTA
>gi|170740259|ref|YP_001768914.1| 2OG-Fe(II) oxygenase [Methylobacterium sp. 4-46] 1163
MLWRLERTPRGPLLIELAPGLIHYPGYLDAAGQAALAADLARVLARAPAFTPTMPRTGKPFSVRMTNCGRLGWVSDQAGYRYQPAHPGTGAPWPPIPPALLAAWSDLAAYPDPPEACLVNLYAPGARMGLHQDRDEDALDAPVLSLSLGATALFRHGGPRRGDPTRSLRLRSGDALVIGGASRLIFHGVDRIVPEPPDLLGAPPLPEPVPPGGRVNLTLRRVTLSGRA
>gi|254510523|ref|ZP_05122590.1| alpha-ketoglutarate-dependent dioxygenase AlkB [Rhodobacteraceae bacterium KLH11] 1164
MARLLLRGFDIRKGYLDVAAQTSLIELLRPILKAAPLYRPVTPSGKEMSVRMTSAGALGWVTDRAGYRYQDKHPKGLNWPAIPDDILAIWKDLTRAERQPDCCLINYYGEGTKMGLHQDKDEADFSWPVLSISLGDDALFRIGNTTRGGKTESIWLSSGDVVIMGGPARLAYHGVDRIRFGSSRLLPKGGRINLTLRIAT
>gi|85705710|ref|ZP_01036807.1| alkylated DNA repair protein, putative [Roseovarius sp. 217] 1165
MTEPTLILRDFAIYKGWLNPQMQADLVTDLRDVVAQAPLLRPVTPSGKAMSVRMTSAGRYGWISDRGGYRYARQHPQGMGWPAIPAPVLEIWQALVSDVRMPDCCLINFYAPGARMGMHQDRDEADFNWPVLSVSLGDDALFRIGTLARGGKTESLWLNSGDVVVMGGAARLAYHGVDRIRPGSSSLLRGGGRINLTCRVVE
>gi|46445920|ref|YP_007285.1| alkylated DNA repair protein [Candidatus Protochlamydia amoebophila UWE25] 1180
MNTYVFFMIMKEDLFENQRKDMILGQGAILFAGLAKKIDKSLLSSVQEITQLAPFRHMKTSGGFDLSVAMTNCGLLGWVTDEAGYRYQSFDPLSGLVWPKIPPLFLELALEAAERAGYSSFVPSACLINRYVPGAKMSLHQDKDEDDLDSPIVSVSLGLPATFQFGGFNRTDPLQKLLLIHGDVVVWGGKLRLAYHGILPLKSGHHHLTGSTRINLTFRKVF
>gi|170746566|ref|YP_001752826.1| 2OG-Fe(II) oxygenase [Methylobacterium radiotolerans JCM 2831] 1182
MATELAPGLIHHPGFLDATARARLASEIAAILAEAPPVTPRMPRTRKPFSVRMSNAGPLGWVSDVAGYRYQPDHPETGRPWPALPPTARAAWAALAAYPAPPEACLINLYAPGTRMGLHQDRDEADLAAPVVSLSLGAAALFRYGGLSRSGPTRSIRLQAGDALVMGGASRLVFHGIDRLYADGDLLAAADGPAFLPPGGRCNLTLRRVTVPGPA
>gi|295835146|ref|ZP_06822079.1| DNA repair protein [Streptomyces sp. SPB74] 1187
MEGMASLLPRSRTTLAPGAVHVPDWLPPERRGALVEECRDWARGPVPMRRARLPRGGVMSVDSLCLGRHWLPYRYSRTADDVNGAPVLPLPGWLGELGRRAIAAAYDDEEAAARYEPDVALVNHYGPGATMGMHQDKEERASAPVVSLSIGDTCVFRLGNTETRGRPWQDVELESGDLLVFGGPSRFAYHGVPKVRPGTGDPGDGLARGRLNITLRMTGLPG
>gi|16124265|ref|NP_418829.1| DNA alkylation damage repair protein AlkB [Caulobacter crescentus CB15] 1188
MAVVRRAVAARGLQMIAKPLTVVPGFDVWPGLLDISAQRALVEAVLAGAEQAPFSNYRTAYGKPMSVAMTALGSLGWTSDARGYRYVDRHPETGRPWPDMPPALLDLWTVLGDPETPPDSCLVNLYRDGARMGLHQDRDEADPRFPVLSISLGDTAVFRIGGVNRKDPTRSLRLASGDVCRLLGPARLAFHGVDRILPGSSSLVPGGGRINLTLRRARTA
>gi|110677776|ref|YP_680783.1| alkylated DNA repair protein [Roseobacter denitrificans OCh 114] 1190
MHLSVLGFDIYKGYLDLAAQQRVLDDVRDIVRSAPLVQPITPRGNKMSVRMTAAGAYGWVTDRQGYRHARTHPGGQDWPAIPESVLRVWKDLSGSARDPECCLVNFYGEGARMGLHQDKDEGSLEWPVLSISLGDDGLFRMGHSERGSKTQSVWLQSGDVVVMGGAARLAYHGVDRIRFGSSTLLENGGRLNLTLRVVT
>gi|285808284|gb|ADC35816.1| unknown protein [uncultured bacterium 66] 1192
MFSQTVELAPGAMHLTRYLTLDDQRAIAGTCLDLGAADAGFYTPIVRGEHPMSVCMLCLGRHWNARTYAYEAVRTDADGRPAPPLPAEFVAIARQAAAAAGFTVTPDTCIVNWYGAASRMGLHQDKDESPESIAEGLPVVSFSIGNTARFLLGGLRRRDPLQTLLLESGDAFVFGGPSRLRYHGVTRILAGTAPAGLPFEGRLNLTFRKF
>gi|221232948|ref|YP_002515384.1| alkylated DNA repair protein AlkB [Caulobacter crescentus NA1000] 1197
MIAKPLTVVPGFDVWPGLLDISAQRALVEAVLAGAEQAPFSNYRTAYGKPMSVAMTALGSLGWTSDARGYRYVDRHPETGRPWPDMPPALLDLWTVLGDPETPPDSCLVNLYRDGARMGLHQDRDEADPRFPVLSISLGDTAVFRIGGVNRKDPTRSLRLASGDVCRLLGPARLAFHGVDRILPGSSSLVPGGGRINLTLRRARTA
>gi|163745057|ref|ZP_02152417.1| 2OG-Fe(II) oxygenase [Oceanibulbus indolifex HEL-45] 1199
MTALRLRGFNIHKEFLGRAAQQEVLEAVRGVVRQAPFFRPEVPRGGRMSVRMTAAGRYGWFSDRRGYRYVAEHPDGQTWPEIPAPILAIWDQLTGLERRPECCLINYYDADARMGLHQDRDEADFQWPVVSVSLGDDGLFRIGNLTRGGKTESIWLQSGDVVVMGGDARLTYHGVDRIKSGTSTLLPKGGRINLTLRVVE
>gi|56460357|ref|YP_155638.1| alkylated DNA repair protein [Idiomarina loihiensis L2TR] 1202
MSSLDLFANDGSEPLSTEISEQATLFHQFLLADDEALLNDIRGVLKQSPLRHLATPAGHKMSVKSSSCGSYGWLSDKHGYRYQNIDPVTGQPWPDIPQSILVKATQVSRLAGFQNFQPDSCLINVYTPGAKMGLHQDKNEADFSKPIVSFSFGLPITFMWGGFKRSDKYQKFSLQHADALVWGGKDRLRYHGVQQLKEAMHPLTGRCRVNLTIRQAG
>gi|158425908|ref|YP_001527200.1| alkylated DNA repair protein [Azorhizobium caulinodans ORS 571] 1203
MGPQRPLRPAVPRSLGAPRAGAFHNRRPVGPSARAPAFLDAGKHPVAPSGRQTIREDHLATPHPMEIAPDALWWPGRLDRPAQEALVEEVREVLRAAPLFQPAMPRTGKPLSVRMSNCGPLGWVADASGYRYQPFHPETREPWPPMPETLLRLWADFSGSAVPPEACLVNWYAPDARMGLHQDRDEADFSAPVLSVSLGDTAVFRIGGEARTDSTRSIRLESGDVLRLGGRSRLAFHGVDRILPGTSTLLGVEGRINLTLRRVTAP
>gi|222084240|ref|YP_002542766.1| alkylated DNA repair protein AlkB [Agrobacterium radiobacter K84] 1205
MVEAIRNVVAEAPLYTPAMPGTGKEMSVRMTNCGSLGWVTDKQHGYRYQPTHPVTGRPWPAIPPQLLELWANIAGYEKPPEACLVNFYNDDARMGLHQDRDEQDLAAPVLSISLGNTCLFRVGGLNRNDRTLSFKLSSGDIVVLGGEGRLCFHGVDRIHPATSTLLKSGGRINLTLRRVTS
>gi|227549556|ref|ZP_03979605.1| DNA-N1-methyladenine dioxygenase [Corynebacterium lipophiloflavum DSM 44291] 1206
MLIDASALPRPPKRLMPGVVHLPNFLELEQQAELVVQTREIARSVAGTPVAMRRPMVGKGQMKAHLLSLGWFWATNPYRLVRQVDGYAVPPVPDNFQDIADQVLAAAREVDEAVGETIRVETALVNFYPPGAGMGEHVDAEEEAENPVVSLSIGDDTLFRIEGHEVLLMSGDALVFGGPARRARHGVAGARAGTGPNETGLKEGRINITMRQVHR
>gi|254440426|ref|ZP_05053920.1| oxidoreductase, 2OG-Fe(II) oxygenase family [Octadecabacter antarcticus 307] 1207
MRKNGDQMIMGRPTVDLRGVQVWQGLLDRPAQDAMVSDIRGIVAEAPLFSPMTPYGKQMSVQMTSAGRFGWVSDRSGYRYSENHPNGPAWPAIPASVLDVWGQVSGSARVPECCLVNLYRETAKMGMHQDRDEAEFGEPVVSVSLGDDGLFRIGNTTRGGKTESIWLKSGDVVVMGGDARLVYHGIDKTRAGSSTLLSGGGRINLTLRVVT
>gi|256681001|ref|ZP_05491312.1| putative DNA repair protein [Streptomyces sp. SPB78] 1214
MSYPGASMERMATLLPRSRTTLAPGAVHVPDWLPPESRRALVGACRDWARGPVPMRRARLPRGGVMSVDSLCLGRHWLPYRYSRTADDVNGAPVLPLPAWLADLGRRAIAAAYDDEEAAARYEPDVALVNHYGPGATMGMHQDKEERASAPVVSLSIGDTCVFRLGNTETRGRPWQDVELESGDLLVFGGPSRFAYHGVPKVRPGTGDPGDGLARGRLNLTLRVTGLPG
>gi|302523470|ref|ZP_07275812.1| alkylated DNA repair protein AlkB [Streptomyces sp. SPB78] 1215
MATLLPRSRTTLAPGAVHVPDWLPPESRRALVGACRDWARGPVPMRRARLPRGGVMSVDSLCLGRHWLPYRYSRTADDVNGAPVLPLPAWLADLGRRAIAAAYDDEEAAARYEPDVALVNHYGPGATMGMHQDKEERASAPVVSLSIGDTCVFRLGNTETRGRPWQDVELESGDLLVFGGPSRFAYHGVPKVRPGTGDPGDGLARGRLNLTLRVTGLPG
>gi|56694970|ref|YP_165315.1| alkylated DNA repair protein, putative [Ruegeria pomeroyi DSS-3] 1217
MLNLRGVEIRKGALDGPAQARLIEALRPVLKAAPLFTPTMPNGKPLSVRMTSAGSLGWVTDKGGYRYQPTHPKGMAWPAIPPEVLDLWHGVTGQDRAPDCCLINYYGEGARMGLHQDRDEADLTWPVVSLSLGDDALFRIGNTSRGGKTESVWLNSGDVVVMGGPARLIYHGIDRIRFGSSRLLPKGGRLNLTLRVAG
>gi|114571541|ref|YP_758221.1| DNA-N1-methyladenine dioxygenase [Maricaulis maris MCS10] 1221
MSTPFVMPDGFRLLPGKLSRPVQQTLIDAVVAVQEKTPFWRPSMPRTGQPLSVRMTNFGSLGWVTDKTGGYRYEPQHPETGQVWAPMPNLLTDLWRELAAYPADAEACLVNWYAPDSRMGLHVDWDEEATDAAVVSISLGDKARFRIGGPQRGGKTGSMVLSSGDVVVLGGEARRCYHGVDRIYPGTSTLLPPDAFPGGGRINLTMRRVKRP
>gi|256789368|ref|ZP_05527799.1| DNA repair protein [Streptomyces lividans TK24] 1224
MDAELFPRTRAETAPGAVHLPDWLSPGQQRELLDACREWARPPAGLRTVRTPGGGTMTARQVCLGRHWYPYGYAATAVDGDGAPVKPFLARLDDLARRAVTDALGAEGVAPAPYDIALINFYDADARMGMHRDADEQTDAPVVSLSLGDTCVFRFGNPETRTRPYTDTELRSGDLFVFGGPSRLAYHGVPRVHPGTAPPELGLRGRLNITLRVSGF
>gi|307331215|ref|ZP_07610340.1| 2OG-Fe(II) oxygenase [Streptomyces violaceusniger Tu 4113] 1232
MNALIPRPRLEVAPGAVHVPGWLTLEQQRELVIACRGWATGPVPIRHTKLPRGGVMSVRTVCIGWHWQPYAYTRTADDVNGARVAEFPHWMVELGRRALADAYDDETAGEGYAPDTALINFYDAQAKLGMHQDKDERSSAPVVSLTIGDGCVFRFGNTETRTKPYTDLELGSGDLFVFGGPSRYAYHAVPKILPGTGDPATGLKSGRLNITMRVTGLADPTSSSDQPAGR
>gi|218508080|ref|ZP_03505958.1| alkylated DNA repair protein [Rhizobium etli Brasil 5] 1236
MPELSNGVRHLPGYLDRLRQEALVEVIRAVVAEAPLFVPVMPGTGKPMSVRMTNCGPLGWVTDKERGYRYQPTHPVTGRPWPAMPQQLLEIWNDVAGYEPPPEACLVNFYSDEARMGLHQDKDERNLQAPVVSISLGNSCLFRVGGLTRNDRTLSFKLSSGDLVVLGGEGRLCFHGVDRIHRATSTLLKNGGRINLTLRRVNP
>gi|218515447|ref|ZP_03512287.1| alkylated DNA repair protein [Rhizobium etli 8C-3] 1239
MPELSNGVRHLPEYLDRSRQEALVEVIRAVVAEAPLFVPVMPGTGKPMSVRMTNCGPLGWVTDKERGYRYQPTHPVTGRPWPAMPQQLLEIWNDVAGYEPPPEACLVNFYSDEARMGLHQDRDERNLQAPVVSISLGNSCLFRVGGLIRNDRTLSFKLSSGDLVVLGGEGRLCFHGVDRIHPATSTLLKNGGRINLTLRRVNP
>gi|254476089|ref|ZP_05089475.1| 2OG-Fe(II) oxygenase [Ruegeria sp. R11] 1241
MTKLRLRGFELQKPYLDGAAQQQLIECLRPVLRAAPLFSPEVPGGGKMSVRMTSAGAFGWISDQDGYRYEDRHPSGRTWPEIPQEILKIWSDVTGLEREPDCCLINYYGEGARMGLHQDKDEADFSFPVVSISLGDDGLLRIGNQSRGGKTDTVWLNSGDVVLMGGEARLTYHGVDRIRFKSSRLLPKGGRINLTLRVVT
>gi|304320809|ref|YP_003854452.1| alkylated DNA repair protein [Parvularcula bermudensis HTCC2503] 1242
MPSAPQPVREVVDLGEGACHLPGYLPAKAASDLQQHLIHLCQDRWIVPVTPGGQTMSARQMNLGPLGWVTDRRGYRYEPRHPVDGAAWPEMPPALIRIWNDLLPEAPSPEAGLVNLYGPTAKMGLHRDADEAAKDVPILSVSFGAPGRFRLGGATRKGSTRSIVLGHGDVLILAGPSRHFYHGIDRILLPSPLFAEDPHRLSLTLRRVTPSTSEGTSEKLSS
>gi|209966121|ref|YP_002299036.1| alkylated DNA repair protein, putative [Rhodospirillum centenum SW] 1243
MPSPPSPDGFRYLPDRLDAAAQQALLDAVQQVAAAAPFQRYVTPGRGRPFSIDMTNAGPLGWVSDRRGYRYSPVHPATGRPWPPIPAALLDLWAELAGWPQPPQCCLVNLYRGGGARLGLHRDEDEEAADAPILNVSLGDTAVFRLGGRQRGDPTRSFLVPSGTVMVFAGEARAAFHGVDRILPGSSALLPEGGRLNLTLRRVTPGD
>gi|149912943|ref|ZP_01901477.1| alkylated DNA repair protein, putative [Roseobacter sp. AzwK-3b] 1245
MTDPTLTLRGVHIYKGWLDGGAQEALRDALREVVRQAPLFSPMTPYGKPMSVRMTSAGTYGWYADRGGYRYVPRHPDGQPWPPIPEEVLAIWRDLVSDLRAPDCCLVNVYREGAKMGMHQDRDEADFGWPVLSVSLGDDALFRVGGTTRGGKTESIWLGSGDVVVMGGDARLIYHGIDRIRPGSSTLLTGGGRINLTLRVVD
>gi|149202961|ref|ZP_01879932.1| alkylated DNA repair protein, putative [Roseovarius sp. TM1035] 1250
MPEPTLILRDVAIYKGWLDPLEQEALIASLRDVVAQAPLFQPVTPSGRAMSVRMTSAGRCGWISDRNGYRYAGHHPDGMGWPPIPETVLAIWRALVSETRLPDCCLINHYTGQARMGLHQDRDEADFTWPVLSISLGDDALFRIGNVTRGGKTDSLWLASGDVVVMGGAARLVYHGIDRIRPGTSGLLRGGGRINLTCRVVM
>gi|190889680|ref|YP_001976222.1| alkylated DNA repair protein [Rhizobium etli CIAT 652] 1253
MPELSNGVRHLPEYLDRSRQEALVEVIRAVVAEAPLFVPVMPGTGKPMSVRMTNCGPLGWVTDKERGYRYQPTHPVTGRPWPAMPQQLLEIWNDVAGYEPPPEACLVNFYSDEARMGLHQDRDERNLQAPVVSISLGNSCLFRVGGVIRNDRTLSFKLSSGDLVVLGGEGRLCFHGVDRIHPATSTLLKNGGRINLTLRRVNP
>gi|311741167|ref|ZP_07714992.1| alkylated DNA repair protein [Corynebacterium pseudogenitalium ATCC 33035] 1254
MLFDSLPRPSVRVAPGVGHVPAWVGVDKQKALVEEMRGIAREYANTPMAMVRPRLKSGGQMSVFQLHLGRYWHYPSYRYVDNMEGTRVPPVPESLRQIAPGALRAAAEVAPELEPWVDTFVPEMALVNYYPPGSAMGMRVDDSEESPAPVISLSIGDEALFRMGHTEARTRPWDDITLCSGDLVVFGGPKRFAYHGVVRVNDGTLPEGCGLREGRINITIRQVSARAVS
>gi|304392428|ref|ZP_07374369.1| alpha-ketoglutarate-dependent dioxygenase AlkB [Ahrensia sp. R2A130] 1262
MARIPKPLPDGVLHWPGFYPREAQEALLADIRAGVANAPLFTPTMPRTGKPLSVRMTNFGTLGWVTDKDGGYRYQPRHPVTGEFWPPIPDELLRLWRDLFLDEQPPQACLVNFYTDDAKMGLHQDSDETNRAAPVLSVSLGNACLFRIGGNLRNDPTQSFRLESGDVMALTGPARDAFHGVDRIYADTNDLLKDGGRLNVTLRRVT
>gi|241206982|ref|YP_002978078.1| 2OG-Fe(II) oxygenase [Rhizobium leguminosarum bv. trifolii WSM1325] 1269
MPELLSGIRHLPGYLDRARQEALVEAIRTVVAEAPLYVPAMPGTGKPMSVRMTNCGPLGWVTDKEHGYRYQPTHPATGRPWPDMPQQFRPPEACLVNFYSDEARMGLHQDKDEQDFKAPVVSISLGNSCLFRVGGLSHNDRTLSFKLSSGDLVVLGGEGRLCFHGVDRIHPATSTLLKNGGRINLTLRRVNP
>gi|296448181|ref|ZP_06890079.1| 2OG-Fe(II) oxygenase [Methylosinus trichosporium OB3b] 1270
MEIEAGVHLYRSYLDESAQIALLRDIEAVIAAAPLYLPTMPRSGKPFSVRMTNCGPLGWVSDKAGYRYQSRHPQTREPWPAIPQALLAAWEALADYPHPPQACLVNVYDSAARMGLHQDRDEAALDAPILSISLGADCRFRLGGAKRGDPSRAFALSSGDALTLGGPGRLRFHGVDKILPEIAPRLVSPLLAQGGRVNLTLRRVG
>gi|260454846|ref|ZP_05803241.1| 2OG-Fe(II) oxygenase [Streptomyces flavogriseus ATCC 33331] 1282
MDALIPRPAREIAPGAWHVPDWLTPAQRRALVTACRAWATGPVPIRHTRLPRGGVMSVRTVCVGWHWQPYRYTRTADDVNGLRVAEFPDWMVRLGRRAVLAAYGDEARAQEYTPDTALINFYDGQARMGMHQDKDERSPAPVVSLSIGDTCVFRVGNTETRTRPYTDVELCSGDLFVLGGPSRFAYHGVPKVREGTGDPDTGLASGRLNITMRVTGLDRTGK
>gi|154254007|ref|YP_001414831.1| 2OG-Fe(II) oxygenase [Parvibaculum lavamentivorans DS-1] 1289
MTHIMPKHESPLASKPVETGFDGIGLYPGFFGETAQRALVERLQAGFGAAPPYRPRMPRTGRPWSILQTNFGQLGWVSRPGGYAYSPVNDVSKAPWPAIPAALLALWDDLAAYPAPPECCLVNLYDAPKSRMGLHRDEDEEALDAPVLSLSLGDTCIFRVGGFARGDKSKSFRLASGDVLVLGGASRLRYHGVDRVISGSSRLIPGGGRINLTLRRVTRPA
>gi|254460095|ref|ZP_05073511.1| alkylated DNA repair protein [Rhodobacterales bacterium HTCC2083] 1300
MDAVREVAKAAPLFSPMTPYGKPMRVRMTSAGDFGWVSDRSGYRYSRAHPDGMAWPAIPAPVIKIWNDVSGSDRTPECCLMNFYGEDAKMGMHQDRDEGDFSYPVVSVSLGDDALFRIGNLERGGKTESIWLTSGDVVVMGGDARLTYHGVDKIRFGSSRVLAKGGRLNLTLRVVT
>gi|254452509|ref|ZP_05065946.1| alkylated DNA repair protein [Octadecabacter antarcticus 238] 1307
MDLRGVQVWQGLLNRPAQEAMVSDIRGIVASAPLFSPMTPYGKPMLVQMTSAGRFGWFSDRSGYRYSEVHPNGAPWPAIPASILDVWGHVSASARAPECCLVNLYREAAKMGMHQDRDETEFDEPVVSVSLGDDGLFRIGNTTRGGKTESIWLKSGDVVVMGGDARLVYHGIDKTRAGSSTLLSGGGRINLTLRVVT
>gi|29827984|ref|NP_822618.1| DNA repair protein [Streptomyces avermitilis MA-4680] 1308
MDAELFPRSRAQVAPDAVHVPDWADAGRQRRFLAACRDWARPPAGLRTVHTPGGGTMTSRQVCLGWHWYPYGYARTVVDGDGAPVKPLPDWLAELGRDAVSDALGPQAVPPVPYDIALINFYGADARMGMHRDSDEKSGAPVVSLSVGDTCVFRFGNARTRTRPYTDVELRSGDLFVFGGASRLAYHGVPRVYADTAPPELGLVGRLNITLRVSGFQDPSGE
>gi|168054098|ref|XP_001779470.1| predicted protein [Physcomitrella patens subsp. patens] 1309
MYPRKKGICRRCGSFESSTMIHIVKTHCLQTIGRCLTCKFPIANATFKANTIILFPVIIAESSAARSLVVELGISTTWNNMEFYVSFKQKYLTDGLRFVTGYSSGMAVLNSDVAVRLFPALRSEGPLHLLRSAVGGVSDEHSRRVRVTVLSSFELEGRVSLSAISEVIVIVDSKNSALHVFSRLHEMPPKQSSISHSRQSVLLPAKKKQKNQDRSRFCPCPVCHVSFPTYFIHEHVNLCLDSPATGHNFPSSPSSSLPSSSLLNPQKLHLISNDSGRICSNMVDEDSVSRERVESFPAEQDCTNSPLAFLNSTTTLISNGSSGENSELCVLGNSADETVRERDAKILQDGAFYSYQNTEGCHQTNRLSSESGFIQNPKAAEFLAPELWQRDHFNSHRMADSDKGIERETQNGVTYPGEDISGERSLVLQIFQVQRQSQAKLSMLCKFPMTSAMERKSTVTILQPGMVLLRSWLSLDIQQRLVNESQSAAHLFKRPTTASGGKYHLWQMAFGCSWDSKTRRYAAPERGLRFPVWMYDLGRELAFDAQKHTPVYAQGSNFEPDVALVNFYPAKDEELGVVGLGGHQDLDDYCDMPVVSVSVGDSMTFFYRRFPPQSRRKSGVQIIVDEYAAQCCKDGDTAHNSEKKIILASGDVLVFGGESRLVYHGTRCVQPGTRPPGLHMAPGRLNFTFRQCNAPMA
>gi|290962586|ref|YP_003493768.1| putative DNA repair protein [Streptomyces scabiei 87.22] 1317
MNAELFPRDRREIVPGAVHVPDRLDAGQQRRLLDACRAWARPPAGLRTVRTPGGGTMTARQVCLGRHWGVVPACPACGRAVRDNPACPGRHTYPYAYSRTVVDGDGAPVKPFPAWLGELGRRAVADTLGPQRATDPYDIALINYYDADARMGMHRDSDEPSDAPVVSLSLGDTCLFRFGNPRTRTRPYTDVELRSGDLFVFGGEARRAYHGVPRVYAGTAPPGLGLTGRLNITLRAGGFDDV
>gi|154244303|ref|YP_001415261.1| 2OG-Fe(II) oxygenase [Xanthobacter autotrophicus Py2] 1318
MTATPASAPAQMPAHLEVAPGALWFREALDRDAQAALLADIRAVLDKAPLFTPAMPRTGKPFSVRMSNCGPLGWVSDAAGYRYQPFHPETRAPWPAMPPALAALWTTYAAFKAPAEACLINYYGPDARMSLHQDRDEADFTAPVLSLSLGDTALFRIGGETRGGATRSIRLSSGDIFLLSGPSRLAFHGIDRILPGTSTLLPEGGRFNLTLRRVNPAT
>gi|297154291|gb|ADI04003.1| alkylated DNA repair protein [Streptomyces bingchenggensis BCW-1] 1320
MHVPDWLTLQQQRELVAACRAWAQGPVPIRRTRLPSGGVMSVQTVCVGWHWLPYRYSRTADDVNGARAAEFPGWMVELGRRALAEAYQNKREEMASADYTPDTALINFYDGQAKLGMHQDKDEKSAAPVVSLSIGDTCVFRVGNTATRTKPYTDIELASGDLFVFGGPSRYVYHGVPKVHEGTGDPATGLRTGRLNIAMRVTGLRDAP
>gi|254419984|ref|ZP_05033708.1| oxidoreductase, 2OG-Fe(II) oxygenase family [Brevundimonas sp. BAL3] 1329
MSAILEVKTAVEGFRLWPGALDASAQADLVDAVFARLEAAPLYRPQTPGGRPFSVRMSNFGPLGWVSDRGGYRYQATHPETGRAWPDIPPVLLDLWEATVGGPRRPDACLVNLYREGAKMGLHQDKDEADLGAPVLSVSLGDAAMFRIGAAEGGRTTTLRLDSGDVCALTGPARLARHGIDRVLEGSSRLIPGGGRLNLTLRAAGVSLR
>gi|302381322|ref|YP_003817145.1| 2OG-Fe(II) oxygenase [Brevundimonas subvibrioides ATCC 15264] 1334
MEPFPDLPGFRYWPGALDPAAQADLLAEVQTTIAAAPFYRPVTPGGKPFSVRMTNLGRVGWVSDRAGYRYQPTHPETGAPWPAIPARLLDLWNTLTDGSAPPDACLVNLYRETARMGLHQDRDEADLTAPVVSVSLGDTALFRIGAAEGGPTRSIRLASGDVCALTGASRLARHGIDRLLVGSSKLLGDGGRINLTLRRAT
>gi|167643975|ref|YP_001681638.1| 2OG-Fe(II) oxygenase [Caulobacter sp. K31] 1350
MIKPINVLPGFDLWPQLLDPGAQADLARLTLAALEVAPPAHYETAYGKAMSVAMSSFGPLGWTSDKTGYRYTGRHPGTGAPWPAMPQALLDLWADLGDPQTPPDAALINLYRGEARMGLHQDRDEADPRFPVLSISLGDTAVFRIGGTSRKGPTRSLKLSSGDVCRLSGPARLAFHGVDRILPGSSSLVAGGGRINITLRRAMPPPVGEVSA
>gi|126732879|ref|ZP_01748670.1| alkylated DNA repair protein, putative [Sagittula stellata E-37] 1357
MDRISHQGFEIFPAALDRTTQERVVADVRKVLEQAPLFRPRTRRGPMSVRMSAAGRFGWISDTKGYRYEETHPNGTAWPAIPDSIMALWDTYADSPRPPECCLINWYAEDARMGLHQDVDEQDYDCPVLSVSLGDDALFRMGGENRRDPTRSVWLASGDLVLLTGPSRRAFHGIDRLRPGTSTLFPDGGRLNLTLRVVT
>gi|2055386|gb|AAC45302.1| AlkB [Caulobacter crescentus CB15] 1358
MARPAGYSAQRALVEAVLAGAEQAPFSNYRTAYGKPMSVAMTALGSLGWTSDARGYRYVDRHPETGRPWPDMPPALLDLWTVLGDPETPPDSCLVNLYATGARMGLHQDRDEADPRFPLLSISLGDTAVFRIGGVNRKDPTRSLRLASGDVCRLLGPARLAFHGVDRILPGSSSLVPGGGRINLTLRRARTA
>gi|145350946|ref|XP_001419853.1| predicted protein [Ostreococcus lucimarinus CCE9901] 1386
MDDARDATGGEGARGRCQKLAKALRGQLAKKAYDALRAHARAFQRREVTTSEFAKVLVECARTGGVTRATAREVIATTPSALDRRRLRECVGRDLDDDAAVKSTREREKKPHGFKTERLGPGLVCLRKFLSVEAQMWLASESFALGESGSDDAARGQGFFAKMGDGTFKLNQGSRGRMILEPDAFPDGILTQMCEDAVAAACAADAEMPTNMNPTTCLVNFYKDGAEFKWHKDSEDPKLVKSRTGPPIVSFSVGLSGDFGYKYSFDDPEHKVVRLNSGDVLLFGGPSRMIVHSVLNVYPGSMPGHLRGKMLNGRLNVTVRDIGCGVIDASQFPAYRVSYDGVQADGNV
>gi|297197713|ref|ZP_06915110.1| alkylated DNA repair protein [Streptomyces sviceus ATCC 29083] 1421
MINFYDQDARMGMHRDSDEKSDAPVVSLSLGDTCVFRFGNPETRTKPYTDVELRSGDLFVFGGPSRLAYHGVPRVHPGTAPPELGLTGRLNITLRVSGL
>gi|303279975|ref|XP_003059280.1| predicted protein [Micromonas pusilla CCMP1545] 1462
MDAFPSRLHEIVLECVRAAQAADSKRNVPDMRPTTALVNFYKEGARFKWHRDSEDPEVARVDAGPPIVSFTVGLSADFAYKRRFEDETHDVVRLNSGDVLLFGGPARMIVHSVTRVVPRTMPPMLRGRMLHGRLNVTVRDIGRGVIDASKFPAYRVTYGGVDSSDHV
>gi|308808165|ref|XP_003081393.1| oxidoreductase, 2OG-Fe (ISS) [Ostreococcus tauri] 1463
MTVERQRWLADESFRLGESVDVQQGFFERSSDGAAKLNQGSRGRMILTPEAFPGDALREMCAEAVRAAQKVDDAMPDMNPTTCLVNFYKDGAEFKWHKDSEDPKLVKSRAGPPIVSFSVGMSADFGYKYSFEDPTHEVVRLNSGDVLLFGGPSRMIVHSVLNVHPGSMPGHLRGKMLNGRLNVTVRDIGEGVIDTSQFPAYRVSYDGVPAEGNV
>gi|213609992|ref|ZP_03369818.1| AlkB protein [Salmonella enterica subsp. enterica serovar Typhi str. E98-2068] 1486
MLDLFADEAPWQEPLAPGAVVLRRFAFRAAQSLLDDIGFVASQSPFRQMVTPGGYTMSVAMTNCGALGWTTDGHGYCYAVRDPLTDKPWPALPLSFASVCRQAAIAAGYASFQPDACLINRYAPGAKLSLHQDKDEPDLRAPIVSVSLGCRRFFSLAACVAAIRSSGSYWSMAISWSGAASPACFITVSSRLKRAFIP
>gi|255080234|ref|XP_002503697.1| predicted protein [Micromonas sp. RCC299] 1546
MGHDTLVTSLKTALGPGPYRSFRATSHALQLGDVSPDVWYGTASRAVRDADLLDAVVRSIPDAGVRSEVERAHRDRVDAGAGASTSEEEARVMGEKGSVAEVLAPGLVCLRRAIDLETQAWLAERAFEVGEGKDGRQGFYNTVPGDAPGDAPVLRLNQGTRGRVILPVSDFPERLGRIVRGCVRCAQTADSCTNVPDMNPTTALVNFYKEGAKFKWHRDSEDPAHARHDTGPPIVSFTVGLSADFSYKNRFEDATHRTVRLNSGDVLLFGGPSRMIVHSVTGVVPRTMPPMLRGRMLHGRLNVTVRDIGRGVIDSSMFPAYRVSYGGVQSEDSY
>gi|108711753|gb|ABF99548.1| oxidoreductase, 2OG-Fe oxygenase family protein, putative, expressed [Oryza sativa (japonica cultivar-group)] 1547
MVGGGGGGGHGVRTPANFPPRQKARLPRGPVHEKSLEQQKKGPSSSSPSVSSNKSPLQLAAAIVQPQKPLESPQHMVTPVRLQESPGPRTIPCSSGSVGSGSGAAPFDICIKRDDKCSIKLSRSLLEINREKRREREQLSKEAAPLQYLRPGMVLLKKFLKHDDQVDIIRRCQKLGIGSGGFYTPGYRDGGKLSLQMMCLGKNWDPNSRSYGDTRPFDGAQPPSIPEVFSKIVKDAIQASNEFLRQKARPANDVEELPPLSPDICLVNFYTSSGKLGLHQVRKIHNLQRYTIIFQRLVLQVFLNKLLQQNPHLGQSSFSYGYFLQSFLYLHLYSIMPSIPLLFN
>gi|213023319|ref|ZP_03337766.1| AlkB protein [Salmonella enterica subsp. enterica serovar Typhi str. 404ty] 1556
LLDDIGFVASQSPFRQMVTPGGYTMSVAMTNCGALGWTTDGHGYCYAVRDPLTDKPWPALPLSFASVCRQAAIAAGYASFQPDACLINRYAPGAKLSLHQDKDEPDLRAPIVSVSLGVPVGFSVWRPA
>gi|288819350|gb|ADC55383.1| AlkB [Brucella abortus] 1643
DERNFSNPIVSVSLGLPATFQFGGMKRTDPITKYILHHGDVVVWGGPSRLFYHGILPLKSGEHERLGPFRLNLTFRKAF
>gi|218679160|ref|ZP_03527057.1| putative alkylated DNA repair protein [Rhizobium etli CIAT 894] 1708
RARQEVLVEVIRKIVAEAPLYVPAMPGTGKPMSVRMTNCGPLGWVTDRERGYRYQPTHPATGRPWPDMPRELLDIWNDVAGYDMPPEACLVNFYSDEARMGLHQDKDERDLQAPVVSISLGNSCLFRIGGLQPQ
>gi|291001401|ref|XP_002683267.1| predicted protein [Naegleria gruberi] 1734
MSKNFNFRSEKVSSSSTASTSGSSSGNKKDVTKTSSMFKSTKPTENNSTTTTITYKDMPITFKKEDVEVISNSGIVLIKTFRNHPNLQQDLINYCLSALRGNEEGITGTEFPTDETTFQKCFLDIPFEQFNSKFADIICGAAMKVAKEHCKILQDYQDDFRIAQLCYYTNKGKLGWHRDRISGLTPEEQHLIVSPVVSMSLGNDSIFSYKLNTINETTGKLEYGTEAIDLQLKSGDILIFGATQRMFYHCVKRIIPSTNHHKLDMDGLSGRINITLREGTYYPENIGAPTANLF
>gi|288819348|gb|ADC55382.1| AlkB [Brucella abortus] 1737
TKSGDFSNPIVYVTLGLPATFQFGGMKRTDPITKYILHHGDVVVWGGPSRLFYHGILPLKSGEHERLGPFRLNLTFRKAF
>gi|189458677|emb|CAQ57490.1| alkylated DNA repair protein [Brucella abortus] 1780
SLGLPATFQFGGMKRTDPITKYILHHGDVVVWGGPSRLFYHGILPLKSGEHERLGPFRLNLTFRKAF
>gi|213585161|ref|ZP_03366987.1| hypothetical protein SentesTyph_29520 [Salmonella enterica subsp. enterica serovar Typhi str. E98-0664] 1792
INRYAPGAKLSLHQDKDEPDLRAPIVSVSLGVPAVFQFGG
>gi|213580762|ref|ZP_03362588.1| hypothetical protein SentesTyph_05922 [Salmonella enterica subsp. enterica serovar Typhi str. E98-0664] 1854
LLEHGDIVVWGGESRLFYHGIQPLKAGFHPMTGEFRYNLTFRQAAEKE
>gi|218459484|ref|ZP_03499575.1| alkylated DNA repair protein [Rhizobium etli Kim 5] 1860
MPELSNGVRHLPEYLDRSRQEALVEVVRAVVAEAPLFVPVMPGTGKPMSVRMTNCGPLGWVTDKEHGYRYQPTHPVTGRPWPAIPQPLLDIWNDVSGYEKPPEACLVNFYSDDARMGLHQD
>gi|16555713|emb|CAC85293.1| AlkB protein [Brucella abortus] 1862
DPITKYILHHGDVVVWGGPSRLFYHGILPLKSGEHERLGPFRLNLTFRKAF
