# Supplementary material for: Novel AlkB Dioxygenases—Alternative Models for In Silico and In Vivo Studies
Source: PLoS One. 2012 Jan 24;7(1):e30588. doi: 10.1371/journal.pone.0030588 (PMC3265494; doi:10.1371/journal.pone.0030588)
Supplement: Fasta File S2 — Particular ALKBH1 protein sequence homologs. (FASTA) [file pone.0030588.s004.fasta]

>gi|281211828|gb|EFA85990.1| alkylated DNA repair protein [Polysphondylium pallidum PN500] 1389
MGGHLDDAEEEMEKPIISISFGSTAVFLMGAETRDVPPIPIFIRSGDIVIMGGRSRYCYHGVARIVEDSFDAGLLVDSKEDDQYSWHVHWMKEKNRRININTRQVFKVPRQGEKTT
>gi|87298840|ref|NP_006011.2| alkylated DNA repair protein alkB homolog 1 [Homo sapiens] 85
MGKMAAAVGSVATLATEPGEDAFRKLFRFYRQSRPGTADLEGVIDFSAAHAARGKGPGAQKVIKSQLNVSSVSEQNAYRAGLQPVSKWQAYGLKGYPGFIFIPNPFLPGYQWHWVKQCLKLYSQKPNVCNLDKHMSKEETQDLWEQSKEFLRYKEATKRRPRSLLEKLRWVTVGYHYNWDSKKYSADHYTPFPSDLGFLSEQVAAACGFEDFRAEAGILNYYRLDSTLGIHVDRSELDHSKPLLSFSFGQSAIFLLGGLQRDEAPTAMFMHSGDIMIMSGFSRLLNHAVPRVLPNPEGEGLPHCLEAPLPAVLPRDSMVEPCSMEDWQVCASYLKTARVNMTVRQVLATDQNFPLEPIEDEKRDISTEGFCHLDDQNSEVKRARINPDS
>gi|60810576|gb|AAX36149.1| alkB, alkylation repair-like [synthetic construct] 86
MGKMAAAVGSVATLATEPGEDAFRKLFRFYRQSRPGTADLEGVIDFSAAHAARGKGPGAQKVIKSQLNVSSVSEQNAYRAGLQPVSKWQAYGLKGYPGFIFIPNPFLPGYQWHWVKQCLKLYSQKPNVCNLDKHMSKEETQDLWEQSKEFLRYKEATKRRPRSLLEKLRWVTVGYHYNWDSKKYSADHYTPFPSDLGFLSEQVAAACGFEDFRAEAGILNYYRLDSTLGIHVDRSELDHSKPLLSFSFGQSAIFLLGGLQRDEAPTAMFMHSGDIMIMSGFSRLLNHAVPRVLPNPEGEGLPHCLEAPLPAVLPRDSMVEPCSMEDWQVCASYLKTARVNMTVRQVLATDQNFPLEPIEDEKRDISTEGFCHLDDQNSEVKRARINPHSL
>gi|19343600|gb|AAH25787.1| AlkB, alkylation repair homolog 1 (E. coli) [Homo sapiens] 87
MGKMAAAVGSVATLATEPGEDAFRKLFRFYRQSRPGTADLEGVIDFSAAHAARGKGPGAQKVIKSQLNVSSVSEQNAYRAGLQPVSKWQAYGLKGYPGFIFIPNPFLPGYQWHWVKQCLKLYSQKPNVCNLDKHMSKEETQDLWEQSKEFLRYKEATKRRPRSLLEKLRWVTVGYHYNWDSKKYSADHYTPFPSDLGFLSEQVAAACGFEDFRAEAGILNYYRLDSTLGIHVDRSELDHSKPLLSFSFGQSAIFLLGGLQRDEAPTAMFMHSGDIMIMSGFSRLLNHAVPRVLPNPEGEGLPHCLEAPLPAVLPRDSMVEPCSMEDWQVCASYLKTARVNMTVRQVLATDQNFPLEPIEDEKRDISTEGFCHLDDQNSEVKRARINPHS
>gi|61364608|gb|AAX42572.1| alkB alkylation repair-like [synthetic construct] 88
MGKMAAAVGSVATLATEPGEDAFRKLFRFYRQSRPGTADLEGVIDFSAAHAARGKGPGAQKVIKSQLNVSSVSEQNAYRAGLQPVSKWQAYGLKGYPGFIFIPNPFLPGYQWHWVKQCLKLYSQKPSVCNLDKHMSKEETQDLWEQSKEFLRYKEATKRRPRSLLEKLRWVTVGYHYNWDSKKYSADHYTPFPSDLGFLSEQVAAACGFEDFRAEAGILNYYRLDSTLGIHVDRSELDHSKPLLSFSFGQSAIFLLGGLQRDEAPTAMFMHSGDIMIMSGFSRLLNHAVPRVLPNPEGEGLPHCLEAPLPAVLPRDSMVEPCSMEDWQVCASYLKTARVNMTVRQVLATDQNFPLEPIEDEKRDISTEGFCHLDDQNSEVKRARINPHS
>gi|52632413|gb|AAH15024.1| ALKBH1 protein [Homo sapiens] 89
SVATLATEPGEDAFRKLFRFYRQSRPGTADLEGVIDFSAAHAARGKGPGAQKVIKSQLNVSSVSEQNAYRAGLQPVSKWQAYGLKGYPGFIFIPNPFLPGYQWHWVKQCLKLYSQKPNVCNLDKHMSKEETQDLWEQSKEFLRYKEATKRRPRSLLEKLRWVTVGYHYNWDSKKYSADHYTPFPSDLGFLSEQVAAACGFEDFRAEAGILNYYRLDSTLGIHVDRSELDHSKPLLSFSFGQSAIFLLGGLQRDEAPTAMFMHSGDIMIMSGFSRLLNHAVPRVLPNPEGEGLPHCLEAPLPAVLPRDSMVEPCSLEDWQVCASYLKTARVNMTVRQVLATDQNFPLEPIEDEKRDISTEGFCHLDDQNSEVKRARINPDS
>gi|114654177|ref|XP_510096.2| PREDICTED: alkylated DNA repair protein alkB homolog [Pan troglodytes] 90
MGKMAAAVGSVATLATEPGEDAFRKLFRFYRQSRPGTADLEGVIDFSAAHAARGKGPGAQKVIKSQLNVSSVSEQNAYRAGLQPVSKWQAYGLKGYPGFIFIPNPFLPGYQWHWVKQCLKLYSQKPNVCNLDKHMSKEETQDLWEQSKEFLRYKEATKRRPRSLLEKLRWVTVGYHYNWDSKKYSADHYTPFPSDLGFLSEQVAAACGFEDFRAEAGILNYYRLDSTLGIHVDRSELDHSKPLLSFSFGQSAIFLLGGLQRDEAPTAMFMHSGDIMIMSGFSRLLNHAVPRVLPNPEGEGLPHCLEAPLPAVLPRDSMVEPCSMEDWQVCASYLKTARVNMTVRQVLATDQNFPVEPIEDEKRDISTEGFCHLDDQNSEVKRARINPDS
>gi|123994055|gb|ABM84629.1| alkB, alkylation repair homolog 1 (E. coli) [synthetic construct] 95
MGKMAAAVGSVATLATEPGEDAFRKLFRFYRQSRPGTADLEGVIDFSAAHAARGKGPGAQKVIKSQLNVSSVSEQNAYRAGLQPVSKWQAYGLKGYPGFIFIPNPFLPGYQWHWVKQCLKLYSQKPNVCNLDKHMSKEETQDLWEQSKEFLRYKEATKRRPRSLLEKLRWVTVGYHYNWDSKKYSADHYTPFPSDLGFLSEQVAAACGFEDFRAEAGILNYYRLDSTLGIHVDRSELDHSKPLLSFSFGQSAIFLLGGLQRDEALTAMFMHSGDIMIMSGFSRLLNHAVPRVLPNPEGEGLPHCLEAPLPAVLPRDSMVEPCSMEDWQVCASYLKTARVNMTVRQVLATDQNFPLEPIEDEKRDISTEGFCHLDDQNSEVKRARINPHS
>gi|297695621|ref|XP_002825034.1| PREDICTED: alkylated DNA repair protein alkB homolog 1-like [Pongo abelii] 97
MGKMAAAVGSVATLATEPGEDAFRKLFRFYRQSRPGTADLEGVIDFSAAHAARGTGPGAQKVIKSQLNVSSVSEQNAYRAGLQPVSKWQAYGLKGYPGFIFIPNPFLPGYQWHWVKQCLKLYSQKPNVCNLDKHMSKEETQDLWEQSKEFLRYKEVTKRRPRSLLEKLRWVTVGYHYNWDSKKYSADRYTPFPSDLAFLSEQVAAACGFEDFRAEAGILNYYRLDSTLGIHVDRSELDHSKPLLSFSFGQSAIFLLGGLQRDEAPTAMFMHSGDIMIMSGFSRLLNHAVPRVLPNPEGEGLPHCLEAPLPAVLPRDSMIEPCSMEDWQVCASYLKTARVNMTVRQVLATDQNFPLEPIEDKKRDISTEGFCHLDDQNSKVKRARINPDS
>gi|301781971|ref|XP_002926396.1| PREDICTED: alkylated DNA repair protein alkB homolog 1-like [Ailuropoda melanoleuca] 103
MGKMAATVGSVATLAAGPGDDAFRKLFRFYRQSRPGTADLGAVIDFSAAHAARGTGPGAHKVVRSQLSVSSVSDHDAHRAGLQPVSKWQAYGLQGYPGFIFIPNPFLPGYQWHWVKQCLKLYSQKPNVCNLDKHMTQEETQDLWEQSKEFLRYKEANKRRPRSLLEKLRWVTLGYHYNWDSKKYSADHYTPFPSDLAFLSEQVAAACGFQGFRAEAGILNYYRLDSTLGIHVDRSELDHSKPLLSFSFGQSAIFLLGGLKRDEAPTAMFMHSGDIMVMSGFSRLLNHAVPRVLPSPQGDSLPCCLETPLPADLPRDSVVEPCSEEDWQVCTSYLKTARVNMTVRQVLATDQDFPLEPVEEKKRDITTEGFCHLDDESSQVKRAKLNPDS
>gi|15221095|ref|NP_172643.1| oxidoreductase, 2OG-Fe(II) oxygenase family protein [Arabidopsis thaliana] 104
MYESANVSDDADRTAFRRAEKKYKLYYEQDSKFSRKKKLPKPIDLSELLDFNLISQNFNNDGVLPDGIRVSKVDSSPVFCIDNRPGFYFIPDALSLKEQCKWIKESLTSFPQPPNRTNHNAIYGPIDDLFDSAKENKVLVQDDLTNNKWKFYEEVDIEKATRSSCKSVSASVLLRKLRWSTLGLQFDWSKRNYDVSLPHNNIPDALCQLAKTHAAIAMPDGEEFRPEGAIVNYFGIGDTLGGHLDDMEADWSKPIVSMSLGCKAIFLLGGKSKDDPPHAMYLRSGDVVLMAGEARECFHGIPRIFTGEENADIGALESELSHESGHFFAEYIKTSRININIRQVF
>gi|297849550|ref|XP_002892656.1| oxidoreductase [Arabidopsis lyrata subsp. lyrata] 106
MYESANVSDDADRTAFRRAEKKYKLYYEKDSKFSRRKKLPKPIDLSELLDFKLISQDFNNNGVLPDGIRVSKVDSSPVFCIENRPGFYFIPGALSLEEQCKWIKESLTNFPQPPNRTNHNAIYGPIADLFDSAKDNKVLVQEDLTNNKWKFYEEDDIAKAKQSSCKSVSASVLLRKLRWSTLGLQFDWSKRNYDVSLPHNNIPDALCQLAKTHAAIAMPDGEEFRPEGAIVNYFGIGDTLGGHLDDMEADWSKPIVSMSLGCKAIFLLGGKSKDDPPHAMYLRSGDVVLMAGEARECFHGVPRIFTDEKNAEIGALESELSHESGHFFTEYIKTSRININIRQVF
>gi|296215619|ref|XP_002754205.1| PREDICTED: alkylated DNA repair protein alkB homolog 1 [Callithrix jacchus] 113
MGKMAAAMGSVATLATEPGEDAFRKLFRFYRQSRPGTADLGGVIDFSADHAAHGTGPDAHKVVTSQLNVSSVSEHDARRAGLQPISKWQAYGLKGYPGFIFIPNPFLPGYQWHWVKQCLKLYSQKPNICNLDKHMTKEETQDLWEQSKEFLRFKEVNKRRPRSLLEKLRWVTLGYHYNWDSKKYSADHYTPFPSDLAFLSEQVAAACGFQGFRAEAGILNYYRLDSTLGIHVDRSELDHSKPLLSFSFGQSAIFLLGGLQRDEAPTAMFMHSGDIMIMSGFSRLLNHAVPRVLPNPEGEGLPHCLEAPLPAVLPRDSMIEPCSVEDWQVCASYLKTARVNITVRQVLATDQNFPLEPTEDKKRDITTESFRHLDDQHTQVKRARINPDS
>gi|73964354|ref|XP_537525.2| PREDICTED: similar to Alkylated DNA repair protein alkB homolog [Canis familiaris] 117
MGKMAAAVGSVATLAAEPGEDAFRKLFRFYRQSRPGTADLGAVIDFSAAHTARGTGPGARKVVKSQLSVSSVSDQDAHRAGLQPVSKWQAYGLQGYPGFIFIPNPFLPGYQWHWVKQCLKLYSQKPNVCNLDKHMSQEETQDLWEQSKELLRYKEVNKRRPRSLLEKLRWVTLGYHYNWDSKKYSADHYTPFPSDLAFLSEQVAAACGFQGFRAEAGILNYYRLDSTLGIHVDRSELDHSKPLLSFSFGQSVIFLLGGLKRDEAPTAMFMHSGDIMVMSGFSRLLNHAVPRVLPSPQGESLPCCLETPLPAVLPRDSVVQPCSEEDWQVCTRYLKTARVNMTVRQVLAADQDFPSEPVEENQRDLTLEGFCHLDDDSSQVKRMKLDPDS
>gi|297298350|ref|XP_002805207.1| PREDICTED: alkylated DNA repair protein alkB homolog 1-like [Macaca mulatta] 123
MGKMAAAVGSVATLATEPGEDAFRKLFRFYRQSRPGTADLEGVIDFSAAHEARGTGPGAQKVEREERHASLHRFAPLLGGTSVSSSLLFTSRPVVVERFLSSFGSRVELPTVTLAITPPFKYQLYTSVSEALLLALTEVNSFVTQDISVHQAPFMMHSHKKLQRVSWLSLLEIKTGEGAIFTQTSSDIESLLVAVLGPQLAFSTPPGSTTSLCAVPKRSTSPPAGYLCASVSVFSLYLTAYCLHYSLPPEATATGDRNRALIEGFIFIPNPFLPGYQWHWVKQCLKLYSQKPNVCNLDKHMTKEETQDLWEQSKEFLRYKEVTKRRPRSLLEKLRWVTLGYHYNWDSKKYSADHYTPFPSDLAFLSEQVAAACGFQGFRAEAGILNYYRLDSTLGIHVDRSELDHSKPLLSFSFGQSAIFLLGGLQRDEAPTAMFMHSGDIMIMSGFSRLLNHAVPRVLPNPDGEGLPHCLEAPLPAVLPRDSMIEPCSMEDWQVCASYLKTARVNMTVRQVLATDQNFPLEPIEDKKRDISTEGFCHLDDQNSQVKRARINPDS
>gi|149737558|ref|XP_001493983.1| PREDICTED: similar to Alkylated DNA repair protein alkB homolog 1 [Equus caballus] 125
MGKMSAAVGSVATLAAEPGEDAFRKLFRFYRQSRPGTADLGAVIDFSAAHAARGPGPEAHKVVRSQLSLSSVSDHDAHRAGLQPVSKWQAYGLEGYPGFIFIPNPFLPGYQWHWVKQCLKLYSQKPNVCNLDKHMTEEQTQDLWEQSKEFLRCKEVNKRRPRSLLEKLRWVTLGYHYNWDSKKYSADHYTPFPSDLAFLSEQVAAACGFQGFRAEAGILNYYRLDSTLGIHVDRSELDHSRPLLSFSFGQSAIFLLGGLKRDEAPTAMFMHSGDIMVMSGFSRLLNHAVPRVLPSPTGESLPCCLETPLPADLPGDSVVEPCSVEDWQVCASYLKTARVNMTVRQVLATDQDFPLEPMEENKRDITSEGVCRLDDENSQVKRARLNPDS
>gi|295442886|ref|NP_596553.2| alkB homolog [Schizosaccharomyces pombe 972h-] 133
MEQANVFRLEEKRYKCRADTIPDMSEVLDPNDPQSFGFEALVEIKPRVFSFQKAPGLLILKNYVSSELQMQLLKSIMFTQIQDPENKTNLSPFYQLPLGNDSIWRRYYNGDGESIIDGLGETKPLTVDRLVHKKLRWVTLGEQYDWTTKEYPDPSKSPGFPKDLGDFVEKVVKESTDFLHWKAEAAIVNFYSPGDTLSAHIDESEEDLTLPLISLSMGLDCIYLIGTESRSEKPSALRLHSGDVVIMTGTSRKAFHAVPKIIPNSTPNYLLTGNKAWDGWISRKRVNFNVRQVRPSR
>gi|4835778|gb|AAD30244.1|AC007296_5 F25C20.6 [Arabidopsis thaliana] 142
MYESANVSDDADRTAFRRAEKKYKLYYEQDSKFSRKKKLPKPIDLSELLDFNLISQNFNNDGVLPDGIRVSKVDSSPVFCIDNRPGFYFIPDALSLKEQCKWIKESLTSFPQPPNRTNHNAIYGPIDDLFDSAKENKVLVQDDLTNNKWKFYEEVDIEKATRSSCKSVSASVLLRKLRWSTLGLQFDWSKRNYDVSLPHNNIPDALCQLAKTHAAIAMPDGEEFRPEGAIVNYFGIGDTLGGHLDDMEADWSKPIVSMSLGCKAIFLLGGKSKDDPPHAMYLRSGDVVLMAGEARECFHGNLLHFQLDGIPRIFTGEENADIGALESELSHESGHFFAEYIKTSRININIRQVF
>gi|224075559|ref|XP_002304683.1| predicted protein [Populus trichocarpa] 153
MYGSDKAVTDDTDRTEFRKTEKKYKLYYDQNSKRYDLIFPFLKKKQPKQVDLSEVLDFKSFLDSYHQNGELPPEIVVVDCRFDRPVFGLESRPGFYFIPGALSVDEQCRWIRESLMSFPQPPNRTNHNAIYGPISDLFIAAKERKVLVEDENMPANTRRWSFCEEDSVLLRGKSCKPVSASVLLRKLRWSTLGLQFDWSKRNYNVSLPHNKIPDGLCQLAKKLAAPAMPVGEEFHPEAAIVNYFASGDTLGGHLDDMEADWSKPIVSMSLGCKAIFLLGGKSREDPPLAMFLRSGDVVLMAGEARECFHGVPRIFTDKENAEITALELHFCDENDILEYIRTSRININIRQVF
>gi|291406697|ref|XP_002719670.1| PREDICTED: alkylated DNA repair protein alkB homolog [Oryctolagus cuniculus] 155
MGKMAAALGSVATLATEPGEDAFRKLFRFYRQIRPGTADLGGVIDFSATHTSRDTGPAAHKVVRSQLSVSSVSEHDARRAGLQPVSKWRAYGLEGYPGFIFIPNPFLPGHQWHWVKQCLKLYSQKPNVCNLDKHMTNEETQDLWEQSKEFLRCKGVNKRRPRSLLEKLRWVTLGYHYNWDSKKYSADHYTPFPSDLAFLSEQVAAACGFQDFRAEAGILNYYRLDSTLGIHVDRSELDHSKPLLSFSFGQSAIFLLGGLQRDETPTAMFMHSGDIMVMSGSSRLLNHAVPRVLPHPEGEGLPRCLETPLPVDLPRDSVVEPCSVQDWQVCSNYLKTARVNMTVRQVLATDEDFPLEPTEEKKRDLSSGGSCRLDDHNSQVKRARPNPDS
>gi|147833916|emb|CAN72697.1| hypothetical protein [Vitis vinifera] 163
MYGSYGVSDDAERTAFRRAEKKYKVYYDDSKSSKNVLENFRKKQLKQVDLSEVVDFKAILRSFNQSGEVPPGTFALQCDFDRPVFCIENRPGFYFIPDALTVEEQGRWIRESLISFPQPYNRTNHNAIYGPIRDLFMAAKERKILVEEEDSSGGLDSLSNSSITNMDAERWKFYEENTVSSRGSTCKSISASVLLRKLRWSTLGLQFDWSKRNYNVSLPHNKIPDALCDLAKEMAAPAMSKGKVFQPEAAIVNYFGLGDMLGGHLDDMEADWTKPIVSMSLGCKAIFLLGGKSRDDPPLAMFVRSGDVVLMAGEARECFHGVPRIFTDQENAEIAPLELMFSHEDDVCFLEYIRSSRININIRQVF
>gi|225425416|ref|XP_002277768.1| PREDICTED: hypothetical protein [Vitis vinifera] 165
MYGSYGVSDDAERTAFRRAEKKYKVYYDDSKSSKKKKQLKQVDLSEVVDFKAILRSFNQSGEVPPGTFALQCDFDRPVFCIENRPGFYFIPDALTVEEQGRWIRESLISFPQPYNRTNHNAIYGPIRDLFMAAKERKILVEEEDSSGGLDSLSNSSITNMDAERWKFYEENTVSSRGSTCKSISASVLLRKLRWSTLGLQFDWSKRNYNVSLPHNKIPDALCDLAKEMAAPAMSKGKVFQPEAAIVNYFGLGDMLGGHLDDMEADWTKPIVSMSLGCKAIFLLGGKSRDDPPLAMFVRSGDVVLMAGEARECFHGVPRIFTDQENAEIAPLELMFSHEDDVCFLEYIRSSRININIRQVF
>gi|156523266|ref|NP_001096035.1| alkylated DNA repair protein alkB homolog 1 [Mus musculus] 175
MGKMAAAVASLATLAAEPREDAFRKLFRFYRQSRPGTADLGAVIDFSEAHLARSPKPGVPQVVRFPLNVSSVTERDAERVGLEPVSKWRAYGLEGYPGFIFIPNPFLPGCQRHWVKQCLKLYSQKPNVCNLDKHMTKEETQGLWEQSKEVLRSKEVTKRRPRSLLERLRWVTLGYHYNWDSKKYSADHYTPFPSDLAFLSEQVATACGFQGFQAEAGILNYYRLDSTLGIHVDRSELDHSKPLLSFSFGQSAIFLLGGLKRDEAPTAMFMHSGDIMVMSGFSRLLNHAVPRVLPHPDGECLPHCLETPLPAVLPSNSLVEPCSVEDWQVCATYLRTARVNMTVRQVLATGQDFPLEPVEETKRDIAADGLCHLHDPNSPVKRKRLNPNS
>gi|242070933|ref|XP_002450743.1| hypothetical protein SORBIDRAFT_05g016810 [Sorghum bicolor] 205
MYGASDPTAAERTAFRCAEKQYKLYKPLNLKGRSRSRSKLSGGEGGGADLSAVVDFHVLLAADGELPAGIGRHDCVGFDRPVFCFLDRPGFYFIPGALSTEEQCCWIRESLKTFPQPPNRTNLTAIYGSISDLLIAAKNKKVLVEAENPDIQERNEQNNCGGKTKSKYFKFVDSESQKGEEHRSTAATTLMRKLRWSTLGLQFDWSKRNYDVSLPHNKIPDALAGLAKKMAIPAMPSGEEFKPEAAIVNYYGPSDMLGGHVDDMEADWTKPIVSISLGCKCIFLLGGKTRDEVPTAMFLRSGDIVLMAGEARERFHGVPRIFAESDQQEISALISQLSSGDDDFILDYIKNSRININIRQVY
>gi|1237210|emb|CAA63047.1| alkB homolog protein [Homo sapiens] 206
MHIEQVFSPSASGKPMDSKAILGLFLSQTPSSQVTSGHWVKQCLKLYSQKPNVCNLDTHMSKEETQDLWEQSKEFLRYKEATKRRPRSLLEKLRWVTVGYHYNWDSKKYSADHYTPFPSDLGFLSEQVAAACGFEDFRAEAGILNYYRLDSTLGIHVDRSELDHSKPLLSFSFGQSAIFLLGGLQRDEAPPPMFMHSGDIMIMSGFSRLLNHAVPRVLPNPEGEGLPHCLEAPLPAVLPRDSMVEPCSMEDWQVCASYLKTARVNMTVRQVLATDQNFPLEPIEDEKKRHQYRRFLPSG
>gi|281209952|gb|EFA84120.1| alkylated DNA repair protein [Polysphondylium pallidum PN500] 207
MTLLRPIIMYKVEKNGGSSGGGGGGGGGGNTSEYMKVQKMFRQQTKNERGKILPKDKRPPIDYSSVLDYHNLERNNELNKKRIIDYSAQTTASSSSGIATNVSTIAVDSPYYSNPSSWRVYGLAYYPGFYFIPSVFTARQQRKWIKDALEHYVEPPNLTNLSLFHGEIKDLWSNAQSEFKQQQQQQQKQNEQQQNRPLDKNGEELPSYRSLLDKLAWATLGYQYQWTSRDYSEDFYEEIPNDLHELVTHIAKATKYDPYVAEAAIVNFYSEDSVMGGHLDDAEEEMEKPIVSISFGSTAVFLMGAETKDVAPVPIFIRSGDIVIMGGRSRYCYHGVARIVEDSFDAGLLDDSKEDDEYRWQVHWMKEKNRRININIRQVYKVPKRGVKSCTTTTTNTTNNTNTKTHTNNSDENVKSQSNHTIGVDFASRIVEVAGRSVKLQIWDTAGQERFRSVTRSYYRGSAGVILVYDVAKYDRETYNHITNWLSDARALASKDVTIILVGNKSDLTAEREVSFLEAIKVAQENGKQSYLDNDNNNNRYLLFLEASSMSGDNVEEIFLKCAKTIVSKIDDGLVDMESLGIQMSDADKTTLKSPNDKQSSGGCYLNRIIKLVMLPFNLSKLDLIKLGVPFAWGVACLISFLVYSAKGDAGVLYLPLISCVAAFLLVADIWVSLKQHVAMLLSAPGYQRLNASASSKRERIMVNLKLVLCFSLVLVSGVSLMFYIDYKRKEDIAWAVMTLFFAMIWAVLTIKYQAYNENTKVDIVSVPLSEDNEVLETEI
>gi|218185752|gb|EEC68179.1| hypothetical protein OsI_36130 [Oryza sativa Indica Group] 229
MQMSSGGVGVGGGGGSKVMSPKQVLTVVLVVFCALSFVKLLLLTGSSSPAAAARRGRASAWGNGTDVGDGGLAPKEAALLRSVVAARAPCRLLVFGLSPQLAALAAVNAGEGADNGAEDADSARRSLRGGSAASAASAAKIHQVRYRDAAGEAWPLLRRARDSPACRRPTGAVRRSGCHLALITTLPREVLDARWDVLVVDGPSGAAAGEPGRMGAIYTAAALARASAAGGREAVDVAVHDVHRTVERWYAWEYLCEDNLAAAKGRLWHFRVAGGGPPDAFCSTGPAQIFTQIPLPSASPETGAVLEDGDGDRAVGLFIASGAKRLILINEKRQTRQLDLVSAPNFLEDKNLESLSAQIIINLLATENLESLENCHIGDSWLEDQKGGRKFPGQNPDHACWAHRSATRPPPTDRPVRKPLPPAMYGDTEPAAAAAAERTAFRRAEKQYKLYKPLKPKGGRARSKPGGGGGGGGLEDLSAVVDFHALLAAAAGGGGELPAGIGRRDVAGFDLFCFLDRPGFYFIPGALSIEEQCYWIRESLKTFPQPPNRTNLTALYGPIFDLLTAAKSGKILVEVGNPNDQERSEQNSDGRKSNSFKFLEDTEIHKGEVCRSTAATTLVRKLRWSTLGLQFDWSKRNYDVSLPHNKIPDLLSALAKKMAIPAMPSGEEFKPEAAIVNYYGPSDMLGGHVDDMEADWSKPIVSISLGCKCIFLLGGKTRDEVPTAMFLRSGDIVLMAGEARECFHGVPRIFTGSDQAEISALVPQLSAEDDSFILNYIQNSRININIRQVY
>gi|149025282|gb|EDL81649.1| alkB, alkylation repair homolog (E. coli) (predicted), isoform CRA_a [Rattus norvegicus] 232
MTKEETQGLWEQSKEFLRSKDKTKRRPRSLLERLRWVTLGYHYNWDSKKYSADHYTPFPSDLAFLSEQVATACGFQGFRAEAGILNYYRLDSTLGIHVDRSELDHSKPLLSFSFGQSAIFLLGGLKRDEAPTAMFMHSGDIMVMSGFSRLLNHAVPRVLPHPDGECLPHCLETPLPAVLPSGSLLEPCSVEDWQVCATYLKTARVNMTVRQVLATGQDFPLEPMEEPKRDITADGLCHLHDQKSPVKRKRLNTND
>gi|149633200|ref|XP_001505295.1| PREDICTED: similar to AlkB, alkylation repair homolog 1 (E. coli) [Ornithorhynchus anatinus] 233
MSAALPGEDAFRKLFRFYRRGGPGGSHLGAVIDFSAAPPGSQVFKSRLSESSVSEQDAHRAGLQPVSQWQAYGLEGYPGFIFIPNPFLPGYQRHWVKQCLKLYSQKPNVCNLDRHLSAQETGNVWAQSQEHLRTKDVNKREPRSLLEKLRWVTLGYHYNWDSKEYSADHYSPFPSDLAFLSEQVAAACGFRDFRAEAGILNYYRLDSTLGIHVDRSELDHSRPLLSFSFGQSAIFLLGGLKRDEAPTAMFVHSGDIMVMSGFSRLLNHAVPRVLPNLEGTILPRCLDTPLPEALPAGSVAESCSEDDWQVCASYLRTARVNVTVRQVLAAGRGFPARSRLDEGTDHPGEASCRLDDESGQVKRPKRAIDG
>gi|66472360|ref|NP_001018527.1| alkylated DNA repair protein alkB homolog 1 [Danio rerio] 236
MAASIVEHGEDAFRKLFKFYRRRNPPPDFSEVINFSKPCNDKVFPCELNSTSLSEDDVSKVGLQPIKDWRAFGLHGYPGFIFISNPFLPGSQQFWVKQCLKIYPQKPNVCNLDMHMSSVDTENIWERSIDAIQRKGNRKREPKTLLEKLRWVTLGYHYDWNSKTYSPEHYTPFPKELQSLSHKVAAACGFSGFDAEAGILNYYRSDSSLGIHVDESELDHTRPLLSYSFGQTAVFLLGGTKREDRPTALFMHSGDIMVMSGPSRLHYHAVPCIVPSPAGNVLPPGLCQRLETEVQDEDVIQSVCQEDWDICSWYLQTSRVNVTVRQVLASGQSFPATQTSQMSEEEPQMIKKRKSESGYERDT
>gi|126282539|ref|XP_001373939.1| PREDICTED: similar to AlkB, alkylation repair homolog 1 (E. coli) [Monodelphis domestica] 240
MGKMAALAADPREDAFRKLFRFYRQCRPGTADLRGVIDFTQALPAPGCGYGAHKVFRSPLSVSSVSEQDACRAGLQPVSKWKAYGLEGYPGFIFIPNPFLPGYQRHWVKQCLKLYSRKPNVCNLDKHMVPEETRDLWGQSQELLRNKDVNKKRPRSLLEKLRWVTLGYHYNWDNKTYSADHYTPFPPDLAYLSEQVAAACGFQGFQAEAGILNYYRLDSTLGIHVDRSELDHSKPLLSFSFGQSAIFLLGGLKRDEVPTAMFMHSGDIMVMSGFSRLLNHAVPRVLPNFDGTSLPCCLEIPLPDALPAGSVAEPCSLEDWQVCANYLQTARVNMTVRQVLAPGQDWEERETETTSENACHLDDKDNEAKRPRMNPNS
>gi|224051564|ref|XP_002200058.1| PREDICTED: alkylated DNA repair protein alkB homolog [Taeniopygia guttata] 245
MAAAALTREGGEDAFRRLFRFYRQRDASDLRGVVDFSAPGGQVFRSQLSISSVSDQDAYRAGLQPVSQWKAYGLSGYPGFIFIPNPFLPGCQRHWVKQCLKLYPEKPNVCNLDLHMAPEKTTDLWGQSKEQLRRKGSSKREPRSLLEKLRWVTLGYHYNWDTKKYSANHHTPFPSDLAFLSEQVAAACGFRGFQAQAGILNYYHFDSSLGIHVDESELDHSRPLLSFSFGQSSIFLLGGLKREEAPTAMFMHSGDIMVMSGFSRLLYHAVPRVLPNPEGTALPSCLNQALSSDLPVGSVIEHSSDEDWQVCAKYLQSSRINMTIRQVLAEGQKFPEESGTNGKSQAPSEDSYHENSKAKRHKPNRVS
>gi|71895969|ref|NP_001026723.1| alkylated DNA repair protein alkB homolog 1 [Gallus gallus] 247
MAAGAAAAALGREGGEDAFRRLFRFYRQRDAADLRGVVDFSAPGGQVFRSQLSISSVSDQDACRAGLQPVSRWKAYGLSGYPGFIFIQNPFLPGCQRHWVKQCLKLYTQKPNVCNLDLHMAPEKTADLWGQSKEKLRRKGSSKCEPRSLLEKLRWVTLGYHYNWDTKKYSANHHTPFPSDLAFLSEQVAAACGFRGFQAQAGILNYYHFDSSLGIHVDESELDHSRPLLSFSFGQSSIFLLGGLKREEAPTAMFMHSGDIMVMSGFSRLLYHAVPRVLPNPEGTALPSCFDQALSSDLPVGSVIEHSSDEDWQVCAKYLQSSRINMTIRQVLAEGQKFPEESGTNTESRAPSEDSHHQENSRAKRHKPTNS
>gi|148671002|gb|EDL02949.1| mCG17465, isoform CRA_c [Mus musculus] 261
MTKEETQGLWEQSKEVLRSKEVTKRRPRSLLERLRWVTLGYHYNWDSKKYSADHYTPFPSDLAFLSEQVATACGFQGFQAEAGILNYYRLDSTLGIHVDRSELDHSKPLLSFSFGQSAIFLLGGLKRDEAPTAMFMHSGDIMVMSGFSRLLNHAVPRVLPHPDGECLPHCLETPLPAVLPSNSLVEPCSVEDWQVCATYLRTARVNMTVRQVLATGQDFPLEPVEETKRDIAADGLCHLHDPNSPVKRKRLNPNS
>gi|47206791|emb|CAF90957.1| unnamed protein product [Tetraodon nigroviridis] 300
SAMAKMAASTVESGEDAFRKIFKCYRRKHPPPDLSDVIDFSTGKQSSKVIPLKLDSAAVGDVELTRVGLQPVRKWRAFGLLEYPGFMFISNPFQSGYQAFWVRQCLKTYPQKPNVCNLDMHMSPSETQHIWEKSVPVLKTTPPVKRQPKSLVERLRWVTLGYHYNWDAKTYSPDHHTPFPPDLHLLSHHIAAACGFPTFNAEAAILNYYHSDSSLGIHVDESELDHSHPLLSLSFGQSAIFLLGGLCRQAPPVAMYMHSGDVMVMSGQSRLRYHAVPRILVAARGQTTVEVEGSGPASALQADSVVEPLAGDDWVVCCRYLQSSRVNVTVRQVLAPGQHFPKAPPSTPKTD
>gi|293332709|ref|NP_001168927.1| hypothetical protein LOC100382739 [Zea mays] 314
MYGTSDPTAAERTAFRRAEKQYKLYKTLNVKGRSRSRSRSGCRPSSGEGGGADLSAVVDFHALLAADGELPDGIGRRECPGFDRPVFCFLDRPGFYFIPGALSTEEQCCWIRESLKTFPQPPNRTNLTAIYGSISDLLIAAENQQILVEAENPDIQERNKQNNCGGKTESKYFKFVDSESQKGEEHRSNAATTLVRKLRWSTLGLQFDWSKRTIRSKSPRNSQEKPLSSSRLVERNYDVSLPHNKIPGALASLAKKMAIPAMPSGEEFKPEAAIVNYYGPSDMLGGHVDDMEADWTKPIVSISLGCKCIFLLGGKTRDEVPTAMFLRSGDIVLMAGEARERFHGVPRIFTESDQQEIPALISQLSSGDDVFILEYIKNSRININIRQVY
>gi|66808825|ref|XP_638135.1| alkylated DNA repair protein [Dictyostelium discoideum AX4] 332
MYETEEDPTTSNVATTNNEKTASTAATTTEPVKKVTEFMRVQRLFRQVTKSANGKNIPKEKREPIDYSPVLDFHNLENNTEENKKLIIDCTSNVTTHDFEFNRDTEFYLHPREWKVYGLQGYPGFYFIKSPFTASQQKKWIKHALEDYADPPNNNNITLFHGPIKNLWKNGEKELINEELKSQGKHDDDEIEQPTRPLDKNGEPLPTYRQLLDKLAWSTLGYQYQWTPRLYSEEFYEEFPDDLQELVQKIAIATKFDPYVAEAATVNFYSEDSIMGGHLDDAEQEMEKPIISISFGSTAVFLMGAETRDIAPVPLFIRSGDIVIMGGRSRYCYHGVAKIVENSFDLGLIDENDDQDLKYKIQWLKEKNRRVNINTRQVFKVPKLGGKLINKNE
>gi|222628582|gb|EEE60714.1| hypothetical protein OsJ_14216 [Oryza sativa Japonica Group] 336
MYGDTEPAAAAAAERTAFRRAEKQYKLYKPLKPKGGRARSKPGGGGGGGGLEDLSAVVDFHALLAAAGGGGGELPAGIGRRDVAGFDLFCFLDRPGFYFIPGALSIEEQCYWIRESLKTFPQPPNRTNLTALYGPIFDLLTAAKSGKILVEVGNPNDQERSEQNSDGRKSNSFKFLEDTEIHKGERNYDVSLPHNKIPDLLSALAKKMAIPAMPSGEEFKPEAAIVNYYGPSDMLGGHVDDMEADWSKPIVSISLGCKCIFLLGGKTRDEVPTAMFLRSGDIVLMAGEARECFHGVPRIFTGSDQAEISALVPQLSAEDDSFILNYIQNSRININIRQVY
>gi|255547710|ref|XP_002514912.1| Alkylated DNA repair protein alkB, putative [Ricinus communis] 337
MYGSHKITEDAERTAFRRAEKKYKLYYDHDSKSSKKKKRPRQVDLSEVLDFRSILNSFYQNSELPDGIVAFQGDFDRPVFCLETRPGFYFIPGALSVDEQCLWIRESLTSFPQPPNRTNHNAIYGPIHDLFTAAKESKMLMEDENAPSSLDSNVSVSNGDAHRWKFYEEHAALSRGKVCKSVTASNLLRKLRWSTLGLQFDWSKRNYNVSLLHNKIPDALCQLAKRLAAPAMPRGEEFHPEAAIVNYFGSGDTLGGHLDDMEADWSKPIVSMSLGCKAIFLLGGKSREDPPLAMFLQSGDVMLMAGEARECFHELNFWCVVFEIRSVSNQGPH
>gi|168050410|ref|XP_001777652.1| predicted protein [Physcomitrella patens subsp. patens] 344
MGYADAQEGAFSRTAFRSTEKAYKRYTHVSSAKSRNQHSRRAQVPATDVSKVLDFKKLGEDGEYNIEGVSRVEGSGWPVYTIDKHPGFYFIPEALNKAEQLYWATECLTTFPQPPNRTNHNAMYGPIANLWAAFQENKILVEVASGKQERDLISNSAETRSVDEKISDSIESVRAEVSDDITVVEKNRFHDNGITTSGGDGGNSWEFRDCSTDFLKTSSAKTVSSETLVRKLRWATVGIQFDWSKRAYNEALPFQEIPPKLADLARRLAKPAMENEDFKAEAAIVNFYGPDDMLGGHVDDMEADMSKPIVSISLGCKAIFLLGGTTRDEPPAAMFVRSGDVVLMAGPARHCFHGVPRIFSEAKESELPDFTSMSDVDGIQPRSIVKYLESSRINVNIRQVH
>gi|157133074|ref|XP_001656162.1| hypothetical protein AaeL_AAEL002945 [Aedes aegypti] 385
LPGLIPAKQWKIYEVLDRPGLILIANPFTKPAQRYWMARCLQDYPKHPNRTNLPDTIMDKFGTYSGHFDWWSIAKTIEDPQERAKLWKALRWTTLGYHYDWTNKIYEEAARNEFPADLEELCRHFAESLGFRGFKPEAAIVNYYPTGSTLAGHTDHSEKNLEAPLFSFSFGQPAVFLIGGPTRDEKPDALLLRSGDVIVMTRASRLCYHAVPKVFPCLESSRERWAEPEAEEESATLATKEVVPAAYAAAVWDDSHRNRGWQSTGNGFADYISNSRININIRQVLNEGENHL
>gi|290998193|ref|XP_002681665.1| predicted protein [Naegleria gruberi] 391
MGKWLVGLFGIVSVVTQIEADYPDTTNVIDFHNLENNTPENLQVLEQSTMSFTKEELLSKKIYTFKGYPGFYVIKDLMTPEKQIYWIKQALETYPNPPNITNHTMKNGEILDIFKRSVEGDESAKNYLKKLAWCTLGYQYEWTTRKYHKDKFVQFPHDIGNFCDLIACQCNYGPYKPEAAIVNFYSKDRLMGGHVDDAEYEMTKPIISLSIGSKSIFLLGGETRDTEPKAIFLESGDCMIMGGRARYCFHGIARILKDTIPEYLQTKFVDPKYKIYAEYMERDMMRININARQVFVDEEQKQDFDTNGPVTSSQ
>gi|302801802|ref|XP_002982657.1| hypothetical protein SELMODRAFT_116512 [Selaginella moellendorffii] 398
MGYLDAQAGDGGRTAFRRAEKKYKLYKQSTTHKHSSCRSRMEIPVTDLSQVIDFERIRDGDGVTRLDHSDFPVYALEGHTGFFFIPRAVPHDQQFHWIREALTVFPEPPNRTSHSAHYGPLFGLWSSATKKGVLSPTGPENGDLFVRKWEFADPGEERKQEGVVSATALLRKLRWATLGVQFDWSKRAYDISIPYRSFPPALSELATKLASPAMNGDQFRAEAAIVNFFGPDDMLGGHIDDMEADWSKPIVSISLGCKAIFLLGGETRDDPPVAMFLRSGDCVLMAGPSRRCFHGVPRIFTGCKESDLPDFSALAMGEIKENVAILDYIQQSRININIRQVF
>gi|302798841|ref|XP_002981180.1| hypothetical protein SELMODRAFT_113969 [Selaginella moellendorffii] 400
MGYLDAQAGDGGRTAFRRAEKKYKLYKQSTTHKHSSCRSRMEIPVTDLSQVIDFERIRDGDGVTRLDHSDFPVYALEGHTGFFFIPRAVPHDQQFHWIREALTVFPEPPNRTSHSAHYGPLFGLWSSATKKRVLSPTGPENGDLFVRKWEFADPGDERKQEGVVSATALLRKLRWATLGVQFDWSKRAYDISIPYRSFPPALSELATKLASPAMNGDQFRAEAAIVNFFGPDDMLGGHIDDMEADWSKPIVSISLGCKAIFLLGGETRDDPPVAMFLRSGDCVLMAGPSRRCFHGVPRIFTGCKESDLPDFSALAMGEIKENVAILDYIQQSRININIRQVF
>gi|260837071|ref|XP_002613529.1| hypothetical protein BRAFLDRAFT_119815 [Branchiostoma floridae] 419
MAAPYGSVQRDDSLESEDVFKKEFKRYKAKDPAPKLDEVIDFATPQDRKVIPVEINPKNITDQESLARLGLLHPSQWRVFGLEGFLGFLFILNPWRRGCQRYWVTRCLRDYPCKPNVTNLDKLQHGVDNVWKEGYSEYRKYRLHEGKKTQPKTLLHKLRWTTLGYHYDWDKKEYQQERYTEFPPDLSQLSTHVAQTLGFPRYRAQSAIVNYYGLDSQLGGHVDHQELDYSKPIISFSFGQTAVFLLGGKTKSVKPMAMFLRNGDIMVMSGDTRLAYHGVPKILKPPIAELLPEGLCEGDREGELHESMLPSTVEKSWEETALFMEECRINITVRQVVAEGKGFGKRSCDDELQTQTKRTKEAQGF
>gi|294462115|gb|ADE76610.1| unknown [Picea sitchensis] 422
MDEKYLKEKKARLGFPLKTIAASVLLRKLRWATLGLQFDWSKRNYDASLPHAKIPDALSRLAKELAMPAMENAEFCAEAAIINYFASDDMLGGHLDDMEADLSKPIVSISLGSKAVFLLGGESRQDPPIAMFLRSGDAVLMTGPARKCFHGIPRIFTDLENCDVPVFQSKFLDSHDASFVDYIKGSRININIRQVN
>gi|213402777|ref|XP_002172161.1| alkB-like protein [Schizosaccharomyces japonicus yFS275] 437
MENENVFRLSEKFYKKQPDSGIDLSKVLDASDENSFGFEKLQETKPGVWEHEEMPGLLILNKCLAPETQLDIVKCILERQLSDSRNKSNLSPFYELPHGEKNLWTMYKNGEDNVAIPPTGSSKPVTVKNLMEKKLRWITFGEQYNWTTRVYPDPATAPPFPEKLGHLTEELVHKATEFKDWKAEAAIVNFYSPRDTLSGHVDDAEDDLTLPLLSMSIGLDCIYLLGTETRKDVPKAIRLHSGDAVIMTGLSRKAYHAVPKIIPNTAPSYLQLKDEAVWNQWIQTKRVNFNIRQVRV
>gi|119115270|ref|XP_310984.3| AGAP000155-PA [Anopheles gambiae str. PEST] 474
MVFLSPQPVRLGNIDGQCYAGLLSPSEWKVHELTSRPGLLVVANPFTAEAQRQWMTRSLADYPIPPNATNQSGVGQQARDAVGSWWEQLQTIPTPAERRKFAKSLRWATLGYQYDWTNKLYDEARREPFPCELGALVRYVATTLGYDRFSPEAAIVNYYPAGATLAGHTDHSEDDQTAPLFSFSFGQPAVFLIGGTSREEHPDALLLRSGDIVVMTGASRLCYHAVPRVCIDAELPEGLGCSAARWAVLDAERPGAVQWGAAVEEYMQHSRININVRQVLRENQQTLQRSGLG
>gi|148223171|ref|NP_001087992.1| alkB, alkylation repair homolog 1 [Xenopus laevis] 481
MSGFRIRACTEDGGALLGDSSMAAYRLEQGEDAFRKLFRLYKRRNPPADLSGVIDFSQGHPKVQSKCLGLSSLNDQEASRVGLQPLHQWKVYGLEGYPGFLFISNPFLPGWQHRWVRQCLKLYPCKPNVCNLDLHMPLEQTSDLWGTSQEQLRNKSAQKRHKKSILEKLRWVTLGYHYKWDTKTYNSDHRTPFPLELAELSRCVSAACGFYNFKPEAGILNYYHLDSSLGIHVDESELDHQSPLLSFSFGQSCIFLLGGLNREHMPTPMMMHSGDIMVMSGPSRLLYHAVPRILPFPGGDTLPPCLSVPPSTETSDPSLIEPCSSLDWEVCVQYLLSSRINMTVRQVLEEGGSFSQAGNVSQLTEADSYHYYDEEMSSEGLDAKGVLMKRMKMTEDG
>gi|72387544|ref|XP_844196.1| Alkylated DNA repair protein (alkB homolog) [Trypanosoma brucei TREU927] 491
MEDPVRCECQKHAQDDGYSQGELLPLTAFRQVEKRYKLYRYDRRTSRRLQVPETDFSDVVDFRNLEANTAANLACISTRECHEDDRLVKCCTFAGVPGMEVFPNFLTDAEQQEFCRAALLEYGDSRRHPNHLSTHASEPRETTRYEPPMRWATVGFSYQWSSKSYCKEKYSHFPRRLRKCVERIARLCNVSQPYEPQTSIVNYFPVGAMMMAHQDVSEEVLQQPLISISLGCSCVFLMGTESRDDTPCAFWLRSGDVIVVSGASRTAYHGVPRIMDDCPQYLCPQNETEEEEGEFYWREQMRHLRVNINVRQVYPDRCEFLNE
>gi|261327340|emb|CBH10315.1| Alkylated DNA repair protein (alkB homolog), putative [Trypanosoma brucei gambiense DAL972] 492
MEDPVRCECQKHTQDDGYSQGELLPLTAFRQVEKRYKLYRYDRRTSRRLQVPETDFSDVVDFRNLEANTAANLACISTRECHEDDRLVKCCTFAGVPGMEVFPNFLTDAEQQEFCRAALLEYGDSRRHPNHLSTHASEPRETTRYEPPMRWATVGFSYQWSSKSYCKEKYSHFPRRLRKCVERIARLCNVSQPYEPQTSIVNYFPVGAMMMAHQDVSEEVLQQPLISISLGCSCVFLMGTESRDDTPCAFWLRSGDVIVVSGASRTAYHGVPRIMDDCPQYLCPQNETEEEEGEFYWREQMRHLRVNINVRQVYPDRCEFLNE
>gi|115485553|ref|NP_001067920.1| Os11g0488500 [Oryza sativa Japonica Group] 517
YGDTEPAAAAAAERTAFRRAEKQYKLYKPLKPKGGRARSKPGGGGGGGGLEDLSAVVDFHALLAAAGGGGGELPAGIGRRDVAGFDLFCFLDRPGFYFIPGALSIEEQCYWIRESLKTFPQPPNRTNLTALYGPIFDLLTAAKSGKILVEVGNPNDQERSEQNSDGRKSNSFKFLEDTEIHKGEVCRSTAATTLVRKLRWSTLGLQFDWSKRNYDVSLPHNKIPDLLSALAKKMAIPAMPSGEEFKPEAAIVNYYGPSDMLGGHVDDMEADWSKPIVSISLGCKCIFLLGGKTRDEVPTAMFLRSGDIVLMAGEARECFHGNAFY
>gi|196005755|ref|XP_002112744.1| hypothetical protein TRIADDRAFT_24904 [Trichoplax adhaerens] 533
NVGLKPITQWQCYTIEKFPGFIYIRNPFLNCGQRYWIKRCLKNFHTYPSKTNLDAHGNSTKGKEVVTKHRNDLMDKLRWTTLGYHYDWSTKEYYHNRKSEFPTDLAELTKLLAATVGFPLFSPEAAIINYYKLDSTLSGHTDHSEFDFTAPLFSISFGQKAIFLLGGRTTSVTPVAMYIESGDICIMSGESRLAYHAVPRIILEERNSCSNLQDNNYTSPVLSLNHDCNSLQTLWTSFNNYLLGGRINMNVRQVLPVNGKFPIKVASLPQV
>gi|194751817|ref|XP_001958220.1| GF20132 [Drosophila ananassae] 548
MFKTVFKQYKVKSTSPDLSEVVSFDEIDDNPEKDSKAQRISFNNEDTNWSEFPGLKSPRAWRTFVLKSHPGLLVIRNPFTDHGQRYWIARCLRDYPRAPNIVNLNERLFDDSVRCDWWKELQECKDPSERHRIKAAMRWTTLGYHHDWDTKIYNEHSKSPFPEDLSRLCQLFSSYLGYQDFRSEAAIVNYYPLGSSLSGHTDHSEPNHLAPLFSFSFGQTAIFLIGGRTLEEKPTAIYLESGDVLVMSGESRLCYHAVPRIIQTTNMSTDSLPNESKLENFKFLDIDLFEQVADSNYWQPFCSYIADSRININVRQVLKPGDLKLN
>gi|45555401|ref|NP_996458.1| AlkB [Drosophila melanogaster] 554
MFKLVFKQYKCKSTSPDLTEVVKIDDCVVKGNDQEKSDNNIVQRLSISNVESLQTMPGVKSPKDWRTYTLTNHPGIIVIRNPFSERGRRYWSARCLRDFPRTPNIVNLNERLFDESVRSDWWKQLNLCSDGVEFQRIKSAMRWTTFGYHHNWDTKIYDEEMQSPFPEDLSSLCGLFAQALGYADFKPEAAIVNYYPVGSTLSGHTDHSEPNKSAPLFSFSFGQTAIFLIGGRSLEEKPTAIYLQSGDVMIMSGESRLCYHAVPRIIKTQASATLSLIIEDVDNADIKTRTIDKDLFHDVGNPQFWEPFSRYMDDSRININIRQVLNPGDVKL
>gi|145488027|ref|XP_001430018.1| hypothetical protein [Paramecium tetraurelia strain d4-2] 559
MYQKIKKNKQKPIQYQNLNPFKETEKKYKFYAGLQTDFSELIDVNNLNEQQMEQQGIHKNGSVHRFDYPQGVILVKGFLNLDDQISISKLCMNEYINQPYRTNLFIYKEDENFDKFIVHDDKKYHFNNKIRWANVGYQYDWNNRHYPPEKTQVPDPIQEISQRANNFLQLQNHYQSESVIINFYQSHDYMTGHLDDAELDQDSPIYSFSFGLSSVFVIGGPTKDEKPVAIKLDSGDLLVMSGHARKCYHGVPRVLENSFHPIQNPFQQSKLVANLNTDFHVFNYLTEHRININTRQVYKPLLGQ
>gi|194894142|ref|XP_001978017.1| GG19363 [Drosophila erecta] 564
MFKLVFKQFKSKSTSPDLTEVVRIDDSVVKGIDQQHSDNNIVQRILFSNVESLQTMPGIKSPKDWRSYTLTNHPGIIVIRNPFSERGRRYWIARCLRDYPRTPNIVNLNERLFDESIRSDWWKQLSLCSDANEFQRIKSAMRWTTFGYHHNWDTKIYDEEMQSPFPEDFNSLCRLFAQALGYSDFKPEAAIVNYYPLGSTLSGHTDHSEPNKSAPLFSFSFGQTAIFLIGGRTLEEKPTAIYLQCGDVMIMSGESRLCYHAVPRIIKTQTSATLTLINEDVDDVDIGTNSMDKDLFHDVGNPQFWEPFSSYMDDSRVNINVRQVLNPGELKL
>gi|91080539|ref|XP_972787.1| PREDICTED: similar to AlkB CG33250-PA [Tribolium castaneum] 566
MLLIYSFDGRVRRINLEKTGNSASNFGLNPVKTWEVYELVDHPGLIFIKNPFTSIGQRYWVVRCLQDYSKRPNKTNLDALNLVPEGKEWWEVCQNNNNKILMNKLRWVTLGYHHDWESKVYAEENKGEFPKDLAELSRFIAESLNFLHFNAEAAIVNYYHMDSTLSGHTDHSEHNLKAPLISLSFGQTAIFLLGGKTKDDEPSAMFLRSGDIVVMSEESRLCYHGVPKILQMDSRFWNCFEENDFTNDCKNVVNICKEETLWKPFGDYLNNSRININVRQVLQRGQKRLCSESDEKT
>gi|195175878|ref|XP_002028627.1| GL15953 [Drosophila persimilis] 569
MVAGLKPLNDWRSYTLDNHPGLLLIRNPFTERGQRYWIARCLRDYPRTPNKVNLNERLFPDSARSDWWKELHQCANIIEMQRLKFAMRWTTFGYHHNWDTKIYDESMRSPFPTDLKSMCIFFSSILGFNNFKPEAAIVNYYPIGTSLSGHTDHSEPNHSAPLFSFSFGQTAIFLIGGKTNDEIPTALYIHSGDVLIMSDKSRLCHHAVPRIIKTKVSWTSELPIENIETEIIGKNLLDNILYQKVGDWNFWKPFSRYLDDSRININVRQVLKPGDSTLSQNNTTL
>gi|195553735|ref|XP_002076733.1| GD24673 [Drosophila simulans] 578
MFKLVFKQYKCKSNSPDLTEVVKIDDCVFKGNDQEKSDINIVQRLSISNVESPQTMPGVKSPKDWRSYTLTNHPGIIVIRNPFSERGRRYWIARCLRDYPRTPNIVNLNERLFDESVRSDWWKQLSLCSDGAEFQRIKSAMRWTTFGYHHNWDTKIYDEEMQSPFPEDLSSLCGLFAQALGYADFKPEAAIVNYYPVGSTLSGHTDHSEPNKSAPLFSFSFGQTAIFLIGGRSLEEKPTAIYLQCGDVMIMSGESRLCYHAVPRIIKTQTSATSSLINEDADNADIKTDKIDKDLFHNVGDPQFWEPFSKYMDDSRININVRQVLNPGDVKL
>gi|307171459|gb|EFN63303.1| Alkylated DNA repair protein alkB-like protein 1 [Camponotus floridanus] 584
MFRDSFKYYKSRNPAPDLDDVIDLESPEHVRVRKIEANVSDKQTEDNFGLTSAEKWTIYELLNIPGLIFIQNPFTPNGQRYWITKCLKDYSKEPYKLNIDAHNILANETWWEICFQMSERDKILLPKLRWATLGYHHNWDTKLYSESSKSDMPIELSGLTSILARTLGFSDFKAEAAIVNYYRMNSTLAGHTDHSEMNITAPLFSISFGQTAIFLIGGPKQEDPANAIFLRSGDVIIMSGNSRLRYHGVPKILSASKTPWNDNCENSCENCTYSYDDWRKARTYIAEARININIRQVLEPGQIVLY
>gi|195355455|ref|XP_002044207.1| GM22517 [Drosophila sechellia] 591
MFKLVFKQYKCKSNSPDLTEVVKIDDCVFKGNDQEKIDINIVQRLSISNVESPQTMPGVKSPKDWRSYTLTNHPGIIVIRNPFSERGRRYWIARCLRDYPRTPNIVNLNERLFDESVRSDWWKQLSLCSDGAEFQRIKSAMRWTTFGYHHNWDTKIYDEEMQSPFPEDLSSLCGLFAQALGYADFKPEAAIVNYYPVGSTLSGHTDHSEPNKSAPLFSFSFGQTAIFLIGGRSLEEKPTAIYLQCGDVMIMSGESRLCYHAVPRIIKTQTSATSSLINEDAVNADIKTGTMDKDLFHNVGDPQFWEPFSRYMDDSRININVRQVLNPGDVKL
>gi|66515297|ref|XP_392512.2| PREDICTED: similar to AlkB CG33250-PA [Apis mellifera] 600
MFKDNFKYYKSRNPRPNLKNVIDLNNPDYNKVINFKEKLLDVQCEHELGLKSIKHWKVFEFLDIPGLIFIKNPFTTYGQRYWIIKCLKEYSKKPHKLNLHAHDILNDDENWWDICFKNFDKGEINTKLISKLRWATFGYHHNWDTKLYSETCKTKIPIELSLLTSFLAQTLGFKDFKAEAAIINYYRMNSTLAGHTDHSELNVEAPLFSISFGQTAIFLIGGLMQEDTTNAIFLRSGDIIIMSGMSRLRYHGIPKILLTIDKPWDNEELNDDQCSRLNQNDWKKAKIYISDARINMNVRQVLKVGQFSLL
>gi|308459852|ref|XP_003092238.1| hypothetical protein CRE_14334 [Caenorhabditis remanei] 605
MLLSISGSLWKHTKPNWIKGNWNCFRSINAFMMREGVESLEQKGAESEIRDQYAEDSSDSDGGVVNEFKAVFKKYKKRRPPPDFSGVIVSDVRTSSILESRLIFPEPSDITTEKEELANRLGLISLSEWRVYSFPTRPGLYLIPGLLKKEQAKIWLKRAFGYANPPNITNLTIRGKDVKTDPSLLTKALRWTTLGVEYDWNTKQYPPNGRPVPEELYQLGNLISNSLKLGDMRPDATILNYYPPKSALSPHVDKSERSNAPLISMSLGQSAVYLSGALTLSEPPIPLWLRNGDFLVMHGEQRLVYHAIPCIGPKIEKQNFETNGVEEDSMIVDYLNCSRINFTIRQVNP
>gi|307202053|gb|EFN81599.1| Alkylated DNA repair protein alkB-like protein 1 [Harpegnathos saltator] 610
MFRDSFKYYKSRNPAPDLSKVIDFDDPDHVRVKYVKPQVITDVQFGNNFGLKPTEKWKIYELLDIPGLIFIRDPFTSNGQRYWIMKCLKDYSKEPYKLNIDAHNILNNEIWWDVCFQSSERAKTLLPKLRWATLGYHHNWNTKLYSESSKSDMPVELLGLTSTLAKALDFRDFKAEAAIVNYYRMNSTLAGHTDQSEVNIAAPLFSMSFGQTAIFLIGGSRQEDPADAMFLRSGDVVIMSGSSRLRYHGIPKILAASEPVPWDVSHNDSSNSLTYNQDDWHKARAYIAETRININARQVLEPGQIVLY
>gi|118346635|ref|XP_977046.1| hypothetical protein TTHERM_00035460 [Tetrahymena thermophila] 611
MEDKSIYLPDNVQMDKMNNFKLLEKKYRFYQGVKTDFSGVIDFNDPKVDLAKHNITQIEMKGFRAYKLGFPSGVYVIKNALSIQKQLEVVIQCMNTYVKRPYRTNLFIYEDNPDWKQTYDPSKTKEGKKEDEGMEPEKTEEAKIEQEESKKEDLDTSKTDSMYSTKSKTSKEYSLDKFLTNDYKKFHFNKKIRWSNVGAQYDWDNRLYPSFTTPMPDIINELAEFAKNVVSDEITDVYDYEPEAVIVNYYDKKNYMSGHLDDGEKDQKSPIFSFTFGCSCIFLMGDRTKDFTPLPLRLDAGDLMIMSGYSRNCYHGVPRIFPGSFPKEEFEKYVRELYPHLYDNEEINKNKDLKFFENNYRHAINYLQDSRINLNFRQVEKKVQQNHENQQYLQEQQQKQQQQ
>gi|145491776|ref|XP_001431887.1| hypothetical protein [Paramecium tetraurelia strain d4-2] 618
MYQKIKKNKQNPIQYQNLNPFKEAEKKYKFYAGLQTDFSELIDVNNLNEQQMEQQGIHKNGSVYQFDYPQGVIQVKGFLNLDDQIRISKLCMNEYINQPYRTNLFIYKEDENFDKFIVHDDKRYHFNNKIRWANVGYQYDWNNRQYPQEKTQVPDPIQEISQRANNFLQLQNQYQSESVIINFYQSHDYMTGHLDDAELDQDSPIYSFSFGLSSVFVIGGPTKDEKPIAIKLDSGDLLVMSGHARKCYHGVPRVLADSFNPKQYCLIKHIRNPFQQQQLDGNVNADFHVFNYLSEHRININTRQVYKPQLEQ
>gi|195479028|ref|XP_002100738.1| GE16011 [Drosophila yakuba] 620
MFKLVFKQYKSKIPSPDLTEVINIDDCAVRGNDQQQSDNNVVQRLCISNVESLQTMPGIISPKDWRSYTLPNHPGIIVIRNPFSERGRRYWIARCLRDYPRTPNIVNLNERLFDESIRSDWWKQLSLCSDGDEFQRIKSAMRWTTFGYHHNWDTKIYDEEMQSPFPEDLNSLCRLFAQALGYSEFKPEAAIVNYYPVGSTLSGHTDHSEPNKSAPLFSFSFGQTAIFLIGGRTLEEKPTAIYLQCGDVMIMSGESRLCYHAVPRIMKIQTSANPLVIDEVVDDEKIRCNFMDKDLYHDVGDPKFWEPFSSYMADSRININVRQVLNPGELKL
>gi|198461378|ref|XP_002135863.1| GA27875 [Drosophila pseudoobscura pseudoobscura] 630
MVAGLKPLNDWRSYTLDNHPGLLLIRNPFTERGQRYWIARCLRDYPRTPNKVNLNERLFPDSARSDWWKELHQCANIIEMQRLKFAMRWTTFGYHHNWDTKIYDESMRSPFPTDLKSMCIFFSSILGFNNFKPEAAIVNYYPIGTSLSGHTDHSEPNHSAPLFSFSFGQTAIFFIGGKTNDEIPTALYIHSGDVLIMSDKSRLCHHAVPRIIKTKVSWTSELPIENIETEIIGKNLLDNILYQKVGEWNFWKPFSRYLDDSRININVRQVLKPGDSTLSQNNTTL
>gi|71419500|ref|XP_811187.1| alkylated DNA repair protein [Trypanosoma cruzi strain CL Brener] 664
MEERDSTSPQYVGGENLALTPFRLAEKRYKLYRFDRRAARRQQLPETDFSDVVDFRCPDANTDQNRSLIRGVSTLYDSQVRCFEFVAVPGLLFFPDAISEEEQQAFCRDAILRYGDSSQHPNHLSTHASKPKCTKRYEAPMRWATLGFSYDWTSKTYTRENYSAFPPALKRRIEEILHLCSSTPDLKDVNPSIYEPQTAIVNYFSVGSMMMAHQDVSEESMQHPLISISLGCSCVFLMGTSSRDDAPYAFWLRSGDVAVFSGPSRVAFHSIPRIMDDCPPHLCTISGENNEDEVYWRTQMRHMRININVRQVYSESCAFLFES
>gi|193641120|ref|XP_001950959.1| PREDICTED: similar to AlkB CG33250-PA [Acyrthosiphon pisum] 700
MFKECFKFYKQINSLEQQIDVIDFSNEVNTKIMKPKKLTSEFFNNDKEILDDLGLKSDLSDWNCYDVLNVPGLIFIKNPFTSTGQKYWMKRCIVDYTRKPNRLNIDAHHILGDGEDWWTTTNKNGNVKLRDQLRWATLGYHHNWDTKVYSETAKSKFPMDLFKLSKTIINLLEFPDEFKAEAGIVNFYHPSSTLSGHTDHSEYNLSAPLLSISFGLSAIFLIGGRSLDDKPSAILLRSGDVIVMSKESRLFYHGVPKVLLPKNDQHFNNDNELEDPFKSFMQVTRININVRQVNNIVLNK
>gi|195041351|ref|XP_001991237.1| GH12171 [Drosophila grimshawi] 710
MFKQAFKRYKIKTESPDLQDVIDLDQYEAINFDSGCHNPAIVPEIQISPSLRVPVGLQSPNDWRCYTLANHPGLLVIRNPFTPTGQRYWIARSLRDYPQAPNYVNLDAKHFSVNAVSNWWGELHQSGHKTVDQRLKTAMRWTTLGYHHNWDTKVYDEAKHTTFPSDLSSLCQYFSLVLGYQHFIPQAAIVNYYPIGTTLSGHTDHSELNLAAPLFSLSFGQTAIFLIGGMTLEEQPTALYLRSGDVLVMSEKSRLCYHAVPRVMKTHKKSWNGNSKEMHEDPFNTSMDSELYDQVKDEDFWMPFEGYINDSRININVRQVLPSDVSQIHI
>gi|198417894|ref|XP_002120909.1| PREDICTED: similar to AlkB CG33250-PA [Ciona intestinalis] 731
MDDETNDNIFKQTFKYYKQKATQPSFDDVIDFKNARNLDSVIVKQVPSPSNDLIGELGLKYKENWEIYELKKVPGLFIIPNSFTDKGRRMWANKCVTEYFKKPHETNVDPFDDNPDKMWESSCEYLQSNAGKGSCTYEDSLSLLKCCPIWKLRWATLGYHHNWNSKQYSEQPCSELPSELRKTSKLFASMIGTDDFKAEASIVNYYHVGNALSPHDDTSELYLEAPLVSLSFGLSAVFLIGGTSKDQKPEALFIRSGDVIIMSGASRLAYHAVPRILKPTSDAQLKSSSVADNLDLFMSHSRLNINIRQVHS
>gi|301093209|ref|XP_002997453.1| alkylated DNA repair protein alkB-like protein [Phytophthora infestans T30-4] 738
MVAAYKVTEKRWKRVTDDDLLHDTALLDPRSLNKKQQTKVRRIGSWKWGPEDEERSVLSFDDFGASHRGFCVISNAIDAKTQLLFAHACLTDFAEEPHVTNMHLQNQQVPNIWRKACDSHPQDPAESPLLAKLCWAASGYHYDWTARKYHKGSFSPVPELLQQLGTKCAAVCGMTLEAEAVIVNYYKTKSSMGGHLDDVEYTMDHPVVSLSLGSKCVFLMGGHTKDEAPLEILLRSGDIAIMGGASRTCYHGVARVLPTPFSMKSKELDALPLSNDDREQYEAVRTYLGSQRININVRQVYPTDPCCNV
>gi|108864398|gb|ABA93798.2| Alkylated DNA repair protein alkB, putative, expressed [Oryza sativa (japonica cultivar-group)] 742
MAIPAMPSGEEFKPEAAIVNYYGPSDMLGGHVDDMEADWSKPIVSISLGCKCIFLLGGKTRDEVPTAMFLRSGDIVLMAGEARECFHGVPRIFTGSDQAEISALVPQLSAEDDSFILNYIQNSRININIRQVY
>gi|156542602|ref|XP_001604174.1| PREDICTED: similar to HDC19127 [Nasonia vitripennis] 758
MFKDSFKYYKARKPPPDLKDVIDVEKTDDPTVRKIAVSSECATHLKTSFGLKSTKNWNIYEFLDVHKVDFLVVEHLLSKLRWATLGYHHNWDTKHYSENLRTEMPKDLTNLTNYFAEVLGFHQFKAEAAIINYYRMNSTLAGHTDHSEVFLEAPLFSISFGQTAIFLIGGHKQDDPAHALFLRSGDVVVMSGDSRLRYHGVPKILYDDSKPWNATDNSSIDRIDWQKAQSYILEARINMNVRQVLKPGQLNL
>gi|223972739|gb|ACN30557.1| unknown [Zea mays] 780
MAIPAMPSGEEFKPEAAIVNYYGPSDMLGGHVDDMEADWTKPIVSISLGCKCIFLLGGKTRDEVPTAMFLRSGDIVLMAGEARERFHGVPRIFTESDQQEIPALISQLSSGDDVFILEYIKNSRININIRQVY
>gi|50555041|ref|XP_504929.1| YALI0F03003p [Yarrowia lipolytica] 796
MTLETPRPSLSPSPAPANDLFRPYYKSHRHISHEDALHSPDVFSSYKSYSSPHYTIQQEQFDAESVGLKNRFETFAQTQVDFAPPKHYYTVEELPGLLIYPNLMPPAVQSRLVTETIEQYLPPKEHLNNLDLFYDIPRPFNLFNNENPHAKILHREGGKPTSRDKIKNKQLRWVTLGGQYNWTTKAYPSFIPGTEGFPYFPKNLYELLSRPLFSINPEAAIINFYSPGDILSPHQDVAELSQDDLVSVSIGLDAIFYVGLNRYDDSENSLAPPLCLMLRSGDVIVMGGKSRHAYHGIGKVFSNTSPDLNSPYQDWLDTKRVNINVRQMLQ
>gi|195135802|ref|XP_002012321.1| GI14225 [Drosophila mojavensis] 802
MNIHKNLYLPIGLKPRHTWRCYVLEKHPGLLIIRNPFTSRGQRYWIARSLRDYPLPPNIVNLDTKHFPSKTIADWWGELHNCTDPNVIHRLKTAMRWTTLGYHHNWDTKIYDKTIHTLFPSDLDSLSQYFAFALGFPSFIPQAAIINYYPIGTSLSGHTDHSEMNHEAPLFSYSFGQTAIFLIGHRSLEEEPSALYLRSGDVLVMSKESRLCYHAVPRILKAFEDPWNNFFSNPQEKIGDTFTTSMNLALFEQVNDELFWKPFDRYVSDCRININIRQVYHSDNMCL
>gi|309358031|emb|CAP34676.2| hypothetical protein CBG_16811 [Caenorhabditis briggsae AF16] 820
MMREQPQEEGAEPRISEKDQYGESSDSDDGGGGVNEFKAVFKRYKKRRPWPDFSDVIDIKTSPLLQSRLVFSSPNEISPEKAELAENLGLIHPSEWRVYSFPDRIGLYLLPGLLKKQNSGMWLKRAFSYAKPPNITNLTIHGKDVETDPSLLTKALRWTTLGVEYDWNTKKYPENGRPVPDELFQLGNLISNSLKLGDMRPDATILNYYPPKSALSPHVDKSERSNAPLISMSLGQTAVYLSGALSLSEPPIPLWLSNGDFLIMHGEQRLVYHAIPCIGPKVKPVHFDKDEQSPMISDYLNCSRINFTIRQVNP
>gi|268580271|ref|XP_002645118.1| Hypothetical protein CBG16811 [Caenorhabditis briggsae] 821
MREQPQEEGAEPRISEKDQYGESSDSDDGGGGVNEFKAVFKRYKKRRPWPDFSDVIDIKTSPLLQSRLVFSSPNEISPEKAELAENLGLIHPSEWRVYSFPDRIGLYLLPGLLKKQNSGMWLKRAFSYAKPPNITNLTIHGKDVETDPSLLTKALRWTTLGVEYDWNTKKYPENGRPVPDELFQLGNLISNSLKLGDMRPDATILNYYPPKSALSPHVDKSERSNAPLISMSLGQTAVYLSGALSLSEPPIPLWLSNGDFLIMHGEQRLVYHAIPCIGPKVKPVHFDKDEQSPMISDYLNCSRINFTIRQVNP
>gi|156392096|ref|XP_001635885.1| predicted protein [Nematostella vectensis] 823
KMAAETSQQFCSKPDLIRQEYKRYKRKKPPPDFSEVIDFNDPQTFQGKVSEWPLKSLPHSDFGLKCARQWRAYHLDCRPGLIFIVNPFVSGAQHYWARRCLEDFPRKPNISNLDAHMSIGDDDCIWALSNSEHVNLIDRLRWVHLGYQFDYNVVDYKPEKYYGFPKDLGGLMHHLAEAIGYLGYTPEAGIVNYYPLSASMGGHTDHYELDLSWPLISVSFGQSAVFLIGGKTKDVKPTALYIRSGDILIMSGEARLAFHAVPRIIQVQTKDNIPEDSCCNPKAFLTQSPPMTEEEWLPFAKYLSRTRINVNVRQVHSLGTTVK
>gi|241608428|ref|XP_002405982.1| conserved hypothetical protein [Ixodes scapularis] 837
MEAQSDPFKEEFKFYKRRLVRPDLTGVVDALRDDCSSALRPRALSEHLSQADCERLGLCAERLPAAYELVDAPGLLLLPNPFTAEGQRLWVRRCLEEYTRPPHVTNVKAPATVLRAGDPFYGALRWATVGLHHDWDTKVYDKTRRSPFPDCLRELATGLARLAGFSAFQPEAAIVNYYAMDSALGGHVDNSELALDAPVVSASFGQTAVFLVGGATRERRPRALLLRSGDVLVMSGPARLAYHAVPRVLPAGDDRPWAGGDAQWAPLEAYLDTHRISISVRQVFPAS
>gi|308799171|ref|XP_003074366.1| DNA alkylation damage repair protein (ISS) [Ostreococcus tauri] 864
MYVDGASTTRRTAFRDAEKRYQLKLVEQFRVSANGKRRGGRFVAEPTDLSDVLDFSVDDERSSRRSLVSTSGTTETYAIDGHPGFYYVKNALSAEEQRTWVRAAVSELCEPPARTNFAKELGELPSGLWNAVQEDLMLFDGAWARPGREVKRGDAEERFFARHLLKKLRWATVGAPFEWTSRVYEPDVPRRAISDDLVELTRRIARAAPEKWTFDAQAGLVNYYQPGDTLNGHMDDAENNLDRPIVSISLGCPAVFLLGHENRDKSPTAMILRSGDAVILGGESRKCYHGVPRVFASDESLEFELPTCLRAEAWDDDAYASFRTDEIEQTGRDERVERKPNRTFSSDSSSGISGSPGIGLGIGILGSFRSGKMSGRLDGTARTYSSGKSNTEPSSSSTFGSGAFLNASTTTISPLRPAPSTLALDARTRTARCRPRSENLKEPWFPVVSRVATPFTRVFTVVRAFIPASVAVVVVTPSTGVTPRRASMAKFGEGDERWIVDERADGANVHGWHWEEKDALPWSRERLGALCGGAEAKKDALLQAFPEVSFVKCVGLTKCEGEAYVNKRKGKIIPGYELEVEIAYEGECRGKACGGKVKMPYVADENADEDPECVAAPASDSTEDSIVREAVLKTLVPIILEGVRTFVKEMAKGGPGGDAPVSAEAAAKAEAAKAADAAKKAAAKENTRSDKAAPLSQKNHTIKITENFYCRPRDICEALMDGSRVMHFTRSRCSGLNGSTGKFDMFDGNIQGETIDYVPGEKIVQKWRFNSWPDDHYSTVTITFREPDPGNCWVDLVQTDVPECDKFGNETVMDTTENGWKNLIFARIRQVFGYGA
>gi|219120943|ref|XP_002185703.1| predicted protein [Phaeodactylum tricornutum CCAP 1055/1] 874
MIDDNTSVGSKNWSVFKQTQVRYKRQVDAPDRLDDVDDFVDFGRADGRIQRIVVPKSEDFAFYKGPVYGVNEFPGFLYAPQALSELLQAELSFLAVSSFCERPHSTNIDKVPCKNWEIDDGQRCMWEEWKLEQMETYTEASQMTSKSSSRPKYRSFRKLSWATMGYHYDWNTRSYNEKAKSPMPKLLERIAEIFAATSLLVDGQDPCFTASASIVNFYTPKSMMGGHRDDLEHALDKPIVSISLGRPAVFLLGGNTKDDQPVVAILVRPGDVMMMGGASRLRYHGMARLLPTTGLPSVEKDRVPDWDLQLSAKSLGKEAELSQFEEDDRRALASFLEQHRININVRQVYSGT
>gi|154292616|ref|XP_001546879.1| hypothetical protein BC1G_14634 [Botryotinia fuckeliana B05.10] 883
MGNTLPGQTATPTAKMEQKELHQSAPRHLKEAFKLCKQTTYTATEDSPSITGMINLETLPIEARNTAFQDFMSAAPLNTSQKRCSTGSLNHELPLSRSQLEGSSYGSGTIPGLMVFPSLIPPEVQKELIRRIVHRDLVEPKHMTNLHAHYDVEFPPCEIASRESIVAKPKDPTVHPKALNYLEVMTKKLRWITLGGQYDWTNKVYPEGEPPKFPSDIANLVEGLFPDMEPQAAIVNFYSPKDTLQLHRDGAESVDRGLVSISLGCDCIFMIALDNPKSENDHLVLRLRSGDVLYMQEDSRFAWHGVPKIIPGTCPDYLADLELDIKKFPHFMTDKRINLNVRQVRERKSDR
>gi|115681547|ref|XP_785154.2| PREDICTED: similar to LOC494680 protein [Strongylocentrotus purpuratus] 888
MADISDDNFRPEFKLYKRKSPPPCLEDVLDTDSDGHRKMLYKLELSELAQEQNYQKNISDAASFGLKNPNEWQCYGAHGFPGFQFIRNPFLPGAQRYWVRRCLADYPCKPNVTNLDTQYQKDQLTNPWQASRKNFSSPNQQTQEKRLMDQLRWVTLGYHYDWNNKVYNEDQHSLFPEDLGPMSALIAEVLGYPRFQSQAAIVNFYHMDSTLGGHTDHSEFDLTAPLISYSLGQSAILLVGGKTKATKPLALHLRSGDVIILGGESRLAYHAVPKIMYAQEEGRLPQCLGATEDQQQWQESQEEVVVGSRVEVGDHPAVALRGAQKGMKDEHEESGDTTYHAYGGHSGKLSGSGYSSAAASVDQRPNVHSKQCPDHSSPNQLCESQGRYINSTTLEDTVSRTTLSNSADSQHVDLGGVAKNISSAIRDLSQKDQWREFEEYLKHARINISVRQVTGPGKGFPQKESCHEESDRDMVQSSNTKRIKISDS
>gi|170587483|ref|XP_001898505.1| ALKBH protein [Brugia malayi] 897
MVSWQLRLTPKQAAAKIVFAVVGLAIGAYGVATVYEPLQGLQDELDLRKSELLRYYKTKHDERIRQAFYKRHDMAPNFSEVFDLRSSLSAHGIICSKFEPVVAPSDIVLEKLGLRPMSEWTASTITHRPGMVMLNDIFKSSSHLQWIKRSLFIYAESPGFTNVGLQVPNVRNVFKEHGRQLRWSTLGLHYDWATKIYPFEGELLPEELVSLSDVLSQALGIGPMYADAAIINFYSRKSTLAPHVDRSERSLSSPLISLSFGQTAIYLAGGTDLDDPVDAFYIRSGDVLVIYGPQRLIYHAVPRILQDTYFEDKDQPEEIVKYANTNRINITLRQVDEHK
>gi|195457068|ref|XP_002075411.1| GK17779 [Drosophila willistoni] 900
MFKSSFKHYKMRSVEPDLSEVVDFDNCDNDFGDVLQSRLAMPVTIGESSISPPPFLQPLSKWRCYTLAKHSGLMVIRNPFTNLGQRYWIARCLRDYPCAPNIVNLNEDLFPPAARANWWSELQSCADIQKAHRLKVAMRWTTLGYHHNWNTKVYDEETHSPFPQDLSKMCEFFATVLGHSNYASQAAIVNYYPIGSTLSGHTDHSEPNQTAPLFSFSFGQSCIFLIGGKTLDERPTALYLRSGDVLIMSNESRLCYHAVPRVMNAPEEPWSSIDDNTDELANHLDNLALNMELYRRVNDKDFWLPFANYVKDSRINMNVRQVL
>gi|289743541|gb|ADD20518.1| DNA alkylation damage repair protein [Glossina morsitans morsitans] 902
MFREYFKYYKSKWPTPDFKNVIDFRETERGESEEEVLISMVPLNEDYVNFGLPLGVQPICNWQCYIVPKHPGLIMIRNAFTAQGQRYWMSRCLRDFPKHPNRVNLNEALFSRDAIEDWWSALQQCCHKDDVKRLKNAMRWSTMGYQHDWDTKVYSERLHSNFPKDLEKLCNFFAQVLGYKTFKAQAAIVNYYPIGSTLSGHTDHSEPNQQAPLFSFSFGQTAIFLIGGLTLQVKPTALFLESGDVLVMTRESRLCYHAVPRIMKARDDMWNEYITSDLLKQTADRRVHKDIAQVKCNDTEFVQWSMDLTLYERVCNEAFWLPYKNYLQDSRININVRQVLNEGEETLTQ
>gi|302829380|ref|XP_002946257.1| hypothetical protein VOLCADRAFT_115825 [Volvox carteri f. nagariensis] 913
MQYGGADGEDDGALLRTAYREAEKKYQLFRERKVKMKHGKPKPGKLVIRPIDTSDVLDLHLGPKAPLPPEVFRHHVPNYDGPVYTFERHPALPAPQQFELIAAALMDYPEPPAHTNHDLQYGPLTGLWRAARQGLRLNWGRKDDPHGGPPASTLLHKLRWATLGPQFDWTQRQYDFESVYRRLPPSLEALAKQLAAVVDGLEGAGLRVLPAAAACGGYRPDAAIVNYYQQGDVLGGHLDDVERDMAQPIVSVSLGCPAIFLMGGRTKHVAPSALLLRGGDVLVLAGDARTCYHGVPRILEANYPRVNVGGCGGDDGDGGGCCNGSGGFRAQEGCWDGQGGTFDGVDFIQGYIRSARINISIRAVT
>gi|157867117|ref|XP_001682113.1| hypothetical protein [Leishmania major strain Friedlin] 934
MAEKRYKLYEFSRRETRRRPPPPETDLTDVVQLHDLDRNTDENKRLIHRVVLPRKPQHNDGASLSAADEAQPGKEVLCYTFAGVPGLLLFPGVLSEAEQQRWCREAVLDYADSAKHPNILSTHAKAPQSTSCYQPPMRWATLGYSYEWTQKVYCRDRYSTFPSALRTRMCDLVSLVAGVRQDGFCCAYPDVYEPQTAIVNYYPVGSMMMCHQDISEETLEQPLMSLSLGCSAIFLMGTQSREDAPYAFLLRSGDVAAFTGPSRSAFHSIPRILDDCPAYLTLPEDELTEAERHRYQQHAYCAHPTPDGSFSRVEKAMMTAEGQERYWRLCMRHMRVNINARQVYNERCPALFGAPRDLAQGRGATGAG
>gi|154334785|ref|XP_001563639.1| hypothetical protein [Leishmania braziliensis MHOM/BR/75/M2904] 951
MAEKRYKLYELSRRDARRRPPLPETDLTDVVRLHELDRNTEENRRLIHRVVLPPRSHHNANTSLSAADKIHHDSDVVCYTFAGVPGLLLFPGVLSEAEQQRWCREAVLDYGDSEHHPNILSTHARAPQSTSCYQPPMRWATLGYSYEWTQKVYHRDRYSTFPSALRQRMCDLVSLVAEVRQDGFCCAYPDTYEPQTAIVNYYPVGSMMMCHQDVSEETLEQPLMSLSLGCSAVFLMGTQSREDAPHAFLLRSGDVAAFTGPSRAAFHSTPRILDDCPAYLTVPEDELTDAERSRYHHHAYYARSMPNGGFSRVDKASMTAEEQERYWRLCMRHMRVNINARQVYNVQCPFLFDAPHARPVEQTQAQAEQQSYGVREGRGEGERSNANAAKLAVCLTARTHPEAARSFVLLSSSSPEGLLADLVGALGIYTRRLRSLFASQ
>gi|146082486|ref|XP_001464525.1| hypothetical protein [Leishmania infantum JPCM5] 953
MAEKRYKLYEFSRREARRRPPPPETDLTDVVQLHDLDRNTDENKRLIHRVVLPPKPQHNEGASLSAAEEAQPGKEVLCYTFAGVPGLLLFPGVLSEAEQQRWCREAVLDYGDSAKHPNILSTHAKAPQSTSCYQPPMRWATLGYSYEWTRKVYHRDRYSTFPSALRARMCNLVSLVAEVQQDGFCCAYPDVYEPQTAIVNYYPVGSMMMCHQDISEETLEQPLMSLSLGCSAIFLMGTQSREDAPYAFLLRSGDVAAFTGPSRSALHSIPRILDDCPEYLTLPEDELTEAERHRYQQHAYCARPTSDGSFLRVEKAMMTAEGQERYWRLCMRHMRVNINARQVYNERCPALFGAPRDLAQGKGGIGAG
>gi|312375452|gb|EFR22824.1| hypothetical protein AND_14149 [Anopheles darlingi] 969
MVEPCLSHIHQPVNLLSNGSQFPGLLSPECWRTYRVTGRPGLLVVANPFTGDGQRYWTSRCVVDYPGPKNTNILPQQLEEQLGPNGWWPLLQSCSDPTKRRKLAKVLRWATLGFHYDWTNKTYDDSNRSPFPDDLGDLVCYLAAAFGYKQFSPEASIVNFYPVGSTLAGHTDHSEDDLTAPLFSISFGRPAIFLVGGPTRNETPDAILLQSGDIVVMSGPSRQYYHAVPRVFSVSEEPLEDQCRRWQTQSPEAVELSASEGMANICPLRWKECQHISFWNPIQDYLETWYLLGASYYRQAQRSLAIWRYVPSVD
>gi|305644188|gb|ADM53754.1| Hypothetical protein Y51H7C.5 [Caenorhabditis elegans] 987
MLLSISGSLWKHTKPNWITENWNFCRNISAFMMKEVAREMEIKEKEIDQYAGSSGEDSDDGSNLFKAVFKKYKKRKPPPDVSDVIDVKSSSLLQSKLVFSTDEITSETTSLAERLGLIAPSEWRVYWFPDRIGLYLLPSLLRKEKSTMWMKRAFKYAEPPNITNLTLHGKDVLTDPTLLTKGLRWTTLGVEYDWNSKEYPPNGRPVPEELYQLGNLISRSLKLGDMKPDATILNYYPPKSALSPHVDKSERSAAPLISMSLGQTAIYLSGTIDLSSEPPIPIWLRNGDFLIMHGDQRLVYHAIPCIGSIPKRRGNRGSMMDEDQEHFEPPRGNDDVDQSIIDYLNSSRVNFTIRQVNPN
>gi|312088227|ref|XP_003145778.1| ALKBH protein [Loa loa] 998
MVDTSYYLCKFLRVVRDMVGWQLRLTPKQAAAKIVIAIVGLAIGAYGVATVYKPLQGFQDELDLRKSELLRYYKTKHDERIRQAFYKRHDIAPNFSKVLNLRCSSSAHGIICSNFKPVVAPSDLMLEKLGLRPLSEWTASTIIHRQGMIMLNDIFKSVSHLQWIKRSLFVYAEPPGFTNVGLHVPNVQNVFKEYRRQLRWSTLGLHYDWATKTYPFEGESLPEELVLLSDVLSQALGIGPMYADAAIINFYSRKSTLAPHVDRSERKLVSPLISLSFGQTAIYLAGGNDLDDPVDAFYIRSGDVLIVYGSQRLIYHAVPRILQDKQFEDKDQPEEIVKYANKNRVNITLRQVDEHRSVMM
>gi|195403519|ref|XP_002060334.1| GJ14903 [Drosophila virilis] 1009
MNITELHMREYLNIPIGLRPLHMWRCYMLKNHPGLLVIRNPFTFTGQRYWIARSLRDYPLAPNIVNLDAKHFSSNTVSDWWRELHKCTEKSIAHRLKTSMRWTTLGYHYNWDTKAYDEAMHTLFPIDLFSLSQYFAYVLGFPNYIPQAGIINYYPIGTCLSGHTDHSELNHEAPLFSYSFGQTAIFLIGQNTQEEQPSALFLRSGDVLTMSRESRLCYHAVPRVMKTQKEPWNDFLTIPQWKSKEFFNNSMNFELYDQVTDTCFWMPFNRYIADSRININVRQVFSSDDCL
>gi|302691072|ref|XP_003035215.1| hypothetical protein SCHCODRAFT_14388 [Schizophyllum commune H4-8] 1012
MAALLDPTSHEYKKARKQHFKSLRNRHHDDSAWTPFRAAEKHYKARFPPPDLSNVLDLALLDPAREAEITTGGWRGSRNVEGLEYQRLEHASSRAFVLPRIPGLILLPSFVCHEKQKELIRWAIAEHAKPPTETNLDIHYVIPEEGVWKAWLDSKEDPARDSTAIPKATLPDAAHATIPQPPPGPRQLINNEPASPANFTSIVHTEKIPQPPSPTVKPVSTSSLLRKLRWANLGWFYHWGTKQYDFVKGPDAIDERVRALCREAVHSVDWGEVFDGREGDWGEEKDEWKTWRETYEPDAGIVNFYQTQDTLMGHVDRSEVCATSPLVSISLGNAAVFLIGSTTRDAAPTPILLRSGDVVIMSGPACRRAYHGVPRILEDTLPPHLRRNGDPEWEPFEEYMQTTRVNVNVRQVFPKGFDPSVVKS
>gi|299753503|ref|XP_002911877.1| hypothetical protein CC1G_13917 [Coprinopsis cinerea okayama7#130] 1014
MSTSDLLNPESPAYKKARRQFYKATKNRPPVSEKDWTPFRAAEKRYKARFPPPDLSNVLDLAQLDPSREHEITQGVWKGSLDPVEYRRVGSAYTIPDIPGLVILPSFVSHKDQRNLIRWALERQARHPNPTNLDVHYHLPKEGLWNRYLQEPETTIRPKAVDSDVVDVPSPGPRQLVNNTPISVDNVKELVVTPKPPPAPSATVQPASASSLLYKLRWANIGWYYHWGTKQYDFSQGKGDIDEELHDICRKAVHSVDWKEVYEGTQLEWEQPEDPEWKYWRDTYEPDAGIVNFYQTKDTLMAHVDRSEVCATSPLVSISLGNASVFLIGGNTRESEPIPLLLRSGDVVIMSGPVARRAYHGVPRILEETLPPHLQGDSDDWRPFARYMKTTRINVNERKVFGNTADCTVLKIKVQRTHRQHRSANQHIPDDTMENDAGVLVDLYVPRKCAATNRLITAKDHASVQIVIADVDANGRALTTGTTFALSGQVRSQGESDDSLNRLATKAGLLRNVWSYQK
>gi|291242901|ref|XP_002741372.1| PREDICTED: alkylated DNA repair protein alkB homolog [Saccoglossus kowalevskii] 1018
MAAPGEEIECDMDPFKKQYKKYKRRKPPPDLSEVIDFDHPDRFPDQISKFPLSSSDHFKREEQVLRRFGLTPVDKWKVYSLKKSPGLIYIVNPFLPGYQRYWVKRCLQDFPRVPNLRNMDLYMELDDSDDIWESRLRNVEPSSDSSTKENLLSKLRWVTLGYHYNWSKKEYFGDRKKSELPTDVGLLTQCMASIIGFPQYIAQAGIVNYYNMSSTLGGHVDEAEFDMTAPLISFSFGQTALYLLGGKTRSVKPDAMFLKSGDIMLMSGDSRWAYHSVPRILPPRKNNPVPESFNTTLKSDGLTDELLKPDVEDSSAEEATEVNNDHSAEDPHLDFSDKKDCSHGTSENIVDKINIRTSAYDLNDTKNLSDVFDQFQADMEHLTHEENWKPFAEYLPGARINFNVRQVMEAGKSFTS
>gi|58262090|ref|XP_568455.1| hypothetical protein CNM01450 [Cryptococcus neoformans var. neoformans JEC21] 1025
MENASSALTAFRQAEKHFKNRANKDIYPSLRQWQDRLIDLSRPDSQEEDEIWAAGWWSPDHDVVPAATSGRRRKGVEKKDKGERPELDIASLESLSLHGGKTGYIVAPGCVLIPGYLTVEQQLSFLHDSLARYTLPPNPLSLSTHYDLPPNLFSLFVSNPEATVLPKHMTGTVNPEALASASQPKSRKLNDTEPASVIGYEEIVARNKAWTGDLPSDKLGAKEVRKLWKEIRWANLGWVYQWSTKSYDFAPETPIPFPAPLADLCSEAVASVPWENVFSSVSDPDASTYGWQSWPRDYKPDTGIVNFYQLNDTLMAHVDRAELDPARPLVSVSLGHAAILLLGSDSRDEVPRPIILRSGDMLIMSGKGRQSYHGVPRILEGSLPSHFLVQESDSEEMKAAKNWISTARININARQVFPPGFKRVN
>gi|170088294|ref|XP_001875370.1| predicted protein [Laccaria bicolor S238N-H82] 1039
MAFTIPDLQDPKSQAYKKARQQYYKATKNRPTNCEIDWSPFRAAEKRYKARFPLPDLSSVLDLALLDNARQPEIERGVWKGSLNAVHYAQLPSKTTASTPAYFIPSLPGLVILPSFVSPEKQRQLAKWSLIKHARHPNETNLDTHYELPVDGLWKSYLLAREDSSKDILVHPKALYSQDTELPKPGPRQLVDNTPASLDNFQTLSLTPKPPQAPSPTIRATLVSSLLYKLRWANIGWYYHWGTKQYDFSKGKGVIDEELRDVCNSAVAAVDWDQVFAGTDAEWGEAGSEWKSWDKTYEPDAGIVNFYQTKDTLMAHVDRSEVCATSPLVSISLGNAAIFLVGGLTRDSEPVPILLRSGDVIIMSGPTCRRAYHGVPRILEETLPPHLRTASLDEQDRSDWQAYEDYLCTTRVNINVRQVFPKGFKPTV
>gi|296803749|ref|XP_002842727.1| oxidoreductase [Arthroderma otae CBS 113480] 1050
MVAISSLDAHEHPPARLRQQYKAYRSLKIYDIDSHPAIIDLQRDAHSEGLADGISLDRWLDLESLRTAFDRFIGGCVAQDAPQAPLESLPVYTHRDIPGLEIIPSILPPQVQRALLSKLLHRDLSDQRHQTNLHLHYNVTYPDASCLSGVGNATDRPSFFEDSLSRSILPKDSSIHSPLTVQSILSRKLRWMTLGGQYNWSEKRYPASPPPPFPLDISHLLQTIFPATQPEAAIVNVYSPGDTLHIHRDVSEECDTGLISISFGCEGLFTISHTDNSNLAAIRLRSGDAVYMGGASRVSWHGVPRIIPDTCPVWLRDWPGDASEDGRFQQCKGWMAAKRVNLNVRQMKPTNPID
>gi|221130857|ref|XP_002158959.1| PREDICTED: similar to predicted protein [Hydra magnipapillata] 1061
MISESCNKYDRTNDLVFKEYKRYKKRKPPPDFSEVIDFHQAEKYISLIKESYVDSTIPENVFCKVGLKHPKNWKVYELLTCPGFIVIQNPFICYGAQSHWIKQALTEYTKKPYPCNLDALMALDKDKTVWDISQEKSVENNFINQLRWTHMGYHFDYNIVDYKAKEYYGFPKDLAELTVTIADVFKFQNYIAETGIINYYPEGSSMGGHTDHYEEELSQPLISYSFGQAAVFLIGGPTRDIKPEGIWVRTGDIILMTGPSRTAFHAVPCIITKNQKTIPHDIGVSCQLWQTSEYFPAAESAEYCKCIDCSHHLWTNAMNDSSWEKFAEYISKTRININIRQVHKHVDKKK
>gi|119193566|ref|XP_001247389.1| hypothetical protein CIMG_01160 [Coccidioides immitis RS] 1081
MGPTSFPFNQVPERLRMVPAEKLSPYERAPAAVRELYSECRRLSALQIDSHPQILDFQGLNKDRLPDGIVLKECIPPSSLELAFDEFMGSNSWRKDLRDGRDGACVYGIRQVPGLRILPSLLPPAVQTELLSRLLHRDLSDERHQTNLHLHYDVSYPSPSSDANGASALKGTQQEACWSTNSSFFRDDPTRTFSPKDATVHRPLSIQAALNSKLRWITLGGQYNWTTKEYPPGPPPAFPSDISTLLHSIFPETTAEAAIVNLYSPGDTLNPHRDVSEECDTGLISISLGCHALFLVGHGNGDSCAVIRLRSGDAVYMTGASRFAWHAVPKIIPSTCPDWLKTWPGGGDVPDEDSQRWWGWMAGKRVNLNVRQMFQSPPTNPAALGEND
>gi|303311971|ref|XP_003065997.1| hypothetical protein CPC735_052220 [Coccidioides posadasii C735 delta SOWgp] 1095
MGPTNFPFNQVPERLLMVPAEKLSPYERAPAAVRELYSECRRLSALQIDSHPQILDFQGLNKDRLPDGIVLKECIPPSSLELAFDEFMGSNSWRKDLRDGRDGACVYGIRQVPGLRILPSLLPPAVQTELLSRLLHRDLSDERHQTNLHLHYDVSYPSASSDANGASALKGTQQEACWSTNSSFFRDNPTRTFSPKDATVHRPLSIQAALNSKLRWITLGGQYNWTTKEYPPGPPPAFPSDIGTLLHSIFPETTAEAAIVNLYSPGDTLNPHRDVSEECDTGLISISLGCHALFLVGHGNGDSCAVIRLRSGDAVYMTGASRFAWHAVPKIIPSTCPDWLKTWPGGGDVPDEDSQRWWGWMAGKRVNLNVRQMFQSPPTNPAALGKND
>gi|289622738|emb|CBI51007.1| unnamed protein product [Sordaria macrospora] 1130
MMGGHHDLDAHEQPSDELRLKWKSFAKVDQKIVMNSPEIDDLRSPEKAPEFVLAGSIPTKILNKSFNHICPENSPEFRADKDAPIYYHPLLPGLLILPNIIPPEVQKTLLRNIIHRDLNQPHHQTNMHLHFKLPYPPVDPETGVQESFFSYPPDSDTCFEPKDPSVHKPLTFQQVFNRKLHWVTLGGQYDWTNRVYPGELPPEFPKDISGFLETLFPETLAQAAIVNFYTPGDTMMMHRDVSEETDKGLISLSIGCDSLFMICPEDWGKVSAEEKQKETKESETGKSEKKFLLLRLRSGDVIYMTKESRFAWHGVPKIFKGTCPEWLEDWPAEDGKYEAWRGWMKNKRININVRQMRD
>gi|258574803|ref|XP_002541583.1| conserved hypothetical protein [Uncinocarpus reesii 1704] 1145
MGPTGQLNPHERAPAAIRELYNECRRLSPSQIDSHPRILDFKGLDEDHLPNGVILEKRIPKSTLESASPDHLVPVAARVQVELFSRLLHRDLSDESHQTNLHLHYNVSYPAVACCPFETERATENLQQKIPGTGKPSFFQDDPTRLLSPKDPSIHRPLSIQAALNSKLRWMTLGGQYNWTSKEYPPGPPPPFPSDIGILLHSIFQETTAEAAIVNLYSPGDTLYPHRDVSEECDQGLISISLGCDGLFLVGHENEECTVLRLRSGDAVYMSGASRFAWHAVPKIIPATCPESLEAWPGGGRSDGDGDALDHWRGWMAGKRINLNVRQMFKDAGTDRKDDCHASG
>gi|310794849|gb|EFQ30310.1| alkylated DNA repair protein AlkB [Glomerella graminicola M1.001] 1151
MAAGIVELDAHEQPSEAMRAQWKGYSRADQKELIKGDSIDDPRSPDQAGRFSVAGKISVDQLTTAFSHISSAAVDTSTLQEVPILYHPLLPGLLIAPNLVPPEVQKTLLSLMINRDLSVPTHQTNLHLHYDLPYPKDADGSSESFFSYPPDQTPIFIPKDPSVHKPLSIKQVMERRLHWVTLGGQYDWTNRIYPEDRPPQFPSDIAQFLEALFPETLAQAAIVNFYTPGDTMMMHRDVSEETDKGLISLSFGCDGLFMIAPNDPENISEEAKATGKEYLLLRLRSGDAIYMTKDSRFAWHGVPKVMKGTCPDYLADWPAEGGKYEEWNGWMQNKRINLNVRQMKD
>gi|312219057|emb|CBX99001.1| predicted protein [Leptosphaeria maculans] 1171
MQQHLDAHQRPPESIKAVYKKYQKMKLKELEQDTEIINLAHGEDSPLPANSKMRVVRSIPKEQVRAAFQALAGTVEHAQDDDLKDLSDINVYEHEDMPGLHLIPALLPPPHQRTLLSHLLHTTLSHPSHTTNLHAHYTLSYPSPTPSFFSHPPTSQTPIANPLTPSLHRPLPITPLLCKKLRWITLGAQYNWTRKAYPDTPAPPFPPLIKDLLAPLFPDTQAQAAIVNVYSPGDTLALHRDVAEHCGRGLVGLSLGCEGIFVIGSEEGLSCDDDDEDNDDDDDDDNGDRKEHPHPQTLTIRLNSGSAVYMSGPSRFAWHGVAQIIPGSCPDYLADWPAGSRDTHQEDYEAWRGWMGTKRINLNVRQMWDA
>gi|261199670|ref|XP_002626236.1| oxidoreductase [Ajellomyces dermatitidis SLH14081] 1172
MVEIMRRNAHERPPAAIRQLYKHYRSLKPLEIDSHPLILDPQRQANNALDNGLQRDGYVSSRSILSALEQSLQCRVSKEELRDVPIFTHQAMPGLRIIPSLLPPAVQIELLSRIFHRDLSNDNHKTNIHLHYHMSYPDLQETSPDDNTGTCREGHNSSLQKRGSFFQDKPARELAPKDPSVHPPLSIKSFLDKKLRWITLGGQYNWTDKVYPAEIPPQFPEDIASLLRNIFPDTKPEAAIVNLYSPGDTLSVHRDVSEECDTGLISISFGCDGLFLVGHEDGTGCEVIRLRSGDAVYMTGRSRFAWHAVPKIIPSTCPEWLADWPGASAQFEKWRGWMSNKRINLNVRQMKPA
>gi|239615607|gb|EEQ92594.1| oxidoreductase [Ajellomyces dermatitidis ER-3] 1173
MVEIMRRNAHERPPAAIRQLYKHYRSLKPLEIDSHPLILDPQRQANNALDNGLQRDGYVSSRSILSALEQSLQCRVSKEELRDVPIFTHQAMPGLRIIPSLLPPAVQIELLSRIFHRDLSNDNHKTNIHLHYHMSYPDLQETSPDDDTGTCREGHNSSLQKRGSFFQDKPARELAPKDPSVHPPLSIKSFLDKKLRWITLGGQYNWTDKVYPAEIPPQFPEDIASLLRNIFPDTKPEAAIVNLYSPGDTLSVHRDVSEECDTGLISISFGCDGLFLVGHEDGTGCEVIRLRSGDAVYMTGRSRFAWHAVPKIIPSTCPEWLADWPGASAQFEKWRGWMSNKRINLNVRQMKPA
>gi|118404160|ref|NP_001072394.1| alkB, alkylation repair homolog 1 [Xenopus (Silurana) tropicalis] 1184
MGDTWLSLQLGHKKLSRCVSAACGFHNFKPEAGILNYYHLDSSLGIHVDESELDHQSPLLSFSFGQSCIFLLGGLNREHMPTPMMMHSGDIMVMSGQSRLLYHAVPRILPFPGGDMLPPCLSVPPATETSDPPLIEPCSTLDWEVCAQYLRRSRINMTVRQVLQEGCSFPQVENLSQLTEADSYHHYDGEEMGREGHDGKDVLTKRMKMTEDC
>gi|311337582|gb|EFQ96784.1| oxidoreductase [Arthroderma gypseum CBS 118893] 1189
MVAIRSIDAHEHPSARLRQQYKAFRALKVADIDSHPAIIDLRRDGDGSSLPDGVSLDRWLAPEPLETVFDQFMGGCVVQGVPQPAAEPLPVYTHRDIPGLEVIPSVLPPGVQVELLSRLLHRDLSDQRHQTNLHLHYNVTYPNAASCLPGIMQASDRPSFFEDTLSRSISPKDSSVHTPLTVQSILNRKLRWMTLGGQYDWTEKRYPAGPPPPFPSDISYLLRGIFPATQPEAAIVNVYSPGDTLHIHRDVSEECDTGLISISFGCEGLFMVSHADNSDLAVIRLRSGDAVYMDGASRVSWHGVPRILPDTCPSWLQDWPGDASKEGDSKFQQWKGWMAAKRVNLNVRQMKPSNPIG
>gi|225681159|gb|EEH19443.1| oxidoreductase [Paracoccidioides brasiliensis Pb03] 1212
MVEIVRIDAHERPPDVFRQLFKEYRSLTPSEIDSHPRVRDPRRQNDHGLSNGLQMEGYVPRQSISLALDRFLDRKDSKDELDDIPIYTHQATPGLRIVPSLFPPAAQVELLSRIFHRDLLNEHHKTNIHLHYHLTYPDPQEVLPQEGGSTSQDQQDFSSRKRGSFFQDNLGRELAPKDPSVHQPLSIKSLLEKKLRWITLGGQYNWTDKVYPVEVPPPFPEDIANLLHSIFPDTRAEAAIVNLYSPGDTLSVHRDVSEECDTGLISISFGCDGLFMVGHEDGGGCEVIRLRSGDAVYMTGRSRFAWHAVPKIIPSTCPDWLSDWPGTSSPYEEWRGWMANKRINLNVRQMKE
>gi|259481466|tpe|CBF75011.1| TPA: oxidoreductase, 2OG-Fe(II) oxygenase family family (AFU_orthologue; AFUA_6G07990) [Aspergillus nidulans FGSC A4] 1222
MARITGLNAHEAPPDAVRLRYKQYLKASLSEVEADTGIVDLQSLDPDALPDQIALVRKISVEGLQPAFDKFVNTSPTPEPLEKNIPVFTHRSVTGLLMVPSLFPPTVQMELLNRLFHRDLSNSAHKTNLHLHYDVMYPVRTDGGIEYRDTTTSLNESYQQPISFFQDIQTRTFYPKDPEVHKPLSMQSVLTKKLRWVTLGGQYDWTAKEYPAERPPAFPEDIAELLRAAFPETEPEAAILNLYSPGNTLSPHRDVSEECDAGLISVSFGCDGLFLISHDDGAGCEIIRLRSGDAVYMDGTSRFAWHAVPKILPETCPSWLADWPCIPDDENGSCLKAWKGWMAGKRVNLNVRQIVADQA
>gi|226484656|emb|CAX74237.1| Alkylated DNA repair protein alkB homolog 1 [Schistosoma japonicum] 1225
MCMAYSDDDQDIYLRNVFKFYKHLNYTHDVCKRIRTCTDLVFKEIVFNNLSNSHPNCIVQSLVTEDFFIIKNFLSSTKLEDLWQSALTEWCRLPTAQCNLDTKVSPNNRICPTDSWYSKLRWVTLGYHYQWSERAYDESKIGEFPELLSETVVSIVNFLKQLIENGEILSNNYSNLLEKCKNYNPEASIVNYYRTKTTMGFHSDDAEVDKEAPLISISIGPAALFLLETSKPIKHKFDSPLSHSSFEQAAGYDHIVPVFLHHGDVVIMAGKSRLARHAVPVIFLNDVAEVVLKGALNVSHKICDKFLRQDHDNDECIHCQEFVQYAKSTRINMNVRQVMPAHK
>gi|56755375|gb|AAW25867.1| SJCHGC02436 protein [Schistosoma japonicum] 1226
MCMAYSDDDQDIYLRNVFKFYKHLNYTHDVCKRIRTCTDLVFKEIVFNNLSNSHPNCIVQSLVTEDFFIIKNFLSSTKLEDLWQSALTEWCRLPTAQCNLDTKVSPNNRICPTDSWYSKLRWVTLGYHYQWSERAYDESKIGEFPELLSETVVSIVNFLKQLIENGEILSNNDSNLLEKCKNYNPEASIVNYYRTKTTMGFHSDDAEVDKEAPLISISIGPAALFLLETSKPIKHKFDSPLSHSSFEQAAGYDHIVPVFLHHGDVVIMAGKSRLARHAVPVIFLNDVAEVVLKGALNVSHKICDKFLRQDHDNDECIHCQEFVQYAKSTRINMNVRQVMPAHK
>gi|256078437|ref|XP_002575502.1| hypothetical protein [Schistosoma mansoni] 1227
MAYFDEDQNTYLKDVFKFYKHLNYTHVVREQIRRYTDSIFKKTVFTKLLNSHSDCSVHTIPTEDFFILKNFFSPIEIEDLWLAALTEWCHSPTAQCNLGTNVPPNSRIACTDPWYSKLRWITLGYHYQWSERVYNESKVGEFPSLLYGTTVNIINFLKHLIEGREISSSNSSRLLEQCQNYTPEASIVNYYRTKTTMGFHSDDAEVDKEAPLVSISFGPTALFLLETSEAIKHEFDAPLHGSFDHVLPIYLHHGDVVIMAGKSRLARHAVPVIFFDDDTEVVSKGALRVSHNVCDKILKEDHNEGVCIHCQECLTYIRTTRINMNIRQVMPVHR
>gi|67527001|ref|XP_661562.1| hypothetical protein AN3958.2 [Aspergillus nidulans FGSC A4] 1231
MARITGLNAHEAPPDAVRLRYKQYLKASLSEVEADTGIVDLQSLDPDALPDQIALVRKISVEGLQPAFDKFVNTSPTPEPLEKNIPVFTHRSVTVVGLLMVPSLFPPTVQMELLNRLFHRDLSNSAHKTNLHLHYDVMYPVRTDGGIEYRDTTTSLNESYQQPISFFQDIQTRTFYPKDPEVHKPLSMQSVLTKKLRWVTLGGQYDWTAKEYPAERPPAFPEDIAELLRAAFPETEPEAAILNLYSPGNTLSPHRDVSEECDAGLISVSFGCDGLFLISHDDGAGCEIIRLRSGDAVYMDGTSRFAWHAVPKILPETCPSWLADWPCIPDDENGSCLKAWKGWMAGKRVNLNVRQIVADQA
>gi|295673560|ref|XP_002797326.1| oxidoreductase [Paracoccidioides brasiliensis Pb01] 1233
MVEIVRIDAHERPPDVFRQLFKEYRSLKPSEIDSHPRVRDPRRQNDHGLSNGLQMEGYVPGQSISLALDRFLDRKDSKDELDDIPIYTHQDTPGLLIVPSLFPPAAQIELLSRIFHRDLSNEHHKTNIHLHYHLTYPDPQEVLPQERGSTSQNQQDFFLRKRGSFFQDNLGRELAPKDPSVHPPLSIKSLLEKKLRWITLGGQYNWTDKAYPVDEVPPPFPEDIANLLHSIFPDTRAEAAIVNLYSPGDTLSVHRDVSEECDTGLISISFGCDGLFMVGHEDGGGCEVIRLRSGDAVYMTGRSRFAWHAVPKIIPSTCPDWLSDWPGTSSPYEEWRGWMANKRINLNVRQMKGG
>gi|302894767|ref|XP_003046264.1| hypothetical protein NECHADRAFT_103594 [Nectria haematococca mpVI 77-13-4] 1237
MTTTNLTELDAHEQPSDEMRAEWKSFMRQDQKSLLDDPRIDDPRAPLEKSGFRTVTTLSRAQIASSFAHLNPGLASEAEGDVSVIHHPLIPGLLILPSLLPPTVQRDLMDRLVHRDLSNPKHQTNLHLHYDLPYPEGQQDDEKSFFALDPDSPASFIPKDPNVHKPLSIKQVLQRKLHWVTLGGQYDWTNRVYPEQSPPQFPDDISRFLEGLFPETVAQAAILNFYTPGDTMMMHRDVSEETDKGLISLSLGCDGLFMIAPNADQPQPKSEAVGDKEYLLLRLRSGDAIYMTQESRSAWHGVPKVLKGTCPDYLEDWPAREDGKFDEWKGWMKSKRINLNVRQMKD
>gi|119469236|ref|XP_001257920.1| oxidoreductase, 2OG-Fe(II) oxygenase family family [Neosartorya fischeri NRRL 181] 1244
MPHINELNAHERPPEAIRQRYKSLQKATLSEIITDGTIIDLKALNPNDLPDNISLSHWVSGHDLRPVFQQFAGEHEDSLPETIPVYTHKSVSGLQMVPSIFPSAVQVELLSRLFHRDLSNPEHRTNLHLHYHVTYPGQAASQTDTAVFPPEDGSTVPQIVSFFEDDSSSVLSPKDPQVHKPITVQQMLTKKLRWVTLGGQYDWTAKEYPSGPPPAFPADIANLLHAAFPQTKAEAAILNVYSPGDTLSPHRDVSEECDVGLISISFGCDGLFLISHDDGTDCEIIRLRSGDAVYMDGTSRFAWHAVPKIVPGTCPDWLADWPCCTSETPDKTAFGKWRGWMAGKRVNLNVRQMSATESHG
>gi|39951441|ref|XP_363437.1| hypothetical protein MGG_01363 [Magnaporthe oryzae 70-15] 1246
MTVNLTELDAHEQPSDQMRAIWKSYSRADKEELLLNGAIDDLEKPEKAAEFVVAGTVPAATLTKGFAFLGSGFDAAASDAPIYYHPLLPGLLIFPSIVPLEVQKTLLSKLIHRDLSVPAHQTNMHLHYELPYVERKPTDGEGEPEDCRQSFFSHSPDSPVRFQPKDPDVHKPLSMKQVMDRRLHWVTLGGQYDWTNRVYPEEEPPKFPPDVAGFLETVFPDTIAQAAIVNFYTPGDTMMMHRDVSEETDKGLVSLSLGCDGLFMIAPSDIGKMSEEERPEDVKKQYLLLRLRSGDAIYMIKESRYAWHGVPKVLKGTCPEALEDWPAEDGRFEEWRGWMKNKRINLNVRQMRE
>gi|242010421|ref|XP_002425966.1| conserved hypothetical protein [Pediculus humanus corporis] 1252
MENSFHSQFKFYKKKKGELNLDNVIDFNNLERNEHYKKVHSFGEWEESFGMKKKSDWDAYEILSKPGLFFIKNPFKFIGQRYWIIRCLEYYTRKPNKLNIDIHNILTEEDDWWSYCKKNFNTANGKLVLDKLRWVTFGYHHNWDTKVYSESSKSSFPEDLNLLCNHFANNFFFEGFNAEAAIVNMYHLNSTLSGHTDTSELNINAPLFSFSFGQSAIFLIGGKFINDSALPILVESGDVLIMSEIVDKLSDDVEWEPFNSYINRARINMNVRQDLSKL
>gi|164422709|ref|XP_960118.2| hypothetical protein NCU09779 [Neurospora crassa OR74A] 1255
MPAFLVAHQDGAEYMMGGHHDLDAHEQPSDELRLKWKSFAKVDQKIVMNSPEIDDLRSPEKAPEFVQKTLLRNIIHRDLNQPHHQTNMHLHFKLPYPPVDPETGLQESFFSYPPDSETCFEPKDPSVHKPLTFQQVFNRKLHWVTLGGQYDWTNRVYPGELPPEFPKDIAGLLETLFPETQAQAAIVNFYTPGDTMMMHRDVSEETDKGLVSLSIGCDSLFMICPEDWGKVSEDEKQKGSAENESGKSDKKFLLLRLRSGDIIYMTKESRFAWHGVPKIFKGTCPEWLEDWPAEDGKYEAWRGWMKNKRININVRQMRD
>gi|121699370|ref|XP_001267999.1| oxidoreductase, 2OG-Fe(II) oxygenase family family [Aspergillus clavatus NRRL 1] 1256
MAQIQELNAHERPPEAIRQRYKTYQKITLADIDEDHGIIDLRTLNPEDLPDSVSLSHWVSSDGLQFAFEQFAGDQKYNLPENLPVFTHKLVSGLQLIPSILPPAIQIELLSRLLHRDLSNNEHQTNLHLHYDITYPDQASSTHQPDLAPAENGQRASQSVSFFEDDPSRVLYPKDPQVHRPLTVQQILTKRLRWVTLGGQYDWTAKVYPPGCPPSFPNDVASLLRAVFPQTKAEAAILNVYSPGDTLSPHRDVSEECDIGLISISFGCEGLFLISHDDGSGCEIIRLRSGDAVYMDGTSRFAWHAVPKIVPGTCPEWLADWPSVSSKGSDVTRYDKWKRWMAGKRVNLNVRQMSATGPHG
>gi|171682590|ref|XP_001906238.1| hypothetical protein [Podospora anserina S mat+] 1260
MTVDIKELDAHEQPSDQLRAKWKAFSRTEQKDVLEGNDIDDLLSPEKAAEFVIASTISAETLNQSFKHVCPPGSPEITVDKDVPVYYHPLLPGLLILPSLVPPEVQKILLRKMVHRDLSHPTHQTNLHLHYELPYPDQGSEGPEHKHASFFTLPQDSPTTFTPKDPSVHKPLTIKQVLQRRLSWVTLGGQYDWTNRIYPGELPPQFPPDIAGFLETLFPETLAQAAIVNFYTPGDTMMMHRDVSEETDKGLISLSFGCDSLFMIAPNDVGKMSDEEKKAAGFGDGQKEYLLLRLRSGDAIYMTKDSRFAWHGVPKVLKGTCPDYLEDWPAEDGKYEEWRGWMKNKRINLNVRQMRD
>gi|212533101|ref|XP_002146707.1| oxidoreductase, 2OG-Fe(II) oxygenase family [Penicillium marneffei ATCC 18224] 1271
MATIKGLNAHDRPPERVREVYKKYLKIKLPEIDNDEDIVDLEKLDVDNLPSPFAISGFLDSKDLRLAFNEFMGRTGNSLSEGDRHGGVLIEDIPIFTHRKVSGLHMIPSLYPPTVQSKLLDLMIHRDLSAPEHQTNLHLHYDIEYPQAPDQSPISFFEADPTSTFAPKDPHVHKPITIQAMLDKKLRWITLGGQYNWTTKVYPEGQPPPFPTDIAHLLRAAFPETDAQAAIVNFYSANDTLSMHRDVSEQCDTGLISVSFGCDALFMISHDAGDGCEVIRLRSGDAVYMSGPSRFAWHGVPKIIPETCPDWLRDWPGSNYPYWQGWMGRKRVNLNVRQMMESRAPAEQI
>gi|70991683|ref|XP_750690.1| oxidoreductase, 2OG-Fe(II) oxygenase family family [Aspergillus fumigatus Af293] 1277
MPHIKGLNAHERPPEAIRQRYKSYQKATPSEIITDGTIIDLKALNPDNLPDNIYLSHWVSSHDLRPVFQQFAGEHEDFLPETIPVYTHKSVSGLQMVPSIFPSAVQIELLSRLFHRDLSNPEHRTNLHLHYHLTYPGQAASQTDTAVSAPEDGSTVPQTVSFFEEDSSNVLFPKDPQVHKPITVEQMLTKKLRWVTLGGQYDWTAKEYPSGPPPAFPADIAKLLRTAFPQTKAEAAILNVYSPGDTLSPHRDVSEECDVGLISISFGCDGLFLISHDDGTDCEIIRLRSGDAVYMDGTSRFAWHAVPKIVPGTCPDWLADWPSKSETPDKTAFGKWRGWMAGKRVNLNVRQMSATDSHG
>gi|159124253|gb|EDP49371.1| oxidoreductase, 2OG-Fe(II) oxygenase family family [Aspergillus fumigatus A1163] 1278
MPHIKGLNAHERPPEAIRQRYKSYQKATPSEIITDGTIIDLKALNPDNLPDNIYLSHWVSSHDLRPVFQQFAGEHEDFLPETIPVYTHKSVSGLQMVPSIFPSAVQIELLSRLFHRDLSNPEHRTNLHLHYHLTYPGQAASQTDTAVSAPEDGSTVPQTVSFFEEDSSNVLFPKDPQVHKPITVEQMLTKKLRWVTLGGQYDWTAKEYPSGPPPAFPADIAKLLRTAFPQTKAEAAILNVYSPGDTLSPHRDVSEECDVGLISISFGCDGLFLISHDDGTDCEIIRLRSGDAVYMDGTSRFAWHAVPKIVPGTCPDWLADWPCKSETPDKTAFGKWRGWMAGKRVNLNVRQMSATDSHG
>gi|302503801|ref|XP_003013860.1| hypothetical protein ARB_07972 [Arthroderma benhamiae CBS 112371] 1280
MGAIGGLDAHEHPPARLRQQYKAYRALKVPDIDSHPAIIDLRRDGDSDTLPDGISLDRWLTQGPLEAAFSQFMGGCDVQGVPQPAVEPLPVYTHRDVPGLEIIPSILPPGVQVELLSRLLHRDLSDQRHQTNLHLHYNVTYPDASCLPGIRQAGDKPSFFEDSLSRSISPKDSSVHTPLTIQAILNRKLRWMTLGGQYDWTKKCYPAGPPPPFPLDISHLLQGIFPATQPEAAIVNVYSPGDTLHIHRDVSEECDTGLISISFGCDGLFMVSHADNSNLAVIRLRSGDAVYMGGASRVSWHGVPRILPDTCPSWLQDWPGDASKKGGGRFQQWSGWMAAKRVNLNVRQMKPSGPIG
>gi|238487892|ref|XP_002375184.1| oxidoreductase, 2OG-Fe(II) oxygenase family [Aspergillus flavus NRRL3357] 1281
MAHIKELNAHERPPEAVRHRYKEIQKATLSDIDSDHKIIDLQALNPDKLPSDISLAQWMPGEQVQPVFHQLVRAYGESQNDEDTSHKDIPVYTHQSISGLQMIPSLVPPAVQVELLSRLLHRDLSNKEHQTNLHLHYNITYPGETEIAPIEGGTSTSSAGNSPEGNGVLSFFEDDPARVVYPKDPAVHKPLTVQQMLNKKLRWATLGGQYNWTTKEYPTECPPAFPEDVASVLHAAFPQTEAQAAILNVYSPGDTLSPHRDVSEECDVGLISISFGCDGLFLISHDDGKGCEIVRLRSGDAVYMDGTSRFAWHAVPKIVPGTCPEWLADWPLCPVDDADTSKYGRWKGWMSGKRVNLNVRQMTVTDTHT
>gi|169769783|ref|XP_001819361.1| hypothetical protein [Aspergillus oryzae RIB40] 1283
MVGLQMIPSLVPPAVQVELLSRLLHRDLSNKEHQTNLHLHYNITYPGETEIAPIEGGTSTSSAGNSPEGNGVLSFFEDDPARVVYPKDPAVHKPLTVQQMLNKKLRWATLGGQYNWTTKEYPTECPPAFPEDVASVLHAAFPQTEAQAAILNVYSPGDTLSPHRDVSEECDVGLISISFGCDGLFLISHDDGKGCEIVRLRSGDAVYMDGTSRFAWHAVPKIVPGTCPEWLADWPLCPVDDADTSKYGRWKGWMSGKRVNLNVRQMTVTDTHT
>gi|302659840|ref|XP_003021606.1| hypothetical protein TRV_04279 [Trichophyton verrucosum HKI 0517] 1284
MGAIGSLDAHEHPPARLRQQYKAYRALKVPDIDSHPAIIDLRRDDDSDSLPNGISLDRWLTQGSLEAAFSQFMGGCDVRGVPQPAAEPLPVYTHRDIPGLEIIPSILPPGVQVELLSRLLHRDLSDQRHQTNLHLHYNVTYPDASCLPGIRQTGDNPSFFEDSLSRSILPKDSSVHTPLTIQSMLNRKLRWMTLGGQYDWTKKCYPAGQPPPFPLDISHLLQGIFPATQPEAAIVNVYSPGDTLHIHRDVSEECDTGLISISFGCDGLFMVSHADNSDLAVIRLRSGDAVYMDGASRVSWHGVPRILPDTCPSWLQDWPGDASKKGGGRFQQWSGWMAAKRVNLNVRQMKPSGPIG
>gi|302407656|ref|XP_003001663.1| oxidoreductase [Verticillium albo-atrum VaMs.102] 1298
MHPFYEVPYRQDTDEDRSFFSYAPDPAPIFTPKDPAVHKPLSIKQVLDRRLHWVTLGGQYDWTNRIYPGEEPPVFPPDIANFLEDLFPETRAQAAIVNFYTPGDTMMMHRDVSEETDRGLVSLSFGCDGLFMIAPNGVGAIPDEVKAQGKEYLLLRLRSGDAIYMTQEARFAWHGVPKVLKGTCPEWLQDWPAEEEKYEGWKGWMKNKRINLNVRQMRE
>gi|169619706|ref|XP_001803265.1| hypothetical protein SNOG_13051 [Phaeosphaeria nodorum SN15] 1327
MQGLDPHQRPPENIRNVYKKYQKMKAKDLDTDADLVDLTQTSKDCLPEGIVCLKNLHPKSPSTNMKTCQVGLHILPSLLPPEIQLLLLSRLLHRDLSSPAHLTNIHTHYTLTYPPSHSSFFSFPPSSRDPIAHPLDPSIHKPLSITQLLNKKLRWTTLGGQYDWTAKKYPDATPPPFPADTKNMLESIFTTTRAQAAIVNLYSPGDTLSVHRDVAETSSHGLISLSLGCDAVFVIGTDDDKVLTLRLRSGSAVYMSGASRFAWHGVPQIVAGSCPGVFRGVGQERGMRVGRGGWRGRG
>gi|226292134|gb|EEH47554.1| oxidoreductase [Paracoccidioides brasiliensis Pb18] 1331
MVEIVRIDAHERPPDVFRQLFKEYRSLTPSEIDSHPRVRDPRRQNDHGLSNGLQMEGYVPRQSISLALDRFLDRKDSKDELDDIPIYTHQATPGLRIVPSLFPPAAQVELLSRIFHRDLSNEHHKTNIHLHYHLTYPDPQEVLPQEGGSASQDQQDFSSRKRGSFFQDNLGRELAPKDPSVHQPLSIKSLLEKKLRWITLGGQYNWTDKVYPVEVPPPFPEDIANLLHSIFPDTRAEAAIVNLYSPGDTLSVHRDVSEECDTGLISISFGCDGLFMVGHEDGGGCEVIRLRSGDAVYMTGRSRFAWHAVPKIIPSTCPDWLSDWPGTSSPYEEWRGWMANKRINLNYSAVLSGLYRACPADPIVYLSAVALHRHSCKS
>gi|145243552|ref|XP_001394299.1| hypothetical protein An11g02970 [Aspergillus niger] 1341
MPHIKDLNAHERPPGGIKQRYKQYQKSTPTEIGSDDSIIDLQSLDPQNLPEEISLTHWISSADFEPVFDQFLGTNQDLQSAQPARDVPVFSHRAISGLQVIPSLLPPAVQVELLSRLFHRDLSNPRHQTNLHLHYDITYPSAVNDGEAVSADNSPVGAYPPSFFGDDPARVIEPKDPNVHKPLTVQSILNRKLRWVTLGGQYDWTAKVYPSERPPEFPRDIAKLLHAMFPATEAQAAILNVYSAGDHLSPHRDVSEDCDVGLISVSFGCDGLFLISHDDGEHCEIIRLRSGDAVYMDGTSRFAWHAVPKIVPNTCPKWLANWPSSPHDGAASQYDAWRGWMSGKRVNLNVRQMELAKPHE
>gi|255932511|ref|XP_002557812.1| Pc12g09870 [Penicillium chrysogenum Wisconsin 54-1255] 1362
MAQIKGFSAHDRPPDPVRLCYKKYSKIALSEVDNDPGILDLQRIDPDELPEGVTITQYMSSQDLRLAFDDFFRGSHASTEEDASLTEDIPVFAHTSISGLLMIPALFPPTIQIELLSRLFHRDLPNPEHQTNLHLHYDVTYPEQSEHTRMPKSFFADDPTRTFQPKEPDVHKPLTVQNFLEKKLRWVTLGGQYDWTAKVYPSGPPPEFPPDIAKVLRAAFPATSAQAAILNLYSAGDTLSVHRDVSEECDVGLISVSFGCDGLFLASHDDGNGCEIIRLRSGDTVYMSGKSRFAWHGVPKILPSTCPKWLANWPSFGEPAPGMAPAPYEMWKGWMSSKRINLNVRQMTATQASEQTADHV
>gi|294949488|ref|XP_002786222.1| conserved hypothetical protein [Perkinsus marinus ATCC 50983] 1363
MCKSNAGYTDVERVLRSCSSEEEVRAALRRVDPQLELIDCQKSGDLADILAARPNACTISPSRSAVILLRRYLSEDAVERITSEILQHCISSPHSTSLDPITTPEERSDMFEEYQQMCGSNRTELNTCLLRKLRWSSLGVHYDWTRRSYRGTSSSDMPQWVCDIYHNALKAADDICGSRLAEDGYQAEAALVNFFHSHRSSDRLGGHKDDVEARDHSPLVILALGLPCTFLLGGDSRVDVTPAPILFSSGDVLVLSREARQWFHGVPTVLKNSVDRPHHADGSVEDFLKRTRLSVSIREVSGDEGSEVEEFTKRARRQDTESDTSVEIVDCR
>gi|240278118|gb|EER41625.1| oxidoreductase [Ajellomyces capsulatus H143] 1366
MVEITRLNAHEKPPAVLRQLYKQYRGLKLSEIDSHPLILDPQRQSNNSFNNGFQSEGHVPCHSISSALGQSLQCQIYKDELKDIPVYTHQAIPGLRIIPALLPPAVQIELLSRIFHRDLSNENHKTNIHLHYHMSYPSRHKTLSTADTATFQDGRNSSSQKRASFFQDNPARELVPKDPSVHPPLSIASFLEKKLRWITLGGQYNWTDKVYPAEIPPQFPADIASLLRKIFPETKPEAAIVNLYSPGDTLSVHRDVSEECDTGLISISFGCDGLFMVGHLDGAGCEIIRLRSGDAVYMSGQARFAWHAVPKIIPSTCPEWLADWPGNAAQFEQWRRWMSNKRINLNPSFTVFKSAIVYTKRLTLLHLPDRSLHLPGSALEPGSSHVKQVLKAAYQACLPKGLQNGLLGIPIQR
>gi|255081849|ref|XP_002508143.1| predicted protein [Micromonas sp. RCC299] 1367
AGLVNYYRSGDQLAGHVDDAEVDMSKPIVSVSLGCPCVFLLGGRSRDVAPTAVLMRSGDAIVLTGPSRRCYHGVPRIFVAGEGCVDGDGVRLGCPEWLGNPDAWAEEPDVARYIAGGRVNVSVRVV
>gi|159479846|ref|XP_001697997.1| hypothetical protein CHLREDRAFT_151320 [Chlamydomonas reinhardtii] 1369
MDYGYAAEEPAGDAPTAFREAEKKYQLYREQQMKMKNGKLRAGKLVTRPTDMSEVLDLHPDAAGNGSLNEAGATSSSGQFTADALQRGEVVRHVVPGCPGAVYTFAQHAGLVFLPAALPAQQQAALVAAALEDYCQPPARTNHTRLYGPLPGLWRAATERLRLNWTRRVEEPAAPQTGAAAGSRGGADEGEEEDGGGGCAGPSYEQCWSRDGPGPAAEQLLRKLRWATLGPQFDWTERQYDFTGAYRQLPPSLSDLARQMAAVVDALQAAGMQLMPAAAEAEVPQQPAAPRVQATEPSQAAAGAVSAGLAPPTGAAPAAPRGYEPDAAIVNYYQIGDVLGGHVDDVESDLAQPIVSVSLGCPALFLMGGRTKATHPSALLLRGGDVLVLAGQARSCYH
>gi|221487023|gb|EEE25269.1| conserved hypothetical protein [Toxoplasma gondii GT1] 1371
MDSEPEGEARTSVPPTDSYKERETLLRSATWSSLFLSQVLRLTALREKQRAQSSRKSPDARAVAAHAAAEGVFLACGRRRSWEATGREKEEDAPETQRYPGRSEPAEERETEPTCSAQERRPRERERKEKNACEGGGGEEGEGGSEKGEWERWSGESENSRKASKEALHDFEITGGVPLLEQSLRFDCEELRHLLNRATFSPSEDSSVSSRPSSTPCVTLPPVSLHPVEQSAASSFSPCRVAGDSSSSSCSSLASSPRAEAWPSVVASSLSPSRLCDCSPAQRTASRDSSAVRPSSPSCSSSLCLPHSSFSEPTAADCEDVSISFASSAPPLSIYEVCAGALFLPSFLSEFEQLLLARECLSVYSRPPHVCNVCSLFTAKEARKGGASVLASAIHVDQEAKKTACPDSRGRDAVSEERRNADSATRPPVETPACKHFEGDLCRETPSLFVKKQLHWVTLGRHYDWSRRSYEDAESAKSAKSGNSRPPSSSGSPRSSSSPASALSGSGAALKVSTGEENNAQRSEEQGGEVGQARVSRSSSPSHTASAFPSCSASSLELCTSSRPCSSSTSASSALSGVCLKGESERKTHRGSMEASRPSGETSSVKTAEAGEAEEKGEKGQRQTDKKRESEAEGARKEARREAGRAGLPLALEKLCDDILQFTEPFLQGPKEGRRPRMNAAILNVYRKGDRLRGHRDDAERAEAPLISISLGQPAIFLLGGDSRRVAPKALVLRSGDVLVLSGAARWAVHGVPKLLYYTPVVSSPAPRRKRKPRGPPAPPAAVKSHSAGDPTNGEEWRSLPGKKTWPDERSVASAVRDLLAEAGLTQVTELHAEGSLRLLKSENRRERLHASATSHWVDFLESWQQHRHADSRVSGRELSMSRGECASNTDPRAATFEPVWTKSVADVDAWLGELRLNLSCRYDNNA
>gi|237831661|ref|XP_002365128.1| hypothetical protein TGME49_059140 [Toxoplasma gondii ME49] 1372
MDSEPEGEARTSVPPTDSYKERETLLRSATWSSLFLSQVLRLTALREKQRAQSSRKSPDARAVAAHAAAEGVFLACGRRRSWEATGRDKEEDAPETQRYPGRSEPAEERETEPTCSAQERRPRERERKEKNACEGGGGEEGEGGSEKGEWERWSGESENSRKASKEALHDFEITGGVPLLEQSLRFDCEELCHLLNRATFSRYEDSSVSSRPSSTPCVTLPPVSLHPVEQSAAFSFSPCRVAGDSSSSSCSSLASSPRAEAWPSVVASSLSPSRLCDCSPAQRTASRDSSAVRPSSPSCSSSLCLPHSSFSEPTAADCEDVSISIASSAPPLSIYEVCAGALFLPSFLSEFEQLLLARECLSVYSRPPHVCNVCSLFTAKEARKGGASVLASAIHVDQEAKKTACPDSRGRDALSEERRNADSATRPPVETPACKHFEGDLCRETPSLFVKKQLHWVTLGRHYDWSRRSYEDAESAKSAKSGNSRPPSSSGSPRSSSSLASALSGSGAALKVLTGEENNAQRSEEQGGEVGQARVSRSSSPSHTASVFASCSASSLELCTSSRPCSSSTSASSALSGVCLKGESERKTHRGSMEASRPSGETSSVKTAEAGEAEEKGENGQRQTDKKRESEAEGARKEARREAGRAGLPLALEKLCDDILQFTEPFLQGPKEGRRPRMNAAILNVYRKGDRLRGHRDDAERAEAPLISISLGQPAIFLLGGDSRRVAPKALVLRSGDVLVLSGAARWAVHGVPKLLYYTPVVSSPAPRRKRKPRGPPAPPAAVKSHSARDPTNREEWRSLPGKKTWPDERSVASAVRDLLAEAGLTQVTELHAEGSLRLLKSENRRERLHASATSHWVDFLESWQQHRHADSRVSGRELSMSRGECASNTDPRAATFEPVWTKSVADVDAWLGELRLNLSCRYDNNA
>gi|84999908|ref|XP_954675.1| alkylated DNA repair protein [Theileria annulata] 1375
MYDNNHVNGLSNSVFLCIRNTPYTKLNTNSFRRTLLSIVDNYINYANADVDSDGNLTDSSDKSNIHILNAENYSVHFVLSTNLSENSEPCSLYGFEDFPGVFVLRNFLTQDQSLLLACETLRSYINPPNNSNLLLMDPNISSPIWPSNSFKNLRWSTIGHLYDWGKRQYIGFTQFPEIIAKIVNQINTLLSGFYQPFTADSAIINFYSNSYFLRLHRDDAEETNDPVINISLGAPAIFCICKEDPSQFPLSCVVDSGSIIIMSKNSRRCLHGISKLYHYVKPDSSNLNGFETVKDTKTPYANPYFIKNLPQCPNDVFHGFTTSLDEDQISDVKDYLSKSRISISVRKAKL
>gi|225557481|gb|EEH05767.1| oxidoreductase [Ajellomyces capsulatus G186AR] 1380
MVEITRLNAHEKPPAVLRQLYKQYRGLKLSEIDSHPLILDPQRQSNNSFDNGFQSEGHVPCQSISSALDQSLQCQIYKDELKDIPVYTHQAIPGLRIIPSLLPPAVQIELLSRIFHRDLSNENHKTNIHLHYHMSYPSVPKTPFTDTATFQDGCNSSSQKRASFFQDNPARELVPKDPSVHPPLSIASFLEKKLRWITLGGQYNWTDKVYPVEIPPQFPADIASLLRNIFPETKPEAAIVNLYSPGDTLSVHRDVSEECDTGLISISFGCDGLFMVGHLDGTGCEIIRLRSGDAVYMSGQARFAWHAVPKIIPSTCPEWLADWPGNAAQFEQWRGWMSNKRININPSFIVFKLAIVYTKRLTLLHLPDRSLHLPRSALKPSSSHVKQAPKAAHQAFLPKGLQNGLLDIPIQR
>gi|307109513|gb|EFN57751.1| hypothetical protein CHLNCDRAFT_143028 [Chlorella variabilis] 1383
MGLPGGQQTGWSAVRYSQLHQAGAEEIEEEGEEERRLTDEPSAPPMYNEPWATEGCLDSDAPLGHSSPAAAKTVRFAEGSGGQGDGSRSGAGADGGPASSPWSPSSQPACHGNSWGAAAAVCGAALTGGVLRWSSETCCSQGDGQAGSSSPSRQISEETARFQRLLDTLAARRREAAIAVGSRSPPDSRPPSCIRGEARTYVAAMSASGDAAEQQRLLPLTLPVSAPWPGMSTFLGNLRKAAEVQPRPQGGFWDQPVTEDDEAVGVPAAESLGSSAHWVSGGWNDGSSWEGWAAAEQHWSPPGRSMMAGATAGGLAREEPYRHPGQFQGPDPSRAASHQSAVITSSGPGAGADVAAETAAASSLCLALHHIKSLVMEYPTEEQNGGAAPTTAFKAAEKRLQLHREQRVSSKTGRRRKGFIVRPTDLSDVVDLQPGAQHAGVTCLGVPSGMPPTAAAYSFAMHPGLLVVRGALEPALQRQLVMDAFTRFCEPPNHTNHTKAYPGGLPGIWIAAQQGLRLQQVAAQPKELEQAHQEQEQQQQEVAPAVTRTEPQSVAPAAPAAGVWGPGGSGPTAESLLVRLRWATLGPPYDWTQRTYRQDVQHVPLPAPLHQLAASLADLAAQLLGEGGDQQGLLAQARPYCPDAALVNFYYEGKEEELQHCNTGRGDTLNGHIDDAERSLDQPLVSLSLGCDAVFLMGGASKDVAPTALLLRSGDALVLSGPARRCYHGLPRVLTDRPLPEALRCGGACGADGGRDGTSDADAASSNGTAREATSEGDPFWPFEWHMSRCRINISLRDTR
>gi|156060317|ref|XP_001596081.1| hypothetical protein SS1G_02297 [Sclerotinia sclerotiorum 1980] 1385
MEDTSFDRTTTATQGQEMEKNAPSERTTTTTPKMEQKDLHESAPRHLKDAFKLYKQTTYTATEDSPSIAGVIKLESLPEEVRNIAFKDFMKATPPSELSLPKTSHSQNLFPSPDHEPSLPKSQLEGSSYGSEVIPGLMVFPSLIPPEVQKELIRRIVHRDLLDPKHMTNLHAHYEVEFPPSGTASRESIVARPKDPMIHPKALNYLELMTKKLRWITLGGQYDWTNKIYPEGEPPKFPSDIANLIEGLFPDMEPQAAIVNFYSPKDTLQLHRDGAESVDRGLVSISLGCDCIFMIALDNPKDEKDHLAIRLRSGDVLYMTEESRERRIIMVGNTDGSSESPLPVMAPWAAGAAQSKQSDILWHVQNKHNLHSLVITVSRIKMYWYEKFIERNRQLRPRVIKSDWQIIAKNKRDLVNGLIPENWRLDSIPSVMEQKDVTGEYIQQFLSIREIEITETDAVGIVNKTTSGEWKSREVCEAFCHRAALAHQLVNCLHEIFFDGAISEAQKLDDYFAEHKKPVGPLHGLPVSLKDQFHVKGVETTMGYVGWIGTFEGKKGTGKERVFESEMVKELRNLGAIMFCKTAVPQTLMAGETVNNIMGTTQNPKNRLLGPGGSSGGEGALIGLRGSPVGFGTDIGGSIRIPAAFNGLYGIRPSAGRMPYEGMANSLAGQNTILSVVGPIATTARSLKLVMKSILSAQPWLHDPLVCEIPWRDEQEQMVLDAIKYNKGGQLAFGVFKCDRGVAPQPPVARAIDIVVNTVKRLGHKIIEWEPPSHQRGCAIGSKAWSFDGGKDVHEALALSGEPMIPQIQSHYSVLKPQMTGFDIAAVNVEKREFQKEYMEYWNSTAELTGTGRPVDAVITPLAPMPANISMTFDYIAYSTFVNLLDYSAAILPVTMVDKNIDLFDHGYKPLNEEDEKVWKCYDPEMYDGAHVSVQIVGRRFQEEKVIAITGMLGDALGEVVRKIPNQLKFLILAIVWLVNMSDVKDYFYDLASFDPFKGTDFDEGMIELKVENEDHQELVGEKGEMEMMKKMKMMEKMMKMKMMEKMEKMEKMENFKKMMEMNETGKMKKKRKRKSKKSNDTKSQPVEVRNEETSGKDPFYIV
>gi|311331061|gb|EFQ95225.1| hypothetical protein PTT_06838 [Pyrenophora teres f. teres 0-1] 1414
MRKADLENDPDIFDLSKRDQFSDDWKDIWRLAGIIPAAQIEAACRAYARGKPLSVPAEDAQIFEHRDFPGLQVISGLLPPETQVLFTSCLMHRDLADPGHKINLQADYDIPYPLKPTSEGLRFDSNFFLRGRAEEEDFLIPKKPDKQKPLNNEQFLYTKLRWLTLGEQYDWPTRSYAKHATPFPEDLSTLVTGLFPQIRPESGVVLMYSAKDFMPVHRDVSEQCQRALASFSVGCDGIFLMARGEDDGEGENAPRSVAIRVHSGDVVHLTGNARWAWHAMARSIPSTCPAHLASWPVGTPGSTPAEEKAYKKWKGYMGTKRINVSCRQVWD
>gi|189199058|ref|XP_001935866.1| oxidoreductase domain containing protein [Pyrenophora tritici-repentis Pt-1C-BFP] 1425
MDLSTDATERKGSVHHDTHATPPQFIQKEHWRYQSMRKADLENDPDIFDLSKRDHFSEERKDIWRPAGIIPAAQIEAACQAYARGKALSVPAEDAQIFEHRDFPGLQVISGLLPPETQVLFTSCLMHRDLADPGHKINLQVDYDIPYPPKPTSEGLRFDSNFFLRGRAEEEDFLIPKNPDKQKPLNNEQFLYTKLRWLTLGEQYDWPTRSYAKHATPFPEDLSTLVTGLFPHIRPESGVVLMYSAKDFMPVHRDVSEQCQRALASFSVGCDGIFLMARGEDDGEGEDAPRSVAIRVHSGDVVHLTGNARWAWHAMARSIPSTCPAHLASWPVGTPGSTSAEEKAYKKWKGYMGTKRINVSCRQVWD
>gi|116202811|ref|XP_001227217.1| hypothetical protein CHGG_09290 [Chaetomium globosum CBS 148.51] 1456
MTVDIKHLDAHEQPSDELRAKWKVFAKTEPKDLRSEDIDDLQNPESAAEFCLAGTLPVDTLNRSFRQICPDDDSEFQATKDAPIYYHPLLPAPPFPTTTTTSSSFFTYPPTSPPTFTPKDPTIHKPLTIKQVLDRRLHWVTLGGQYDWTNRVYPDEDGSPSSSPPAFPRDVAAFLETLFPDTRAQAAIVNLYTPGDTMMMHRDVSEESSRGLVSVSLGCEGLFMIAPNGGVAEEEGGGGEEEGGKREKEFLLLRLRSGDAIYMTEESRFAWHGVPKVLKGTCPEYLEEWARGGGRV
>gi|156082850|ref|XP_001608909.1| hypothetical protein [Babesia bovis T2Bo] 1473
MYDNTVFVSYANAVFTEIRNTPLESLNTPSFRSGLLEALEAAESSTDDSGSHSHELRPIVESYNVHFLPLDPVSLRSTQASVYTFDGFPGLYLVRDFFTKEQCDALLLETLVDYINPPNNSNLYQNDPNVATPFWPSPVFSKLRWATIGHMYDWGTRTYKGYTKFPGLLVDVTRDLLSHFNEDYIPDVCAAIINFYSKAYFLRLHKDDAEETDDSVLNISLGAPAIFMLGGTDHSTIPVSFVVESGSVVLMADKSRFCLHGIVKLLSYNKPGYQPSGGLPINLHDPLYGRPQLLKLIPQCGAHVFSNIVRDTAAITRIREISNDLRVSISIRRAKR
>gi|154296620|ref|XP_001548740.1| hypothetical protein BC1G_12718 [Botryotinia fuckeliana B05.10] 1475
MDGPSHGHHGHDTHAMPPQAICDAYKKYQRMSDAAVTDDLEIVDFTRGLTPEQQEKLTPVGIVPSELIAKAQKDFMNTGAEYNSGHPAACTIYEHSGFPGLRLFPALLPPETQSIFVSRLLHRELSNPLHKTNFHDDYDIPYPPLDSSFFTYPHQAKNQVFAPKDPNSKHKPLNAAQALQKKFRWLTLGSQYDWNTRAYPSSSPTPFPSDVSRLVTTLFQNAFTPESGVVLMYSTKDFMPVHRDVSEECERGLASFTLGCDGLFVISRDVRKGEEHIDNREQDLVCIRVRSGDVIQMGGETRWAWHAMPKIMAGTCPPCLETWPVGSTEKGKEPKEYERWRGYMKGKRLNISCRQVWN
>gi|303285390|ref|XP_003061985.1| predicted protein [Micromonas pusilla CCMP1545] 1481
FAGDAGLVNYYRSGDALAGHVDDAERDLAKARSPSHWFPYDPPIVSLSLGCAAIFLLGGETRETAPTAVLLRSGDAVVLAGESRRRYHGVPRIFARAEGTRDGAGVEILGAPREVSDPACWPEEPLVARWAAETRVNVSVRDIA
>gi|169613633|ref|XP_001800233.1| hypothetical protein SNOG_09947 [Phaeosphaeria nodorum SN15] 1522
MDLSTEATSPKGTAHHDTHATPPEFIQKAHWRYQSMRRADLESDPNVFDLSKRHNFTEEQKDIWRPAGIIPASRIQAACEAYAGGQPLSAQHHDAPIFEHRDFPGLQVICGLLPPEAQVLFTSCLMHRDLADPGHKINLQTEYDIKYPPKPTSEAVRFDSSFFTRERASPDDCLIPLVPNKLKTLNMEQFLYTKLRWLTLGEQYDWPTRSYAKHATPFPEDLSKLVTGLFPHIKPESGVVLMYSAKDFMPVHRDVSEQCQRALASFSVGCDGIFIMARGEDDGEGDSAPRTVAIRVKSGDCVHLTGEARWAWHAMARTIPSTCPPHLANWPVGTPNATTAEEKAYKKWRGYMSTKRINVSCRQVWD
>gi|156058998|ref|XP_001595422.1| hypothetical protein SS1G_03511 [Sclerotinia sclerotiorum 1980] 1598
MSLGHHGHDTHAIPPQAICDAYKKYQRMSDAAVNDDLDIVDFNRGLTSEQQKTLTPVGIVPSELIAEAQKELMNAGAEHNLGLPPACTIYEHSGFPGLRIFPALLPPECQSLFVSRLLHRELSNPLHKTNFHDDYDMPYPPPDSSFFTYPHQAKNQVFAPKDPNSKHKSLNTAQALQKKFRWLTLGAQYNWNTRAYPSSSPTPFPADVSRLVTTLFQNAFTPESGVVLMYSTKDFMPVHRDVSEECERGLASFTLGCDGLFLISRDVKKGEEHVSDREQDLVCIRVRSGDVIQMGGETRWAWHAMPKIIAGTCPPCLSEWPVGSTREGKEPKDINYDSPRPNLGILGMAAEPDFSRVDN
>gi|312216630|emb|CBX96580.1| hypothetical protein [Leptosphaeria maculans] 1610
MDRSTTSTDRKGSVHHDTHATPPEFIQKEHWRYQSMRKADLENDPNIFDLNKRDAFTDEQKDLWRPAGVIPAAQIESACQAYAGGVPLSTPVHDAQIWENKEFPGLQVIPRLLPPETQVLFTSCLMHRDLADPSHKINMQADYNVPYPSRPTTEALRFDSSFFLRDRAAPEDCLVPKVLEKQKTLNNEQFLYTKLRWLTLGEQYDWPTRSYEKHATPFPSDLSILVTGLFPHIRPESGVVLMYSAKDFMPVHRDVSEMCQTSLASFSVGCDGIFIMARGEDDGTGDDAPRTVAIRVHSGDVVHLSGQARWAWHAMARTIPSTCPSHLADWPVGTPGATPAEERSYKKWKGYMGTKRINPSQRAARDNQLVGGELHTCIIRLETFASDFWNGQGL
>gi|154274842|ref|XP_001538272.1| conserved hypothetical protein [Ajellomyces capsulatus NAm1] 1617
MSYPSPHETLSTADTAAFQDGRNSSSQKRASFFQDNPARELVPKDPSVHPPLSIASFLGKKLRWITLGGQYNWTDKVYPSEIPPQFPADIASLLRKIFPETKPEAAIVNLYSPGDTLSVHRDVSEECDTGLISISFGCDGLFMVGHLDGAGCEIIRLRSGDAVYMSGQASKIAHCWTVQPNIDIYAQPSFTFFKSAIVYTKRLTLLHLPDRSLHLPKSALEPGSSHVKQVLKAAYQACLPKGLQNGLLDMPIQLSPSSSFHSVWTLFPSSFADDYDQLRPHCKCVSAPLPTDSIFHPNQKYAHHYGIEQVKYAYVEEGVERLDYYVRGGYHPVKIGDEFQEGRYVIAHKLGFGRSATTWLAEDKVIKKLLITLKISTTESVERTHEEQILLRLTKSRSVLPGEAIIQTLLDSFTFSGPNGTHRCLATGAARVSIHVAKDIAYHRLLQLEAARAIASQLILALQFVHAQGVVHGDLHAGNILLHLPPNIRSITREQLYINVGRPDEEPVVRADGLPLDNRIPLKVVFPVLLGLGSDEIKLADSSILLTDFGEAFDSQRTQRFTAHAPVPLSPPESRFADEPLSFPSDIWTLGCVIWDLFGSSPPFETFPGSQDDIIVEHVETFGKLPDQWWSKWETRGSWFDEEGHKNVKESLRQYYGNTSRSWTQRFAEINISRQSKKLETFDPEEEKSFHDMMRSMLVLEPSERASIDDVVRCEWMQRWGLPEFQRMQSALRD
>gi|170071072|ref|XP_001869803.1| conserved hypothetical protein [Culex quinquefasciatus] 1619
MFQESFKYYKARDPPPSFENVIDTDKDGAGLDCRLQNYSSTAGNNATFPGLLDSSSWRIFELKNRPGLIIIKNPFTKHSQRYWMTRCICDYPKHPNHTNLPDAIVDKYALRSAREQFDWWATAATIEDPADRRKLLKALRWTTLGYHYDWTNKVYDESARNAFPDDLAALCRHFAQVLGYVRFRPEAAIVNYYPVGSTLAGHTDHSEKNLEAPLFSFRYWL
>gi|255636766|gb|ACU18717.1| unknown [Glycine max] 1622
MYGTENNRDDSERTAFRRAEKKYKLYYDYNASSKNKKKKQPKPVDLAEVLDFRSILECYHQNAVLPSGVIVLHDKFTSPVFALQNRPGFYFIPGALSIEKQCSLIRESLTDFPQPPNRTNHNALYGPIQDLFVAAKEGKLLVEDNSPITSSETYADIDHRDDKEWKFTTEKDMSLRKCRTVSASVLLRKLRWSTLGLQFDWSKRNYDVSLPHNKIPEALCELSKQLAKPALPGGVEFRPDAAIVNYFGLGDTLVATLMTWSR
>gi|242777305|ref|XP_002479007.1| oxidoreductase, 2OG-Fe(II) oxygenase family, putative [Talaromyces stipitatus ATCC 10500] 1671
MATIKGLNAHDRPPEKVREVYKKYLRIKMPEIDQDPEIIDLEKLDVDNLPSPYAISGSLDSADLRLSFDEFVGVHKNSSGGKDHHGGGLIEDIPILTHSKVTGLHMIPALYPPTVQSKLLDLMLHRDLSNPEHQTNLHLHYDIEYPHATGQSADKQNESPISFFGADPTTTFAPKDPHVHKPMTIQNMLDKKLRWITFGGQYNWTTKVYPEGQPPPFPEDIAHLLRASFPETEAQAAIVNFYSANDTFIGCDALFMISHDDGEGCEVIRLRSGDAVYMSGQSRFAWHGVPKIIPDTCPKWLCDWPGPGYPYWQGWMGRKRVNLNVRQMMESN
>gi|71031831|ref|XP_765557.1| hypothetical protein [Theileria parva strain Muguga] 1723
MYDNIPVNGLSNAVFLCIRNTPYTKLNTNSFRRNLLSIVDNYINSEGTDVDSDSNHTDSPDKFNNYILNAENYSVHFLLSTNLSENSELCSLYGFEDFTGVYALRNFLTEEQCLLLACETLRSYINPPNNSNLLVKDPNISSPIWPSKSFQNLRWSTIGHLYDWGKRQYVGFTQFPEIVVKIVNQINTLLSDFYNPFTADSAIINFYSKSYFLRLHRDDAEETNDPVINISLGAPAIFCICKEDPKYKQVASLCKARFK
>gi|119601708|gb|EAW81302.1| alkB, alkylation repair homolog 1 (E. coli), isoform CRA_c [Homo sapiens] 1726
MAAAVGSVATLATEPGEDAFRKLFRFYRQSRPGTADLEGVIDFSAAHAARGKGPGAQKVIKSQLNVSSVSEQNAYRAGLQPVSKWQAYGLKGYPGFIFIPNPFLPGYQWHWVKQCLKLYSQKPNVCNLDKHMSKEETQDLWEQSKEFLRYKEATKRRPRSLLEKLRWVTVGYHYNWDSKSK
>gi|311261392|ref|XP_001926670.2| PREDICTED: alkylated DNA repair protein alkB homolog 1-like [Sus scrofa] 1729
MFMHSGDIMVMSGFSRLLNHAVPRVLPSPKGGSLPCCLETPLPADLPRDSVVEPCSMEDWQVCASYLKTARVNMTVRQVLAVGQDFPLEPVEENKRDISTEGFCHVDDGNSQVKRYRLNRDS
>gi|296415029|ref|XP_002837195.1| hypothetical protein [Tuber melanosporum Mel28] 1746
MRMKTGPQPLPISHAHHAPPPHIRALHKAHQRSPLTVPTVLDFENLPLSSPSSFSPVANSTISASVASTAFSAFSDGREDTVNVESDIPVYNVSSVPGLRVIPNLLPPSVQKTLLRKLLFRDLSDPRHKTNLHAHYNLPPPPPDIGSYFESPPGTTFQALNTDGRDLPIDRMLDKKLRWVTLGGQYDWSKLSRCDIEKPLVSHRGIHWRLIGIVSLGCEALFIAGVGEGEGVVIRVRSGDAIVMSGEARWAWHSVPTIASGTCPDWLQEWPEERRGWMKGKRVNLNVRQMWD
>gi|281211827|gb|EFA85989.1| hypothetical protein PPL_01222 [Polysphondylium pallidum PN500] 1747
MYKTEDDNSSNSSNKGDGASSSKQQKAPSEYMKVQRMFRQQTKNEYGRSIPKHKRAPIDYSSVLDYRNIDSNTEVNKERIIDCTQSLFDYSSVSSDTSYYSHPSTWRVYGLKDYPGFYFIPSVFNVKQQRKWIKDALEHYAEPPNNTNLNIFYGEVKDLWSNAQSEYIELHDQLAKQLSLNDNDENVNEQQGEEVDKKKRPLDKNGEELPTYRTLLDKLAWATLGYQFQWTPRIYSEEFHEAFPQDLQDLVTHIAKATKYDPYVPEAATINFYSEGCYVY
>gi|86562425|ref|NP_493969.3| hypothetical protein Y51H7C.5 [Caenorhabditis elegans] 1757
MLLSISGSLWKHTKPNWITENWNFCRNISAFMMKEVAREMEIKEKEIDQYAGSSGEDSDDGSNLFKAVFKKYKKRKPPPDVSDVIDVKSSSLLQSKLVFSTDEITSETTSLAERLGLIAPSEWRVYWFPDRIGLYLLPSLLRKEKSTMWMKRAFKYAEPPNITNLTLHGKDVLTDPTLLTKGLRWTTLGVEYDWNSKEYPPNGRPVPEELYQLGNLISRSLKLGDMKPDATILNYYPPKSALSPHVDK
>gi|17537375|ref|NP_493970.1| hypothetical protein Y51H7C.4 [Caenorhabditis elegans] 1758
MGKSSFCFDFYSEKNKNQFFKMKIPGNLPICRFAESREINLPNGRYYLKILQKIRFFLSERSAAPLISMSLGQTAIYLSGTIDLSSEPPIPIWLRNGDFLIMHGDQRLVYHAIPCIGSIPKRRGNRGSMMDEDQEHFEPPRGNDDVDQSIIDYLNSSRVNFTIRQVNPN
>gi|148671004|gb|EDL02951.1| mCG17465, isoform CRA_e [Mus musculus] 1764
MFMHSGDIMVMSGFSRLLNHAVPRVLPHPDGECLPHCLETPLPAVLPSNSLVEPCSVEDWQVCATYLRTARVNMTVRQVLATGQDFPLEPVEETKRDIAADGLCHLHDPNSPVKRKRLNPNS
>gi|189201613|ref|XP_001937143.1| oxidoreductase domain containing protein [Pyrenophora tritici-repentis Pt-1C-BFP] 1779
MHHLDPHERPPDGIRNVYKKYQKMGLEQLNQDTEIIDITDYATASSNSNVHVVEQHAAEQLTATFRAFAGQDVVAQELDLPSSIPVYEHEDMPGLHILPTLLPPEIQSILLSRLLHRDLSNPAHLTNIHTHYNLTYPPSSSSFFTLPPTSPHPIASPLNPTIHTPLPISPLLTRKLRWTTLGGQYNWTLKRYPTTPPPPPFPTDIKALLEAVFPQTRAEAAIVNLYSPRDTLSLHRDVAEDSGRGLVSVGKCIVHEWHVAVCVAWCTPDSSRDVSGVSGKLA
>gi|309309271|gb|EFP85862.1| hypothetical protein PGTG_11618 [Puccinia graminis f. sp. tritici CRL 75-36-700-3] 1788
MRKNYHHSRSLQPDYQDPQSNPTPFRTIEQYYKRRLWEPDYNLAFGHHSIPPPSITTTTTPATSPMKVEWSTPHQAQSIEAHIHTLPSNSSQPSIIKPCELCHPQCSPDRIFCTFPKQYPGLIYLPSYLCQHQQAELVEDCLTNGLRKPNVTNIDTHWEMPHQPGLYDLYRLWLNNENSQNQSEDQDQELDTQFILQPKPVPESSVQQSSQTDPKKPPQQKSRRQKVDFEPINAHNFLVARNDRPKEDQVSAKAGMPIHIRDLWMNGKLRWFGQACIFLIAASREEEPLAIKLESGDALIMAGPSRRFFHGVPRIIEHSLPPWIDGCLSTGPSPPPPWARWFHNGGRINLNVRQVF
>gi|157816907|ref|NP_001102188.1| alkylated DNA repair protein alkB homolog 1 [Rattus norvegicus] 1801
MGKMAAAVVSLTSLATEPKEDAFRKLFRFYRQSRRSTADLGAVIDFSEAHVAQSPKPGVPKVVRFPLNVSSVTEHDTSRAGLQPVSKWQAYGLEGYPGFIFIPNPFLPGCQWHWIKQCLKLYSQKPNVCNLDKHMTKEETQGLWEQSKEFLRSKDKTKRRPRSLLERLRWVTLGYHYNWDSKSKSPLPVDFRVSEQKQVS
>gi|158455035|gb|AAI09765.1| AlkB, alkylation repair homolog 1 (E. coli) [Bos taurus] 1811
MGKMAAAVGSVATLAVQPGEDAFRKLFRFYRQSRPGTADLEGVIDFSVSHAARGTGPGAPKVVKSQLNLSSVSDHDALRAGLEPVSKWQAYGLQGYPGFIFISNPFLPGYQWHWVKQCLKLYSRKPNVCNLDKHMTKEETQDLWEQSKEFLRCKELNKRRPRSLLEKLRWVTLGYHYNWDNKSK
>gi|149025283|gb|EDL81650.1| alkB, alkylation repair homolog (E. coli) (predicted), isoform CRA_b [Rattus norvegicus] 1813
MEDYIVVRFPLNVSSVTEHDTSRAGLQPVSKWQAYGLEGYPGFIFIPNPFLPGCQWHWIKQCLKLYSQKPNVCNLDKHMTKEETQGLWEQSKEFLRSKDKTKRRPRSLLERLRWVTLGYHYNWDSKSKSPLPVDFRVSEQKQVS
>gi|156121087|ref|NP_001095690.1| alkylated DNA repair protein alkB homolog 1 [Bos taurus] 1818
MGKMAAAVGSVATLAVQPGEDAFRKLFRFYRQSRPGTADLEGVIDFSVSHAARGTGPGAPKVVKSQLNLSSVSDHDALRAGLEPVSKWQAYGLQGYPGFIFISNPFLPGYQWHWVKQCLKLYSRKPNVCNLDKHMTKEETQDLWEQSKEFLRCKEVNKRRPRSLLEKLRWVTLGYHYNWDNKSK
>gi|149025284|gb|EDL81651.1| alkB, alkylation repair homolog (E. coli) (predicted), isoform CRA_c [Rattus norvegicus] 1819
MEDYILLFWNWICRPCCPQNYSFPGAGVKGVVRFPLNVSSVTEHDTSRAGLQPVSKWQAYGLEGYPGFIFIPNPFLPGCQWHWIKQCLKLYSQKPNVCNLDKHMTKEETQGLWEQSKEFLRSKDKTKRRPRSLLERLRWVTLGYHYNWDSKSKSPLPVDFRVSEQKQVS
>gi|148671000|gb|EDL02947.1| mCG17465, isoform CRA_a [Mus musculus] 1837
MGKMAAAVASLATLAAEPREDAFRKLFRFYRQSRPGTADLGAVIDFSEAHLARSPKPGVPQVVRFPLNVSSVTERDAERVGLEPVSKWRAYGLEGYPGFIFIPNPFLPGCQRHWVKQCLKLYSQKPNVCNLDKHMTKEETQGLWEQSKEVLRSKEVTKRRPRSLLERLRWVTLGYHYNWDSKSKSPLPVDFRVSKQKQGS
>gi|148671001|gb|EDL02948.1| mCG17465, isoform CRA_b [Mus musculus] 1853
MGKMAAAVASLATLAAEPREDAFRKLFRFYRQSRPGTADLGAVIDFSEAHLARSPKPGVPQVVRFPLNVSSVTERDAERVGLEPVSKWRAYGLEGYPGFIFIPNPFLPGCQRHWVKQCLKLYSQKPNVCNLDKHMTKEETQGLWEQSKEVLRSKEVTKRRPRSLLERLRWVTLGYHYNWDSKVFALFLCCTFIGCWSPVVGFVPKQT
