# Supplementary material for: Novel AlkB Dioxygenases—Alternative Models for In Silico and In Vivo Studies
Source: PLoS One. 2012 Jan 24;7(1):e30588. doi: 10.1371/journal.pone.0030588 (PMC3265494; doi:10.1371/journal.pone.0030588)
Supplement: Fasta File S5 — Particular ALKBH2 protein sequence homologs with high GC content. (FASTA) [file pone.0030588.s007.fasta]

>gi|226308173|ref|YP_002768133.1| hypothetical protein RER_46860 [Rhodococcus erythropolis PR4] 1660
MEPMTATMQPSLFDNGDLGVSLADLDGTVQRRILTGGAWVDHRPAWLTGSEAVFDNLEATVPWRSERRQMYDRVVDVPRLVCFYAENQPLPDALLTEAKDALSSHYFDELGEPFATSGLCFYRDGSDSVAWHGDDTGRSRTEDTMVAILSLGAARPLLLRPRGGGESIRFNLGHGDLLVMGGSCQRTWEHCVPKSARALGPRISVQFRTRGVR
>gi|289644674|ref|ZP_06476737.1| Alkylated DNA repair protein-like protein [Frankia symbiont of Datisca glomerata] 1701
MASARSRSLSRSAGSHGPDTPGAAPPSIGHHGAAPVIRVARRSATRARRTTAGLLDTLDIERMFGYCVSMPLQCSLLTSGDPAVSINPTFSRIRLDGTPWVDVAPGWLRGADDLCGTLASEVPWRQGRRWMYERMVDDPRLSRWYKATEPLPHPILATICSSLCAHYQVPFGSVGLNFYRDGDDSVAFHRDRELRRLGNTLIAIVTLGARRPFRLRPRGGGAGRTLLPASGDLLVMGGRCQADWEHAVPKVASCGPRISASWRWAA
>gi|294625905|ref|ZP_06704519.1| conserved hypothetical protein [Xanthomonas fuscans subsp. aurantifolii str. ICPB 11122] 1490
MDLFNASIAPLQVLHDQQGGVRYWPQLLLPALAQEAFDALRDGADWRSQRREMYDRVVDVPRLLASYRLDDALPAGLPLQRLLDAVQAVLPAPYNAVGLNLYRDGRDSVAMHHDALHTLVAPHPIALLSLGAPRRMQLRAKDGSTRAVALELASGSLLAMSHASQHTHVHGIAKTTRAVGERISVVFRVRPAQRMAAGQHGPHWEPVQS
>gi|307324119|ref|ZP_07603328.1| alkylated DNA repair protein [Streptomyces violaceusniger Tu 4113] 1641
MGTYLQGSLFDQTEDIGLGSLRGMRRTELGSGVWIDLLPGWLRGADDLFSRLVAEVPWKAERRHMYEQVVDVPRLLAFYGAEDPLPHPVLSEAREALSTYYATELGEPFTTAGLCYYRDGRDSVAWHGDRIGRGRTEDTLVAILSVGAPRDLLLRPRGGGSAMRRPLGHGDLLVMGGSCQRTWEHAIPKSSRATGPRISIQFRPSGVG
>gi|294664811|ref|ZP_06730134.1| conserved hypothetical protein [Xanthomonas fuscans subsp. aurantifolii str. ICPB 10535] 1496
MDLFNAPIAPLQVLHDQQGGVRYWPQLLPPALAQEAFDALRDGADWRSQRREMYERVVDVPRLLASYRLDDALPAGLPLQRLLDAVQAVLPAPYNAVGLNLYRDGRDSVAMHHDALHTLVAPHPIALLSLGAPRRMQLRAKDGSTRAVALELASGSLLAMSHASQHTHVHGIAKTTRAVGGRISVVFRVRPAQRMAAGQHGPHWEPVQS
>gi|256781562|ref|ZP_05520025.1| alkylated DNA repair protein [Streptomyces hygroscopicus ATCC 53653] 1647
MGAYLQGSLFDQADTIGLGPLHGVRRTELRDGAWIDVLSGWLSGADTLFARLATEVPWKAERRRMYDRTVQVPRLLAFYGADDALPHPVLAEARDALSAHYAAELGEPFATAGLCYYRDGHDSVAWHGDRTGRGRREDTMVAILSVGAPRDLLLRPRGGGATVRRPLGHGDLLVMGGSCQRTWEHAIPKTSRTTGPRISVQFRPAGVR
>gi|289668911|ref|ZP_06489986.1| hypothetical protein XcampmN_10549 [Xanthomonas campestris pv. musacearum NCPPB4381] 1541
MDLFDAPIAPLQVLNDMEGGVRYWPQLLPAALAQDAFEALRDGADWRSQRREMYNRVVDVPRLLASYRLDGALPAGLPLQRLLDAVQAVLPAPYNAVGLNLYRDGRDSVAMHHDALHTLVAPYPIALLSLGAPRRMQLRANDASTRTSALELAPGSLLAMSHASQHTHTHGIAKTTRAVGERISVVFRVRPAERMAAGQHGPHWTPAQT
>gi|282873885|ref|ZP_06282843.1| putative alkylated DNA repair protein [Streptomyces sp. ACT-1] 1633
MSVHLQSSLFDQEAEVGTGPLSGLRRTDLGHGAWIDVLPQWLRGADPLFETLVREVDWRAEQRVMYERVVAVPRLLAFFGRRDPLPHPALEAARTALGTHYAAELGEPFTTAGLCFYRDGRDGVAWHGDTIGRASTEDTMVAILSLGAPRHLALRPRRPGPAPVRRPLGHGDLIVMGGSCQRTWEHAIPKTARAVGPRISVQFRTDGVR
>gi|289661591|ref|ZP_06483172.1| hypothetical protein XcampvN_00445 [Xanthomonas campestris pv. vasculorum NCPPB702] 1543
MDLFDAPIAPLQVLNDMEGGVRYWPQLLPAALAQDAFEALRDGADWRSQRREMYDRVVDVPRLLASYRLDGALPAGLPLQRLLDAVQAVLPAPYNAVGLNLYRDGRDSVAMHHDALHTLVAPYPIALLSLGAPRRMQLRANDASTRTSALELAPGSLLAMSHASQHTHTHGIAKTTRAVGERISVVFRVRPAERMAAGQHGPHWTPAQT
>gi|21241935|ref|NP_641517.1| hypothetical protein XAC1181 [Xanthomonas axonopodis pv. citri str. 306] 1510
MDLFNAPIAPLQVLHDQQGGVRYWPHLLPPALAQEAFDALRDDADWRSQRREMYDRVVDVPRLLASYRLDDALPAGLPLQRLLDAVQAVLPAPYNAVGLNLYRDGRDSVAMHHDALHTLVAPHPIALLSLGTPRRMQLRAKDGSTRAVALELAPGSLLAMSHASQHTHVHGIAKSTRAVGERISVVFRVRPAQRMAAGQHGPHWEPVQS
>gi|182435329|ref|YP_001823048.1| putative alkylated DNA repair protein [Streptomyces griseus subsp. griseus NBRC 13350] 1631
MSVHLQSSLFDQEAEVGTGPLSGLRRTDLGHGAWIDVLPQWLRGADTLFETLVREVDWRAEQRVMYERVVAVPRLLAFFGRRAPLPHPALEAARTALGTHYAAELGEPFTTAGLCFYRDGRDGVAWHGDTIGRASTEDTMVAILSLGAPRHLALRPRRPGPAPVRRPLGHGDLIVMGGSCQRTWEHAIPKTARAVGPRISVQFRTDGVR
>gi|118472008|ref|YP_889690.1| alkylated DNA repair protein [Mycobacterium smegmatis str. MC2 155] 1625
MELAVQGSLFEHAERRPLGNGAWIELRSGWLADADSLFEELMDTIPWRAEQREMYDRVVDVPRLVSFHNLVDEPAPHPRLKQIRRRLNDTYGRELGEPFTTAGLCLYRDGDDSVAWHGDTIGRSRTRDTMVAIVSLGATRVFALRPRGGGHALRLQQQHGDLLVMGGSCQRTWEHSVPKTSRLIGPRISIQFRPHNVR
>gi|256668083|ref|ZP_05479036.1| alkylated DNA repair protein [Streptomyces sp. AA4] 1663
MSQAFQGSLFGASGPATLGPLSGVQRTELGQGAWIDVLPGWLEGSDELYEHLAAEVPWYAERRQMYDRVVAVPRLLCFYREHAPLPHPVLTEAREALSAHYAAELGEPFRTAGLCYYRDGQDSVAWHGDDLGRGRTEDTMVAILSVGAARHLALRPRGGGESLRYPLGHGDLIVMGGSCQRTWEHAIPKTARAVGPRISIQFRPRGVR
>gi|86740838|ref|YP_481238.1| DNA-N1-methyladenine dioxygenase [Frankia sp. CcI3] 1760
MEIAAFQASLLDDAPAIEVGPLGTSVRRVGLARGAWVDVRPRWIVGADVLFERLRDRVPWRAEQRTMYDRVVDIPRLLAFYDERASLPDPALGAAKRVLDEHYAAELGEGFATAGLCLYRDGRDSVAWHGDRVGPGGFRDTMVAIAVLGAPRALLLRPRGGGGPAIRHDLGHGDLLVMGGSCQRTWDHAVPKTARPVGPRISVQFRPRGVR
>gi|226364409|ref|YP_002782191.1| hypothetical protein ROP_49990 [Rhodococcus opacus B4] 1648
MTSADARYALQASLFDDSSFGVELGELGPTVQRRTLTAGAWVDVRPGWMTGSDELFTTLAETVPWNAERRQMYDRVVDVPRLVRFYPEGEPLPDPLLASARDALSRHYLPELREEFATSGLCFYRDGSDSVAWHGDDTGRSRTEDTMVAILSLGASRPLLLRPRGGGHSIRYSLGHGDLLVMGGSCQRTWEHCVPKSARPLGPRISVQFRTRGVR
>gi|78046763|ref|YP_362938.1| hypothetical protein XCV1207 [Xanthomonas campestris pv. vesicatoria str. 85-10] 1487
MDLFNAPIAPLQVLHDQQGGVRYWPQLLPPALAQGAFDALRDGADWRSQRREMYERVVDVPRLLASYRLDDAWPAGLPLQRLLDAVQAVLPAPYNAVGLNLYRDGRDSVAMHHDALHTLVAPHPIALLSLGAPRRMQLRAKDGSTRAVALELAPGSLLAMSHASQHTHAHGIAKTARAVGERISVVFRVRPAQRMAAGQHGPHWEPVRS
>gi|312197865|ref|YP_004017926.1| putative alkylated DNA repair protein [Frankia sp. EuI1c] 1621
MVEGEGLIGMSVLTDLGATQLDAFDAAPFGWDDRFPTARRVALDGSSWVEFVPGWLTGGEELFGLLRREAAWEQRERWMINRRVTEPRLTAQYPEVSAAPAALREIAAALARRYGVTYDGLWINQYRDHRDSTSWHADWPSCKRETCVVPVLSLGAPRRFLIRPRAGGASARFTPGSGDLIVMGGRAQQDWLHMVPKQARPAGPRISVNFTSRDQARLDG
>gi|120405762|ref|YP_955591.1| hypothetical protein Mvan_4812 [Mycobacterium vanbaalenii PYR-1] 1674
MEPALQSALFDHSERRDLGDGAWLEVRSGWLSQDGAADDALFGELRDQIPWRAERRQMYDRVLNVPRLVSFHNLVDAAAPHPRLKQLRRRLNDAYAGELGEPFVTAGLCLYRDGDDSVAWHGDNIGRSSTEDTMVAIVSLGATRVFALRPRGGGPSLRIRHCHGDLLVMGGSCQRTWEHAVPKTARPVGPRISIQFRPHDVR
>gi|126348088|emb|CAJ89809.1| putative alkylated DNA repair protein [Streptomyces ambofaciens ATCC 23877] 1698
MTTHLQGSLFDQTDEVRLGPLDGVRRTHLGSGAWIDLLPGWLSGADALFERLAAEVPWRAERRAMYDQVVDVPRLLAFYGAGDPLPHPLLTEARAALSAHYAPELGEPFTTAGLCHYRDGRDSVAWHGDRIGRGARQDTMVAILSVGAPRDLLLRPAGGGGSTVRRPLGHGDLIVMGGSCQRTWEHCVPKSTRAAGPRISVQFRPHGVR
>gi|239945003|ref|ZP_04696940.1| putative alkylated DNA repair protein [Streptomyces roseosporus NRRL 15998] 1624
MAVHLQSSLFDQEAEVSTRPLSGLRRTDLGDGAWIDVLPRWLRGADTLFETLVRDVAWRAEQRVMYERVVAVPRLLAFFGRHDPLPHPALAAARTELGEHYAAELGEPFTTAGLCFYRDGRDGVAWHGDTIGRGSSEDTMVAILSLGAPRHLALRPRRPGPAPVRTPLGHGDLIVMGGSCQRTWEHAIPKTARAVGPRVSVQFRPDGVR
>gi|111021899|ref|YP_704871.1| hypothetical protein RHA1_ro04932 [Rhodococcus jostii RHA1] 1659
MTSADARYALQASLFDDASFGVELGELGSAVQRRTLTAGAWVDVRPGWLTGSDELFTTLAETVPWKAERRQMYDRVVDVPRLVRFYPEGEPLPDPLLETARDTLSRHYLPELGEKFATSGLCFYRDGSDSVAWHGDDTGRSRTEDTLVAILSLGAARPLLLRPRGGGHSIRYSLGHGDLLVMGGSCQRTWEHCVPKSTRPLGPRISVQFRTRGVR
>gi|297159125|gb|ADI08837.1| hypothetical protein SBI_05717 [Streptomyces bingchenggensis BCW-1] 1668
MPPYPQGLQGSLFDQADDIRLGPLGDMRRTALGDGAWIDLLPGWLSGADALFTRLADEVPWRAERRHMYDQVVDVPRLLAFYGADDPLPHPVLDEARAALSAHYAVELGEPFTTAGLCYYRDGRDSVAWHGDRIGRGAREDTMVAILSVGAPRDLVLRPRHGGAGVRQPLGHGDLIVMGGSCQRTWEHAIPKSTRATGPRISIQFRPHNVA
>gi|256391412|ref|YP_003112976.1| putative alkylated DNA repair protein [Catenulispora acidiphila DSM 44928] 1689
MFEEAWFQSSLLDVDTPETVGALGTTVERVRLTDGAWVDLRRGWISGADELFARLMETVPWRAERRKMYERIVDVPRLLCFYADGEPLPDPLLTEARATLDHHYAPELGEPFTTAGLCLYRDGKDSVAWHGDTIGRGSSQDTMVAILSLGTPRTLALRPRNGAAPPLRYEVGHGDLLVMGGSCQRTWEHAVPKSARPLGPRISVQFRPRGVR
>gi|258654083|ref|YP_003203239.1| putative alkylated DNA repair protein [Nakamurella multipartita DSM 44233] 1733
MSVLHQPSMFDEDVTAGPALGDLSTTTRTELSDGAWVDHRPGWLTGSEQVLDTLLRDVPWRAEERQMYDRQVAVPRLLCWYSGAVPFPHPVLDDARTALNAHYRPGPPDRFVTAGLCLYRDGADSVAWHGDRIGRGATQDTMVAILSVGSGRTLALRPRGGGAGPRFHLGHGDLVVMGGSCQRTWEHAVPKTAKPVGPRISIQFRPIGVA
>gi|54025596|ref|YP_119838.1| putative alkylated DNA repair protein [Nocardia farcinica IFM 10152] 1657
MQVTAWLQGSLLDGFGEVELGPLAAARRTILGRGAWIDLLPGWLTGADILFDRLVRDVPWQAERRPMYDRVVDVPRLLCHYPEQAELPDPVLSEARAALSEHYAAELGEPFRTAGLCFYRDGRDSVAWHGDTIGRGGTHDTMVAIVSLGAPRALALRPRGGGTSLRFEVGHGDLLVMGGSCQRTWEHAVPKTRKPVGPRISVQFRPRGVL
>gi|21225578|ref|NP_631357.1| hypothetical protein SCO7302 [Streptomyces coelicolor A3(2)] 1695
MTTHHLQGSLFDQTDEVRLGPLDGLRRTRLGPGAWIDLLPGWLSGADALFERLAAEVPWRAERREMYERVVDVPRLLAFYGAGDALPHPLLAEARDALSAHYAEELGEPFTTAGLCHYRDGRDSVAWHGDRIGRGARQDTMVAILSVGAPRDLLLRPAGGGGETVRRPLGHGDLIVMGGSCQRTWEHCIPKSTRAAGPRISVQFRPHGVR
>gi|311744321|ref|ZP_07718125.1| alkylated DNA repair protein [Aeromicrobium marinum DSM 15272] 1699
MQPPGHHEPQGREVLVGAGPRQPPDVAVSDQQCQQRPRRLGGVQLTVDRPVGLGECDQAGQLGQEVLPEVRPLGGAAVEQVHQSVPGGRHASDPMRRRQSGRANTCSNHRYDGAVYVQPSLLDHEEPAAVGSLGAAVQRRRLSRGAWVDVRPGWMSGADGLFLALQTEVRWRAERREMYDRVVDVPRLLAHFGAGRPLPDPALTAARDALSDHYAAELGEPFVTAGLCYYRDGRDSVAWHGDRIGRGQREDTMVAIVSLGAPRRLSLRPRGGGEALGFVLGHGDLLVMGGTCQRTWDHAVLKTARPVGPRISIQFRPAGVL
>gi|145222511|ref|YP_001133189.1| hypothetical protein Mflv_1921 [Mycobacterium gilvum PYR-GCK] 1724
MEPALQSSLFEQSDRRDLGNGAWLEVRSGWLSQDGSSDDTLFAELRDRIPWRAERRQMYDRVLDVPRLVSFHNLLDGNAPHPRLKQLRRRLNDVYAGELGEPFVTAGLCLYRDGDDSVAWHGDNIGRSSTEDTMVAIVGIGATRVFALRPRGGGPSLRLRHCHGDLLVMGGSCQRTWEHAVPKTTRPTGPRISIQFRPHDVR
>gi|15827000|ref|NP_301263.1| hypothetical protein ML0190 [Mycobacterium leprae TN] 1438
MCDMLVDVGIAFQGSLFEYHERRQLGDGAFIELRSGWLTDGVELLDTLLSEVPWRIERRRMYDKVVNVPRLVSFHDLTTDDPPHPLLTRLRRRLNDIYAGELGEPFTSVGLCCYRDGSDSIAWHGDTIGRNSSEDTMVAIISLGATRVFALRKRGGGPSLRLPLTHGDLLVMGGSCQRTWEHSVPKTSASTGPRVSIQFRPRNVH
>gi|296155982|ref|ZP_06838821.1| DNA-N1-methyladenine dioxygenase [Burkholderia sp. Ch1-1] 1412
MVSQQALFAPEPVSLLHDGEGGIRYLPESIPAATARQWFEVSLKNIGWLSRQRMMYDREVAVPRLIATFAREAGDLPAPLGEAFEAVRALVGAPFNRVGLNLYRNGSDSVALHSDKTDKLVPAQPIAIVSLGASRRMSIRPKAGSGRIVHIELEPGSCLVMSYASQFTHEHGIPKLGHVSGPRISLAFRCFSG
>gi|29827672|ref|NP_822306.1| alkylated DNA repair protein [Streptomyces avermitilis MA-4680] 1667
MSTHLQGSLFDQTDELGLGPLDGLRRTVLGAGAWIDLLPGWLSGADALFERLAADVPWRAERRKMYDQTVDVPRLLAYYRAGDTLPHPVLAEARDALSAHYVAELGEPFTTAGLCYYRDGRDSVAWHGDRIGRGAREDTMVAILSVGAPRDLALRPRGGGDVLRRPLGHGDLIVMGGSCQRTWEHAIPKSTRAAGPRISIQFRPSGVN
>gi|240169303|ref|ZP_04747962.1| hypothetical protein MkanA1_08316 [Mycobacterium kansasii ATCC 12478] 1560
MAFAVQGSLFEHNERRQLGNGAFIDIRAGWLHGGDDLLAALLAGVPWRSERRQMYDRVVDVPRLVSFHDLTVEDPPHPQLTRIRRRLNDIYGGELGEPFTTVGLCYYRDGSDSVAWHGDTIGRSSTEDTMVAIVSLGATRVFALRPRGGGTSLRFPLAHGDLLVMGGSCQRTWEHAVPKTTAPTGPRVSIQFRPRDVR
>gi|187920049|ref|YP_001889080.1| putative alkylated DNA repair protein [Burkholderia phytofirmans PsJN] 1458
MVSQQALFAPEPIALLHDEEGGIRYLPESIPAATAQAWFETALRNVGWLSQQRMMYDREVAVPRLLATFARDAGDLPAPLGEAFEAVRALVGAPFNRVGLNLYRDGSDSVAPHSDKTEKLVPAQPIAIVSLGASRRMTIRPKVGVGAGRIVHVELEPGSCLVMSYASQFTHEHGIPKLAGVTQPRISLAFRCFSG
>gi|148271684|ref|YP_001221245.1| DNA repair system specific for alkylated DNA [Clavibacter michiganensis subsp. michiganensis NCPPB 382] 1605
MSIAFQASLFDDLQADPGLGALGAEVERLDLGQGAWLDIRPGWVSDSDALFERLVEDVEWTADTRLMHGRTVEVPRLLSWFGPRAPLPAPVLVEARDALNEHYGRPPGQVLETAGLCFYRTGDDSVAWHGDRVGRAIDRDTMVAIVSVGAARTLSLRPKGGGEVRRFPLGHGDLVVMGGSAQRTHEHAILKTQKAVGPRISIQFRPVWPA
>gi|126437222|ref|YP_001072913.1| DNA-N1-methyladenine dioxygenase [Mycobacterium sp. JLS] 1677
MELALQGSLFEHAERRTLGNGAWLDVRSGWLTDADTLFDELRERIPWRAERRQMYDRMLDVPRLLSFHNLVEDEAPHPRLKQMRRRLNDTYGGELGEPFTTAGLCLYRDGNDSVAWHGDNIGRSSREDTMVAIVGLGATRVFALRPRGGGPSLRIQHHHGDLLVMGGSCQRTWEHAIPKTTRPTGPRISIQFRPHDVR
>gi|108801242|ref|YP_641439.1| hypothetical protein Mmcs_4278 [Mycobacterium sp. MCS] 1680
MELALQGSLFEHAERRTLGNGAWLDVRSGWLTDADALFDELRERIPWRAERRQMYDRVLDVPRLLSFHNLVEDEAPHPRLKQMRRRLNDTYGGELGEPFTTAGLCLYRDGNDSVAWHGDNIGRSSREDTMVAIVGLGATRVFALRPRGGGPSLRIQHHHGDLLVMGGSCQRTWEHAIPKTTRPTGPRISIQFRPHDVR
>gi|84496827|ref|ZP_00995681.1| putative alkylated DNA repair protein [Janibacter sp. HTCC2649] 1716
MAAALQHSLFDTGDAIDLGALAPNRTILSRGAWVDYQPSWLTGADLLFDTLHDDVPWKAERREMYERIVDVPRLLKFYEEGEVLPHPVLMQARKTLSDTYAGELGEPFVTAGMCLYRDGRDSVAWHGDRIGRAKDQDTMVAILSVGSARSLMLRPRGGGSSLGFSLGHGDLVVMGGSCQRTWDHAIPKTSKPVGPRISIQFRPRGIR
>gi|66769468|ref|YP_244230.1| hypothetical protein XC_3166 [Xanthomonas campestris pv. campestris str. 8004] 1552
MSAMDLFDTPLAPLQVLDDAEGGVRYWPQLLAPAVAQAAFAALRDGADWQRHQRTMYDRVVDVPRLLASYRLDAPLPPGLPLQALLAAVQAQLPAPYNALGLNLYRDGRDSVAMHHDKLHTLLAPHPIALLSLGTPRRMQLRAKQGATRAITLELAPGSLLAMSHASQLTHEHGIPKTTRALGERISVVFRVRPPARMAAGQHGPHWEAPTQTD
>gi|300785325|ref|YP_003765616.1| putative alkylated DNA repair protein [Amycolatopsis mediterranei U32] 1697
MTTPALQASLFGESGPVTLHDLAPRRTELGSGAWVDVQPGWLAGADEVFADLVTGVPWQAERRRMYDRFVDVPRLLCFYREAAPLPHPVLAAARTALSEHYAGELGEPFRTAGLCYYRDGRDSVAWHGDTIGRGSTEDTMVAILSVGAARQLALRPRGGGESHRYALGHGDLIVMGGSCQRTWEHAIPKTNRAAGPRISIQFRPRGVR
>gi|284988808|ref|YP_003407362.1| hypothetical protein Gobs_0185 [Geodermatophilus obscurus DSM 43160] 1656
MSLAHQPSMWDLAEEATLGPLAVTRHRLGRGAWVDHLPGWVQGSDEVLEVLLGDIGWRADRRQMYEREVAVPRLLRWYGGDETLPHPLLTQARETLTGHYRPELGEPFVSAGMCLYRDGRDSVAWHGDRLGRGRSADTMVAIVSFGSPRPLLLRPLGGGESLRFPLGHGDLVVMGGSCQRTWEHCIPKTTKPVGPRVSVQFRPRGVA
>gi|169628213|ref|YP_001701862.1| hypothetical protein MAB_1120c [Mycobacterium abscessus ATCC 19977] 1634
MTHAVQASLFGAPPVPRRELAGGAWLEVHHEWLGRADNLMGQLLAQVPWRAERRRMYDRTLDVPRLVSFHDLTSGPPPHPVLETICDRLNGEYTDELGEPFTTVGLCQYRDGTDSVAWHGDTIGRGLREDTMVAIVSIGATRTFALRPRLGGESIRINIGHGDLLVMGGSCQRTWEHAIPKTSKPVGPRISLQYRPRDVR
>gi|289641644|ref|ZP_06473804.1| hypothetical protein FsymDgDRAFT_1062 [Frankia symbiont of Datisca glomerata] 1817
MTSDFPAPAGTSDPGPDASVGTAGEGARGTSLIAPDATFERIQLDDRSWIDVARNWMTGAEQLYAELARTLPWKQGSVWRYERYLEEPRLTAWIARGRVVPSPALLEAYRALRRRYQVDFDGFGLSWYRDGNDSVGFHRDREMRWLDNTVIAILTTGARRPFLVKSRHVPAGRRILNDDSDARDLAPGPGDLLVLGGRCQADWLHAVPKVPEVVEGRISVQWRWTSRTGPPERGPGYGAPRTFSRPR
>gi|294634091|ref|ZP_06712646.1| alkylated DNA repair protein [Streptomyces sp. e14] 1678
MTAHHLQGSLFDQADELRLGSLAGLRRTELGLGAWIDVLPGWLTGADELFEQLAAEVPWRAEQRKMYDNVVAVPRLLAFYAAGAPLPHPVLAEARETLSAHYGGELGEPFTTAGLCYYRDGRDSVAWHGDRTGRGAREDTMVAILSVGAPRDLLLRPAHGGGTTVRRPLGHGDLIVMGGSCQRTFEHCVPKSARVTEPRISIQFRPSGVR
>gi|91778839|ref|YP_554047.1| DNA-N1-methyladenine dioxygenase [Burkholderia xenovorans LB400] 1405
MVSQQALFAPEPVTLLHDEEGGIRYLPESIPAATAQQWFEESLRNTGWLSRQRMMYDREVAVPRLIATFAREAGDLPAPLGEAFEAARALAGAPFNRVGLNLYRDGNDSVALHSDKTDKLVPAQPIAIVSLGASRRMSIRPKAGSGRIVHIELEPGSCLVMSYASQFTHEHGIPKLGDVSGPRISLAFRCFSGQG
>gi|282862621|ref|ZP_06271682.1| putative alkylated DNA repair protein [Streptomyces sp. ACTE] 1639
MSAHLQGSLFDQADRPALGSLTGLRRTVLGDGAWIDVLPGWLSGGDALFTALADEVPWRAERRQMYDRTVDVPRLLAFYRDGDALPSPVLDEARDALSAHYAEELGEPFTTAGLCHYRDGRDSVAWHGDTHGRSSHEDTMVAILSLGAPRDLLLRPLRGGATVRRPLGHGDLIVMGGSCQRTWQHAVPKTAHARGPRISVQYRPHGVR
>gi|256799528|ref|ZP_05529152.1| hypothetical protein SvirD4_01652 [Streptomyces viridochromogenes DSM 40736] 1658
MHLQGSLFDQTDELRLGPLDGIGRTHLGFGAWLDVLPGWLSGSDALFEQLVSEVPWRAERRKMYDNVVDVPRLLAFYAAEDPLPHPVLTEARNALSAHYGEELGEPFATAGLCYYRDGRDSVAWHGDRIGRGAREDTMVAILSVGAPRDLLLRPMRGGRDTVRRPLGHGDLVVMGGSCQRTWEHSVPKSARATGPRISIQFRPHGVQ
>gi|290962857|ref|YP_003494039.1| hypothetical protein SCAB_85711 [Streptomyces scabiei 87.22] 1690
MATHLQGSLFDQSDDLRLGPLDGLRRRELGAGAWIDLLPGWVTGADALFTRLAEEVPWKAERRQMYEQVVDVPRLLAHFGAEDPLPHPVLDEARAALSAHYGSELGEPFATAGLCFYRDGRDSVAWHGDRIGRGAREDTMVAILSVGDPRDLALRPHGGGRTLRFPQGHGDLIVMGGSCQRTWDHAVPKSTRAVGPRISIQFRPQGVR
>gi|111222690|ref|YP_713484.1| putative alkylated DNA repair protein [Frankia alni ACN14a] 1727
MEVAPFQASLLDAAASVEVGPLAGAVRRRVLSAGAWVDLRPRWVEGADALFERLRDGVPWRAERRSMYERVVDVPRLLAFYGGGEALPDPALAAARDALDERYAAELGERFVTAGLCLYRDGRDSVAWHGDRIGRGGRQDTMVAIVVLGCPRPLLLRPRGGGPALRFELGHGDLIVMGGSCQRTWDHAVPKSARPVGPRISVQFRPRDVR
>gi|238063684|ref|ZP_04608393.1| alkylated DNA repair protein [Micromonospora sp. ATCC 39149] 1676
MSGGAYQPSMLDLTDDGPGLGPLAGLRRHPLGRGAWVDHLPGWVRGSDAVLDVLLADVPWRAERRTMYDARVDVPRLLCWYAGHRELPHSVLTRARAALTAHYAPELGEPFVTAGMCLYRDGRDSVAWHGDTLGRGAHTDTMVAIVSFGSPRPLLLRPRGGGPGLRFPLGHGDLVVMGGSCQRTWEHAIPKTARPVGPRVSVQFRPAGVA
>gi|284032194|ref|YP_003382125.1| putative alkylated DNA repair protein [Kribbella flavida DSM 17836] 1713
MGADLQASLLDAFADPELGSLSAIQRAELSHGAWIDVLPGWLSGADQVYERLAADVPWREERRQMYDRVVDVPRLLCFYGESDTLPLPILEEARDLLSEHYTEELGEPFRTAGLCFYRDGRDSVAWHGDRLGRGNAEDTMVAILSVGEPRILALRPRPGSLSGPVSSTIRYPLGHGDLIVMGGSCQRTWEHAIPKASGRVGPRISIQFRPRGVR
>gi|254774000|ref|ZP_05215516.1| alkylated DNA repair protein [Mycobacterium avium subsp. avium ATCC 25291] 1604
MCDKLGRVEIAVQGSLFQHTERRQLGDGAFIEIRAGWLTDADDLLDALLSTVPWREERRQMYDRVVDVPRLVSFHDLTVDEPPHPMLSRLRRRLNDIYAGELGEPFTTVGLCCYRDGSDSVAWHGDTIGRSSSEDTMVAIVSLGATRAFALRRRGGGPSLRLPQAHGDLLVMGGSCQRTWEHAVPKTTAPVGPRVSIQFRPRGVR
>gi|15840428|ref|NP_335465.1| hypothetical protein MT1029 [Mycobacterium tuberculosis CDC1551] 1558
MCDKLGGVAIAVQGALFEHNERRQLGDGAFIDIRSGWLTGGEELLDALLSTVPWRAERRQMYDRVVDVPRLVSFHDLTIEDPPHPQLARMRRRLNDIYGGELGEPFTTAGLCYYRDGSDSVAWHGDTIGRGSTEDTMVAIVSLGATRVFALRPRGRGPSLRLPLAHGDLLVMGGSCQRTFEHAVPKTSAPTGPRVSIQFRPRDVR
>gi|118464115|ref|YP_880376.1| alkylated DNA repair protein [Mycobacterium avium 104] 1602
MEIAVQGSLFQHTERRQLGDGAFIEIRAGWLTDADDLLDALLSTVPWREERRQMYDRVVDVPRLVSFHDLTVDEPPHPMLSRLRRRLNDIYAGELGEPFTTVGLCCYRDGSDSVAWHGDTIGRSSSEDTMVAIVSLGATRAFALRRRGGGPSLRLPQAHGDLLVMGGSCQRTWEHAVPKTTAPVGPRVSIQFRPRGVR
>gi|215410599|ref|ZP_03419407.1| hypothetical protein Mtub9_04584 [Mycobacterium tuberculosis 94_M4241A] 1553
MAIAVQGALFEHNERRQLGDGAFIDIRSGWLTGGEELLDALLSTVPWRAERRQMYDRVVDVPRLVSFHDLTIEDPPHPQLARMRRRLNDIYGGELGEPFTTAGLCYYRDGSDSVAWHGDTIGRGSTEDTMVAIVSLGATRVFALRPRGRGPSLRLPLAHGDLLVMGGSCQRTFEHAVPKTSAPTGPRVSIQFRPRDVR
>gi|119718181|ref|YP_925146.1| DNA-N1-methyladenine dioxygenase [Nocardioides sp. JS614] 1661
MDFQGTLFGAPPATAPVFDLLERQVLTRGAWVDVCRTWLPEADDVLATLLREVPWRSERRQMYDREVDVPRLLHTYGVGEPLPHPALARARGALSAHYRPELGEPFVTAGCCYYRDGRDSVAWHGDTIGRGRTQDTMVAIVSLGDPRRLMLRPRLGGESISVEMGHGDLLVMGGSCQRTWEHAVPKVAHAGPRISVQFRPLDVA
>gi|260456485|ref|ZP_05804863.1| alkylated DNA repair protein [Streptomyces flavogriseus ATCC 33331] 1691
MGRLVGMSVHLQGSLFDQADRPHLGRLTGLRRTVLGDGAWIDLLPGWLSGADELFSVLAEGVPWRAERRQMYDRTVDVPRLLAFYRADDDLPSPVLDEARDALSRHYGDELGEPFTTAGLCYYRDGRDSVAWHGDLTGRSSHQDTMVAILSLGAPRDLLLRPCRGGATVRRPLGHGDLIVMGGSCQRTWQHAVPKTAQARGPRISVQYRPRGVR
>gi|183984463|ref|YP_001852754.1| hypothetical protein MMAR_4493 [Mycobacterium marinum M] 1551
MCDKLGAVAFAVQGSLFEHNERRQLGDGAFIDIRANWLRAGDDLLEALISRVPWRSERRQMYDRVVEVPRLVSFHDLMIEKPPHPELARMRRRLNDIYGGELGEPFTTVGLCCYRDGSDSVAWHGDTIGRSSTEDTMVAIVSLGATRIFAMRPRGGGASLRLPLAHGDLLVMGGSCQRTWEHSVPKTSTPAGPRVSIQFRPRGVR
>gi|254820998|ref|ZP_05225999.1| alkylated DNA repair protein [Mycobacterium intracellulare ATCC 13950] 1599
MEVAVQGSLFQHTERRQLGDGAFIEIRAGWLTDADDLLDALLSTVPWREERRQMYDRVVDVPRLVSFHDLTVDDPPHPMLTRLRRRLNDIYAGELGEPFTTVGLCCYRDGSDSVAWHGDTIGRSSSEDTMVAIVSLGATRAFAMRRRGGGPSLRLPQAHGDLLVMGGSCQRTWEHAVPKTAAPVGPRVSIQFRPRGVR
>gi|170780715|ref|YP_001709047.1| hypothetical protein CMS_0265 [Clavibacter michiganensis subsp. sepedonicus] 1686
MQRLDLGQGAWLDIRPGWVSDSDALFERLVEDVEWTADTRLMHGRTVEVPRLLSWYGPGARLPAPVLVEARDALNDHYGRPPGQVLETAGLCFYRTGEDSVAGHGDRVGRTIDRDTMVAIVSVGAARTLSLRPKGGGEVRRFPLGHGDLVVMGGSAQRTHEHAILKTAKAVGPRISIQFRPVWPV
>gi|118619738|ref|YP_908070.1| hypothetical protein MUL_4665 [Mycobacterium ulcerans Agy99] 1563
MCDKLGAVAFAVQGSLFEHNERRQLGDGAFIDIRANWLRAGDDLLEALISRVPWRSERRQMYDRVVEVPRLVSFHDLMIEKPPHPELARMRRRLNDIYGGELGEPFTTVGLCCYRDGFDSVAWHGDTIGRSSTEDTMVAIVSLGATRIFALRPRGGGASLRLPLAHGDLLVMGGSCQRTWEHSVPKTSTPAGPRVSIQFRPRGVC
>gi|188992657|ref|YP_001904667.1| hypothetical protein xccb100_3262 [Xanthomonas campestris pv. campestris str. B100] 1595
MLACEWHAAICVPLREANRHRNRGKSCTTLSTSSAENHRRHPHLSAMDLFDTPLAPLQVLDDAEGGVRYWPQLLPPAVAQAAFAALRDGADWQRHQRTMYDRVVDVPRLLASYRLDAPLPPGLPLQALLAAVQAQLPAPYNAVGLNLYRDGRDSVAMHHDKLHTLLAPHPIALLSLGTPWRMQLRAKQGATRAITLELAPGSLLAMSHASQLTHEHGIPKTTRALGERISVVFRVRPPARMAAGQHGPHWEAPTQTD
>gi|297192394|ref|ZP_06909792.1| alkylated DNA repair protein [Streptomyces pristinaespiralis ATCC 25486] 1763
MAAHLQGSLFDQTDEIRLGPLGDARRTVLGDGAWIDVLPGWLCGADALFDELVGSVPWRAERRQMYERVVDVPRLLAFYGAGDPLPHPVLVEGREALSRHYAEELGEPFRTAGLCYYRDGRDSVAWHGDTIGRGSREDTMVAILSVGAPRELALRPRRGGGAQVRKALGHGDLIVMGGSCQRTWEHAVLKTARPVGPRISIQYRPQGVR
>gi|288916587|ref|ZP_06410963.1| putative alkylated DNA repair protein [Frankia sp. EUN1f] 1720
MFGIVGRVRAAPFQASLLDVLLDGQADAVVEPLREGLRRHDLAAGAWVDLRRRWVTGADSLFERLCAQVPWRAERRPMYDRTVDIPRLLSFYEEGQPLPDPALVAARRALDAHYAPELGEPFATLGLALYRDGRDSVAWHGDRIGRGSSHDTMVAILVLGAPRALLLRPRPGGPAATRTATATATSATIRLTLGHGDLLVMGGSCQRTWDHAVPKTTRPVGPRLSVQFRPRNVR
>gi|153004516|ref|YP_001378841.1| putative alkylated DNA repair protein [Anaeromyxobacter sp. Fw109-5] 1520
MAGGYLERVPTVPFQPGLFDAAAPSFDRSFGAVRRIALDEESWIELAPGWVSGSDALFEEVLRVRRWGQRSRRMYDRKLQEPRLTSPWSAASGEPLVPPIVEEMRLALSRRYGVELDSAGFNLYRDGADGVAWHGDRIVKQIAEPIVALVSLGEPRRLLLRRRAGGRSLAFALGRGDLLVTGGRTQRTWQHSIPKVARAGPRISIAFRHGLDPRAYGGVEGEGPPE
>gi|296169840|ref|ZP_06851454.1| alkylated DNA repair protein [Mycobacterium parascrofulaceum ATCC BAA-614] 1588
MCDRLAAVEMAVQGSLFQHTERRQLGDGAFIEIRAGWLTAADDLLEALLSDVPWREERRQMYDRVVDVPRLVSFHDLTIDEPPHPLLGRLRRRLNDIYAGELGEPFTTVGLCCYRDGSDSVAWHGDTIGRGSSEDTMVAIVSLGATRTFAMRRRARLSRGPSLRLPQAHGDLLVMGGSCQRTWEHAVPKTSAPVGPRISIQFRPRGVR
>gi|309811001|ref|ZP_07704799.1| conserved hypothetical protein [Dermacoccus sp. Ellin185] 1653
MFAGLQGSLLDQVEEVGVRPLVGAVRRTQLTRGAWVDLRPGFITGADELFSRLMLGGSAGVDWQGERRVMWDKEVTTPRLLRFYRGDERWPDPVMRDAQRALSDHYAPELGEPFTTAGMCLYRDGRDSVAWHGDKEGRSSTKDTMIAIVSIGSPRTLALRPVGGGQSLRFQIGHGDLLVMGGSCQRTWEHAVPKTTKSVGPRISIQFRPYDVR
>gi|296138534|ref|YP_003645777.1| putative alkylated DNA repair protein [Tsukamurella paurometabola DSM 20162] 1715
MQDSLFDVAGHRRDLGDGAWLDVRTGWQSDPDGLFSALARDVPWVAERRRMYDRTLPVPRLLRYYDSGVALPHPALAAAMAELTEMYWDDLHEPFTSVGLCLYRDGADSVAWHGDTIGRGATHDTVVAIVSLGAARPFLMRPRGGGASTRLTVGHGDLLSMGGSAQRTWEHAVPKVPAAGPRISVQFRAAGVR
>gi|312196829|ref|YP_004016890.1| putative alkylated DNA repair protein [Frankia sp. EuI1c] 1743
MAGTPFQASLLDTAASVEIGPVAAGLSRRPLAGGAWVDVRRRWVTGADSLFERLRAEVPWRAERRPMYDRTVDVPRLLSFYAAGEPLPDQALDEARRALDQHYAAELGEPFTTVGLAFYRDGRDSVAWHGDRLGRGSTHDTMVAILVLGAPRTLLLRPRPGTPPARTGSRSAPGGPAAPSLFTGDPSAITRPPGAGASTISPTGLSSPSGAGGAATTIRFELGHGDLLVMGGSCQRTWEHAVPKTARPVGPRISVQFRPHDVR
>gi|86742725|ref|YP_483125.1| DNA-N1-methyladenine dioxygenase [Frankia sp. CcI3] 1768
MTSETDGTAVPANGAVDRTASVQRIWLDDRSWVDVTRGWLREADQLYETLHAEIPWRQGTMWRYERHVTEPRMSAWIPRGRPVAFPALLDAYRTLRRTYGVEFDGFGLSLYRDGADGVAFHRDREMRWLDDTVIAILTLGARRPFLIKSRHLPPGRRILNDPEASGARDLSPAGGDLIVLGGRAQADWLHAVPRVPEHVAGRISVQWRWTSRTGRPEQGPGYGAARHFSR
>gi|170690489|ref|ZP_02881656.1| putative alkylated DNA repair protein [Burkholderia graminis C4D1M] 1448
MVSQQGLFAPEPVTLFSDNEGGMRYLPDLVPLALAQQWFGEALKNIGWSSHQRMMYEREVAVPRLIATFLRESADLPAPLGEAFEAVRSLVGAPFNRVGLNLYRDEHDSVAPHSDKTANLVRGEPIAIVSLGAARRMTIRPKKGPGRAVHVDLEPGSCLVMSYASQFTHDHGIPKLGERVGPRISLAFRCYNGPRE
>gi|256825021|ref|YP_003148981.1| DNA-N1-methyladenine dioxygenase [Kytococcus sedentarius DSM 20547] 1732
MAAATQGSLFDQETTLGLRSLAGAVVRQHLTDGAWVDVRPGWLTGSEQLCAELVTTVPWQAERRRMYDRVVDTPRLLRFYGPGAALPHPVLREAREALTAHYAAEAGAPPFTTAGLCLYRDEHDSVAWHGDRVGRGATHDTLVAILSTGAPRRLLLRPRGGGATRTLQVGHGDLVVMGGSCQRTWEHAVPKEHHRTGPRVSIQFRPAGVR
>gi|282884063|ref|ZP_06292652.1| DNA-N1-methyladenine dioxygenase [Burkholderia sp. CCGE1001] 1466
MNQSFSGGPNPAGRSIMAFQQGLFAPEPVTLFADKEGGIRYLPESVPLARAQQWFGEALGNIGWSSHQRIMYEREVAVPRLIATFMRDAQDLPAPLAEAFEAVRALVGAPFNRVGLNLYRDEHDSVAPHNDKTANLVRGEPIAIVSLGATRRMTIRPKKGPGRAVHVDLEAGSCLVMSYASQFTHDHGIPKLAESVGPRISLAFRCYEGPQE
>gi|262201189|ref|YP_003272397.1| putative alkylated DNA repair protein [Gordonia bronchialis DSM 43247] 1673
MSIGIQPSLFDLDDAAPTLGGLTAIRRRRLTDGAWVDLRPGWLGSSTRLFDSLSEHVPWRAERRRMYDRVVDVPRLVATYQATAPLPDPLLVDARQALTEHYRAELPEGFATAGLCLYRDGSDSVAWHGDRFGRGATHDTMVAILSLGAPRGLLLRPRSGGQSLRFTLSSGDLLVMGGSCQRTWEHAIPKAAGVGPRISVQFRPPGVW
>gi|289633219|ref|ZP_06465508.1| DNA-N1-methyladenine dioxygenase [Burkholderia sp. CCGE1003] 1517
MNQSFPGGPVPARRSIMASQQGLFAPEPVSLFSDREGGIRYLPESIAPDIAQQWFVELLNSIGWSSHQRMMYEREVAVPRLIATFLRESADLPAPLGAAFEAVRSLVGAPFNRVGLNLYRDEHDSVAPHNDKTANLVRGAPIAIVSLGAARRMTIRPKKGPGRAVHVELEPGSCLVMSYASQFTHDHGIPKLVESVGPRISLAFRCYNGPRD
>gi|111225749|ref|YP_716543.1| putative alkylated DNA repair protein [Frankia alni ACN14a] 1791
MTDAASPAPGAARAGGPAARAGTGASLPPGVGAVDPAARADRIWLDERSWVDVTRGWLRGADELYEAMRSGLPWRQGAMWRYERQVTEPRLTAWVPRGAPVPFPALVDAYRALRRTYGVEFDGFGMSLYRDGSDGVGFHRDREMRWLDDTIIAILTLGARRPFLVKSRHLPPGRRLLSDPQAPGGRDLSPAGGDLIVLGGRAQADWLHAVPRVHGHVGTRISVQWRWTSRAGRPEQGPGYGAARHFDR
>gi|288794413|ref|ZP_06400122.1| putative alkylated DNA repair protein [Micromonospora sp. L5] 1644
MSDAYQPSMLDLAEQGPTLGPLAGALRRHELSRGAWVDHLPGWVRGSDEVLDTLRHDVPWRAERRTMYDTEVDVPRLLCWYAAGRPLPHPVLTEARDALTRHYAPELGEPFVTAGMCLYRDGRDSVAWHGDTLGRSAHTDTMVAIVSFGSPRALLLRPRGGGGGSLRFPLGHGDLVVMGGSCQRTWEHAVPKTTRPVGPRVSVQFRPTGVA
>gi|302866558|ref|YP_003835195.1| hypothetical protein Micau_2073 [Micromonospora aurantiaca ATCC 27029] 1649
MSDAYQPSMLDLAEQGPTLGPLAGALRRHELSRGAWVDHLPGWVRGSDEVLDTLRHDVPWRAERRTMYDTEVDVPRLLCWYAAGRPLPHPVLTAARDALTRHYAPELGEPFVTAGMCLYRDGRDSVAWHGDTLGRSAHTDTMVAIVSFGSPRALLLRPRGGGGGSLRFPLGHGDLVVMGGSCQRTWEHAVPKTTRPVGPRVSVQFRPTGVA
>gi|21230541|ref|NP_636458.1| hypothetical protein XCC1083 [Xanthomonas campestris pv. campestris str. ATCC 33913] 1548
MDLFDTPLAPLQVLDDAEGGVRYWPQLLAPAVAQAAFAALRDGADWQRHQRTMYDRVVDVPRLLASYRLDAPLPPGLPLQLLLAAVQAQLPAPYNAVGLNLYRDGRDSVAMHHDKLHTLLAPHPIALLSLGTPRRMQLRAKQGATRAITLELAPGSLLAMSHASQLTHEHGIPKTTRALGERISVVFRVRPPARMAAGQHGPHWEALTQTD
>gi|302556951|ref|ZP_07309293.1| LOW QUALITY PROTEIN: alkylated DNA repair protein [Streptomyces griseoflavus Tu4000] 1755
MTTHHSPALQGSLFDQTDQPRLGPLDGLRRTELGRGAWIDVLPGWLGGSGALFELLAAEVPWRAERRQMYDQVVDVPRLLSYYRSGEPLPHPVLTEAREALSGHYAGELGEPFATAGLCYYRDGRDSVAWHGDRIGRGAREDTMVAILSVGAPRDLLLRPVGGGDCVRRPLGHGDLIVMGGSCQRTWEHAVPKEHPGLRTAHQRPVPPARREL
>gi|288923950|ref|ZP_06418025.1| putative alkylated DNA repair protein [Frankia sp. EUN1f] 1841
MANSDDTGRGAEPSPEPEFGPGLSATFERVWLDAHSWVDVARAWMPAADALYEAVRDGTPWRQGTMWRYERHVTEPRLSAFIRSGAPIPFPPLLAAYRALRQRYGVDFDGYGLSWYRDGNDAVAFHRDREMRWLDDTIIAILTLGARRPFLVKSRHLPAGRRILNDPQDRTGRDFSPAGGDLLVLGGRAQADWLHAVPRVAGAVAGRISVQWRWTSRAGRPEIGPGYGAARTFSSRSSR
>gi|158312528|ref|YP_001505036.1| putative alkylated DNA repair protein [Frankia sp. EAN1pec] 1836
MTGDDARRVIPGVDPSAVFERVRLDDHSWVDVARGWMSGADELYDAVRDGTSWRQGTMWRYERHVTEPRLSAFIRSGRPVPFPALLDAYRALRRRYGVDFDGYGMSWYRDGNDAVAFHRDREMRWLDDTVIAILTLGARRPFLVKSRHLPPGRRILNDPMAPGGRDLAPAGGDLLVLGGRAQADWLHAVPRVPGYVGGRVSVQWRWTSRAGRPEIGPGYGAARSFSR
>gi|312193968|ref|YP_004014029.1| putative alkylated DNA repair protein [Frankia sp. EuI1c] 1805
MSADEAQRVDPPRAEPLPAVDTPRDPAAEARTEEDPAAAVRGLVQALAAAPVQRHWLDQTSWVDVGRGWLPGAEELYQHVRDTAPWHEGAMWRYEKYVVPPRLSAWYPPGKPPPYPQLSAAHLALRRRYGISFDGYGLSYYRDGADSVAMHRDKELRWLDDTVIAILTLGARRPWTVKPARLPSGRRILNDATDTTGLLDLAPGPGDLLVLGGRAQRDWLHGVPKVTGHVGGRISVQWRWTSRTGQPEQGPGYMASRHFGR
