# Supplementary material for: Novel AlkB Dioxygenases—Alternative Models for In Silico and In Vivo Studies
Source: PLoS One. 2012 Jan 24;7(1):e30588. doi: 10.1371/journal.pone.0030588 (PMC3265494; doi:10.1371/journal.pone.0030588)
Supplement: Fasta File S7 — Particular ALKBH4 protein sequence homologs. (FASTA) [file pone.0030588.s009.fasta]

>gi|8923019|ref|NP_060091.1| probable alpha-ketoglutarate-dependent dioxygenase ABH4 [Homo sapiens] 209
MAAAAAETPEVLRECGCKGIRTCLICERQRGSDPPWELPPAKTYRFIYCSDTGWAVGTEESDFEGWAFPFPGVMLIEDFVTREEEAELVRLMDRDPWKLSQSGRRKQDYGPKVNFRKQKLKTEGFCGLPSFSREVVRRMGLYPGLEGFRPVEQCNLDYCPERGSAIDPHLDDAWLWGERLVSLNLLSPTVLSMCREAPGSLLLCSAPSAAPEALVDSVIAPSRSVLCQEVEVAIPLPARSLLVLTGAARHQWKHAIHRRHIEARRVCVTFRELSAEFGPGGRQQELGQELLRIALSFQGRPV
>gi|62896937|dbj|BAD96409.1| hypothetical protein FLJ20013 variant [Homo sapiens] 210
MAAAAAETPEVLRECGCKGIRTCLICERQRGSDPPWELPPAKTYRFIYCSDTGWAVGTEESDFEGWAFPFPGVMLIEDFVTREEEAELVRLMDRDPWKLSQSGRRKQDYGPKVNFRKQKLKTEGFCGLPSFSREVVRRMGLYPGLEGFRPVEQCNLDYCPERGSAIDPHLDDAWLWGERLVSLNLLSPTVLSMCREAPGSLLLCSAPSAVPEALVDSVIAPSRSVLCQEVEVAIPLPARSLLVLTGAARHQWKHAIHRRHIEARRVCVTFRELSAEFGPGGRQQELGQELLRIALSFQGRPV
>gi|297680122|ref|XP_002817855.1| PREDICTED: alkylated DNA repair protein alkB homolog 4-like [Pongo abelii] 212
MAAATAETPEVLRECGCKGIRTCLICERQRGGDPPWELPPAKTYRFVYCSDTGWAVGAEESDFEGWAFPFPGVMLIEDFVTREEEAELVRLMDRDPWKLSQSGRRKQDYGPKVNFRKQKLKTEGFCGLPSFSREVVRRLGLYPGLEGFRPVEQCNLDYCPERGSAIDPHLDDAWLWGERLVSLNLLSPTVLSMCREAPGSLLLCSAPSAAPEALVDSVIAPSRSVLCQEVEVAIPLPARSLLVLTGAARHQWKHAIHRRHIEARRVCVTFRELSAEFGPGGRQQELGQELLRIALSFQGRPV
>gi|302564965|ref|NP_001181358.1| probable alpha-ketoglutarate-dependent dioxygenase ABH4 [Macaca mulatta] 231
MAAAAAETPEVLRECGCKGIRTCLICERQRGGDPPWELPPAKTYRFIYCSDTGWAVGAEESDFEGWAFPFPGVMLIEDFVTQEEEAELVRLMDRDPWKLSQSGRRKQDYGPKVNFRKQKLKTEGFCGLPSFSREVVRRMSLYPGLEGFRPVEQCNLDYCPERGSAIDPHLDDAWLWGERLVSLNLLSPTVLSMCREAPGSLLLCSAPSAAPEALVDSVIAPSRSVLCQEVEVAIPLPARSLLVLTGAARHQWKHAIHRRHIEARRVCVTFRELSAEFGPGGGQQELGQELLRIAFSFQGRPV
>gi|296192301|ref|XP_002744023.1| PREDICTED: alkylated DNA repair protein alkB homolog 4-like [Callithrix jacchus] 248
MAAAAAAAASEVPEVLRECGCKGIRTCLICERQRGGDPPWKLPPAKTHRFIYSSDTGWAVGSEESDFEGWAFPFPGVMLIEDFVTREEEAELVRLMDCDPWKLSQSGRRKQDYGPKVNFRKQKLKTEGFCGLPSFSREVVRRMGLYPGLEGFRPVEQCNLDYCPERGSSIDPHLDDAWLWGERLVSLNLLSPTVLSMCREAPGSLLLCSAPSAAPEVLVDSVIAPSRSVLCQEVEVAVPLPRRSLLVLRGAARHQWKHAIHRGHVEARRVCVTFRELSAEFGPGGRQQELGQELLRIALSFQGRPV
>gi|311251081|ref|XP_003124433.1| PREDICTED: probable alpha-ketoglutarate-dependent dioxygenase ABH4-like [Sus scrofa] 281
MAAAAVAAPEVLRECGCKGIRTCLICERQRGGDPPWQHSPQKTHRFIYYTDTGWAVGAEESDFEGWAFPFPGVTLIEDFVTREEEAEMVQLMDRDPWKLSQSGRRKQDYGPKVNFRKQKLKTASFRGLPSFSREVVRRMGLYPVLEDFRPVEQCNLDYCPERGSAIDPHLDDAWLWGERLVSLNLLSPTVLSMSREAPGSLLLCLAPSGFPEALVEGAVAPSRSVLCQEVEVAVPLPRRSLLVLTGAARHQWKHAIHRRHIEARRVSATFRELSADFGPGGRQQDLGRELLQISLSFQGRPT
>gi|149755992|ref|XP_001504522.1| PREDICTED: similar to alkB, alkylation repair homolog 4 [Equus caballus] 335
MAAAAVAAPEVLRECGCKGIRTCLICERQRGGDPPWQHPPQKTHRFIYYSDTGWAVGAEESDFEGWAFPFPGVTVIEDFVTREEEAEMVQLMDREPWKPSQSGRRKQDYGPKVNFRKQKLKTAGFRGLPSFSREVVRRMGLYPILEDFRPVEQCNLDYCPERGSAIDPHLDDAWLWGERLVSLNLLSPTVLSMSREAPGSLLLCLAPSGFPEALVEGVMAPSRSVLCQEVEVAVPLPCRSLLVLTGAARHQWKHAIHRRHIQARRVCATFRELSAEFCPGGKQQELGQELLQISLSFQGRPM
>gi|73957792|ref|XP_850090.1| PREDICTED: similar to CG4036-PA [Canis familiaris] 392
MEASKTHRFIYYSDTGWAVGAEESDFEGWAFPFPGVTLIEDFVTQEEEAEMVQLMDREPWKLSQSGRRKQDYGPKVNFRKQKLKTTGFRGLPSFSRDVVRRMALYPILEDFRPVEQCNLDYCPERGSAIDPHLDDAWLWGERLVSLNLLSPTVLSMSREAPGSLLLCLAPSGFPEALVEGVMAPSRSVLCQEVEVAVPLPRRSLLVLTGAARHQWKHAIHRRHIEARRVCATFRELSAEFCPGGRQQELGQELLQISLSFQGRPM
>gi|115495653|ref|NP_001069021.1| alkylated DNA repair protein alkB homolog 4 [Bos taurus] 415
MAAAAVAPPEVLRECGCKGIRTCLICERQRGGDPPWQHPSQKTHRFIYYPDTGWAVGAEESDFEGWAFPFPGVTLIEDFVTPEEEAEMVQLMDRDPWKLSQSGRRKQDYGPKVNFRKQKLKRAGFRGLPSFSREVVRRMGLYPILEDFRPVEQCNLDYSPERGSAIDPHLDDAWLWGERLVSLNLLSPTVLSMSREAPGSLLLCLAPSGFPEALADSAMASSRSVPCQEVEVAVPLPRRSLVVLRGGARHQWKHAIHRRHIGARRVGVTFRELSAEFGPGGKQQELGRELLQMALSFQGRPTT
>gi|296472939|gb|DAA15054.1| alkB, alkylation repair homolog 4 [Bos taurus] 416
MAAAAVAPPEVLRECGCKGIRTCLICERQRGGDPPWQHPSQRTHRFIYYPDTGWAVGAEESDFEGWAFPFPGVTLIEDFVTPEEEAEMVQLMDRDPWKLSQSGRRKQDYGPKVNFRKQKLKRAGFRGLPSFSREVVRRMGLYPILEDFRPVEQCNLDYSPERGSAIDPHLDDAWLWGERLVSLNLLSPTVLSMSREAPGSLLLCLAPSGFPEALADSAMAPSRSVPCQEVEVAVPLPRRSLVVLRGGARHQWKHAIHRRHIGARRVGVTFRELSAEFGPGGKQQELGRELLQMALSFQGRPTT
>gi|10438837|dbj|BAB15358.1| unnamed protein product [Homo sapiens] 423
MLIEDFVTREEEAELVRLMDRDPWKLSQSGRRKQDYGPKVNFRKQKLKTEGFCGLPSFSREVVRRMGLYPGLEGFRPVEQCNLDYCPERGSAIDPHLDDAWLWGERLVSLNLLSPTVLSMCREAPGSLLLCSAPSAAPEALVDSVIAPSRSVLCQEVEVAIPLPARSLLVLTGAARHQWKHAIHRRHIEARRVCVTFRELSAEFGPGGRQQELGQELLRIALSFQGRPV
>gi|301780878|ref|XP_002925858.1| PREDICTED: probable alpha-ketoglutarate-dependent dioxygenase ABH4-like [Ailuropoda melanoleuca] 553
MAAAVVAAPEVLRECGCKGIRTCLICERQRGGDPPWQHPPQKTHRFIYYSDTGWAVGAEESDFEGWAFPFPGVTLIEDFVTRDEEAEMVQLMDREPWKLSQSGRRKQDYGPKVNFRKQKLKTAGFRGLPSFSRDVVRRMGLYPILEDFRPVEQCNLDYCPERGSAIDPHLGLVSLNLLSPTVLSMSREAPGSLLLCLAPSGFPEALVEGVMAPSRSVLCQEVEVAVPLPRRSLLVLTGAARHQWKHAIHRRHIEARRVCITFRELSAEFCPGGRQQELGQELLQISLSFQGRPM
>gi|301626260|ref|XP_002942310.1| PREDICTED: probable alpha-ketoglutarate-dependent dioxygenase ABH4-like [Xenopus (Silurana) tropicalis] 574
MAEVVCDAWKGCGCKGIRSCLLCERGATGAPKGLHKKLPFIYSPLEGIAKGLDGCWFHFPGVYLIQDFVTEDEEQHLVNFMDQEEWRLSQSGRRKQDFGPKVNFKKQKLRVGNFSGLPNVSQVIWERMKQHTVLEGFLPVEQCNLDYHSERGSSIDPHFDDSWLWGERLVSLNLLSDTVFTMTSDDVSSLQLMPVLQEGSELNSTSSDGNNASDMNHTQNPGYSKSQAKHVPYCDVEVAIRLPRRSLVVLYGDARYKWKHAIHRENIEHRRVCSTFRELSKEFSLGGKKEKLGEMLVNIALSFQGKPI
>gi|126314490|ref|XP_001378736.1| PREDICTED: hypothetical protein [Monodelphis domestica] 607
MAAALPRCCGCKGVRTCLLCEGERDGGTAGTLYPKKTAHFIYCLETGLALGTEKSGFAGWAFPFPGVAMIKDFVSADEETELVRLMDQDDWKLSQSGRRKQDYGPKVNFRKQKLKTGGFDGLPSFSREIVHRMGQHPVLERFLPVEQCNLDYHPERGSAIDPHLDDSWLWGERLVSLNLLSPTVLSMSRDSNERLQLLSVAQQGTRNSPPNDPVPRDPEDTGSRRSVPCDQVEVAIHLPARSLLVLFGAARYQWKHAIHRQHIESHRICATFRELSAEFCPGGKQGELGQELLEIALSFQGKPV
>gi|224076156|ref|XP_002192991.1| PREDICTED: alkB, alkylation repair homolog 4 (E. coli) [Taeniopygia guttata] 629
MSDGTQDQDSITARYPGIPPPTTPSGPRGAEQRPGARAQRGGCWERESARTPPSTRATRPRGLRPAPPPSPGAAGKEEEEPGGRKGGRSSGTGRCVLGMQAAGGAAGCGCKGIRSCLLCEGPAAAAPPPQVPPQGEDNFTYCPATGLAKGNEHSEFAGWAFPFPGVFLVEEFISEDEECEIVELMDRDDWKPSQSGRKKQDYGPKVNFKKQRLKAGSFTGLPSFSRKIVAQMKACAVLSGFLPVEQCNLDYSPERGSAIDPHFDDWWLWGERLVSLNLLSKTVLSMSCDSEDTIQLFPISKGTQCFLSPRLVPGKEVSVAILLPQRSLVVLQGDARYKWKHGIHRRHIEHRRVCITFRELSAEFSAGGRHEELGKELLQIALSFQGRPV
>gi|291242331|ref|XP_002741061.1| PREDICTED: alkB, alkylation repair homolog 4-like [Saccoglossus kowalevskii] 659
MNTVKLCGCKGIRTCLVCEKSKIDLSCRSGRFEKPDASYSFCWLCNIAWLESNTEQHPSHQGKFIRFPGVTLIENVVSEEEEEAIIQAVDATPWKVSQSGRRKQDYGPKVNFKKRKVNSKCFSGLPAFIRPLTERLVQMDGLADFQVVEQCNLEYVPDRGSSIDPHFDDVWLWGERLVTLNLNSETTLTMTQKEKDICVSIPLPKRSVIVLYGPARYEWMHAIHREDIINRRIAVTFRELSAEFLDGGVNEDTGSRLLEIARTYEGKAVQ
>gi|148687373|gb|EDL19320.1| mCG1878, isoform CRA_b [Mus musculus] 754
SEDAMAAAAEVSLLQECGCKGIRTCLICERQRHRDPPWQICLQKKCCFLYCPDTGWAAGAEGSDLEGWAFPFPGVTLIQDFVTPEEEAEMVRLMDCDPWKLSQSGRKKQDYGPKVNFRKQKLKMAGFQGLPGFSQKVVQRMGLYPGLEDFQPVEQCNLDYSPERGSAIDPHLDDAWLWGERLVSLNLLSATVVSMSPEAPGSLLLCSAPSVRPDAFEDSLVAPSRSVPCQEVEVAITVPRRSLLVLTGAARHQWTHAIHRRHIKARRVCATFRELSSEFLPGGKQQELGQELLQAALSFQGRPV
>gi|81905645|sp|Q9D8F1.1|ALKB4_MOUSE RecName: Full=Probable alpha-ketoglutarate-dependent dioxygenase ABH4; AltName: Full=Alkylated DNA repair protein alkB homolog 4 775
MAAAAEVSLLQECGCKGIRTCLICERQRHRDPPWQICLQKKCCFLYCPDTGWAAGAEGSDLEGWAFPFPGVTLIQDFVTPEEEAEMVRLMDCDPWKLSQSGRKKQDYGPKVNFRKQKLKMAGFQGLPGFSQKVVQRMGLYPGLEDFQPVEQCNLDYSPERGSAIDPHLDDAWLWGERLVSLNLLSATVVSMSPEAPGSLLLCSAPSVRPDAFEDSLVAPSRSVPCQEVEVAITVPRRSLLVLTGAARHQWTHAIHRRHIKARRVCATFRELSSEFLPGGKQQELGQELLQAALSFQGRPV
>gi|147900037|ref|NP_001084791.1| alkB, alkylation repair homolog 4 [Xenopus laevis] 794
MTEVVSDGWKGCGCKGIRSCLLCESGGKTVTAGDHEGFNKKLQFFYSSLEGIAKGIDGCWFHFPGVHLIKDFVTEDEEQRLVQFMDQGEWRHSQSGRRKQDFGPKVNFKKQKLRVGNFSGLPNISQVLWERMKQHAVLEGFLPVEQCNLDYHSERGSAIDPHFDDSWLWGERLVSLNLLSDTVLTMTSDDVSSLQLMPVLQKGAELNMTGSDNNASDVNIGQNPVSNNSQAKQVPCSNVEVAICLPRRSLVVLYGDARYKWKHAIHREHIKHRRVCSTFRELSVEFSLGGKEEKLGEMLLKIALGFQGKAI
>gi|157786898|ref|NP_001099390.1| alkylated DNA repair protein alkB homolog 4 [Rattus norvegicus] 831
MAAVAAEVSHLQECGCKGIRTCLICERRLQRDPPWQISLQKKCCFLYCPDTGWAMGAEGSDFEGWAFPFPGVTLTQDFVTPEEEAEMVRLMDCDPWKPSQSGRRKQDYGPKVNFRKQKLKMAGFQGLPGFSQKVVQRMGLYPGLEDFQPVEQCNLDYSPERGSAIDPHLDDSWLWGERLVSLNLLSATVVSMSREAPGSLLLCPVPSVGPDAFEGNSVAPSRSVPCQEVEVAISVPRRSLLVLTGAARHQWTHAIHRRHIKARRVCATFRELASEFLPGGKQQELGQELLRTALSFQGRPV
>gi|148687372|gb|EDL19319.1| mCG1878, isoform CRA_a [Mus musculus] 936
KKCCFLYCPDTGWAAGAEGSDLEGWAFPFPGVTLIQDFVTPEEEAEMVRLMDCDPWKLSQSGRKKQDYGPKVNFRKQKLKMAGFQGLPGFSQKVVQRMGLYPGLEDFQPVEQCNLDYSPERGSAIDPHLDDAWLWGERLVSLNLLSATVVSMSPEAPGSLLLCSAPSVRPDAFEDSLVAPSRSVPCQEVEVAITVPRRSLLVLTGAARHQWTHAIHRRHIKARRVCATFRELSSEFLPGGKQQELGQELLQAALSFQGRPV
>gi|169146287|emb|CAQ13768.1| novel protein [Danio rerio] 940
WERIKATHNCKAIALMMNPSCGCKGIRTCLRCETDETKHLLQKNDLIHYDFIYDPVLKSAVREEEGSTPQCFEFPGVLLWENFVSEDEERELVSRMDQDVWRESQSGRRKQDFGPKVNFKKRRVHVGSFSGLPAISRRLLVRMSDLPQLSSFKPVEQCNLDYDSLRGSAIDPHLDDSWLWGENLVTVNLLSDTVLTLSLDQGWGDMEQGEVRVAVRLPRRSLVVLYGDARHRWKHAIHRKDIHGRRVCSTFRELSAEFLPGGQQEKLGSELLDIALSFQGAPL
>gi|63102529|gb|AAH95774.1| LOC553475 protein [Danio rerio] 944
KCKAIALMMNPSCGCKGIRTCLRCETDGTKQHLLQNNELIHYDFIYDPVLKSAVREEEGSTPQCFEFPGVLLWENFVSEDEERELVSRMDQDVWRESQSGRRKQDFGPKVNFKKRRVHVGSFSGLPAISRRLLVRMSDLPQLSSFKPVEQCNLDYDSLRGSAIDPHLDDSWLWGENLVTVNLLSDTVLTLSLDQGWGDMEQGEVRVAVRLPRRSLVVLYGDARHRWKHAIHRKDIHGRRVCSTFRELSAEFLPGGQQEKLGSELLDIALSFQGAPL
>gi|68372246|ref|XP_687075.1| PREDICTED: si:dkey-261j4.10 [Danio rerio] 946
MMLLSLLSTKYAISDVAVSLSVGTILSFRLFLWERIKATHNCKAIALMMNPSCGCKGIRTCLRCETDETKHLLQKNDLIHYDFIYDPVLKSAVREEEGSTPQCFEFPGVLLWENFVSEDEERELVSRMDQDVWRESQSGRRKQDFGPKVNFKKRRVHVGSFSGLPAISRRLLVRMSDLPQLSSFKPVEQCNLDYDSLRGSAIDPHLDDSWLWGENLVTVNLLSDTVLTLSLDQGWGDMEQGEVRVAVRLPRRSLVVLYGDARHRWKHAIHRKDIHGRRVCSTFRELSAEFLPGGQQEKLGSELLDIALSFQGAPL
>gi|149062998|gb|EDM13321.1| alkB, alkylation repair homolog 4 (E. coli) (predicted), isoform CRA_b [Rattus norvegicus] 950
MGAEGSDFEGWAFPFPGVTLTQDFVTPEEEAEMVRLMDCDPWKPSQSGRRKQDYGPKVNFRKQKLKMAGFQGLPGFSQKVVQRMGLYPGLEDFQPVEQCNLDYSPERGSAIDPHLDDSWLWGERLVSLNLLSATVVSMSREAPGSLLLCPVPSVGPDAFEGNSVAPSRSVPCQEVEVAISVPRRSLLVLTGAARHQWTHAIHRRHIKARRVCATFRELASEFLPGGKQQELGQELLRTALSFQGRPV
>gi|118100089|ref|XP_415758.2| PREDICTED: hypothetical protein [Gallus gallus] 986
MLGAACPCQGRSFVRGLRHGFEEEENEKAAPERNGRAAAARPGARPGRFTLRARGPLQATPGKRSGPPGRAAPPRSARPGAAARPARGRGPAMPPPRRGPESPQRRAALQLPTAPAAHSSATGPGGAARDAGRARPPPAPPRGLHRARRAGPRGRAGGESGRVPRSAGRMEEETAAASGGAGPGCGCKGIRSCLLCEGPAQAAPPTQGDDNFTYCPSTGLAEGNEHTPFAGWAFPFPGVFLAEEFVSEEEEAEMVELMDRDEWKPSQSGRKKQDYGPKVNFKKQRLKAGGFTGLPSFSKKIVAQMEACSVLGGFLPVEQCNLDYRPERGSAIDPHFDDWWLWGERLVSLNLLSKTVLSMSCDSEDTIQLFPTFGNENGELNPRASLTQTSACENSGKQGSSCLLSPRLVPSKEVTVAIHLPRRSLVVLYGDARYKWKHAIYRRHIEHRRVCVTFRELSAEFSAGGRREELGKELLEIALSFQGAPV
>gi|260803607|ref|XP_002596681.1| hypothetical protein BRAFLDRAFT_219277 [Branchiostoma floridae] 1049
MDGTGRDFTQICGCKGIRTCLLCEGERTTVKAPQGHAVTYMYCNQCHKAWRHMEGSRCQTEEMDFPGVLVVEDFITPEEEADIVTVIEGTEWKVSQSGRKKQDFGPKVNFKKKKLKLGGFTGLPKFSAPLLDRMKSHDLLKDFIPVEQCHLDYDPSRGSAIDPHFDDFWLWGERLVTVNLLADSVLTMSCEEKDEVEVTIQQTSNCEHSKKPVTKTSSLDSDILVPSDEDKVAIPMPRRSLLVVHGNARHKWMHAIHREDITSRRIAVTLRELSAEFGAEGVQSQAGKELIDVALSFNGSAIS
>gi|213515534|ref|NP_001134079.1| Alkylated DNA repair protein alkB homolog 4 [Salmo salar] 1107
MYDPLLRRAVRNYGGQQLSFPFPGIFLWNNFISEEEESELITDMDLNAWRESQSGRRKQDFGPKVNFKKHKVRLGGFCGLPPISRKLVLRMSQEPVLAGFQPVEQCNLDYHPQRGSAIDPHLDDSWLWGERLVTVNLLSDTTLTMSLEEGLTELGQGEVRVSVHLPCRSLVVVYSEARHRWKHAIHRHDIHERRVCSTYRELSAEFMSGGEQQNMGSQLLDIALSFEGTPI
>gi|198434600|ref|XP_002128162.1| PREDICTED: similar to alkB, alkylation repair homolog 4 [Ciona intestinalis] 1147
MDEVKSKSCACKGCRTCIVCEGTNGRNVKNQADDLIKDLNEMEYLPSIKMCVSQLKPNGEFVGFSFPGVAVFPDFISENEEKDLVNAINSGQWKDSQSGRRKQDFGPKVNFKRQKVKLASFTGLPKYSKCIDERIKTLKGLESFETVEQCNLEYDPNRGSSIDPHFDDEWLWGERLLSLNLLADSWFTMTTDDSTECQLSVIKTPDVQISRTGVKQIKMDKDDIFHMNDFQVKIPLKRRSLVMLSGDARFKWKHSIQRQDIKSKRMCCTLRELSPEFQTGGKQEHLGRQLLDIASTFSGEVVL
>gi|221106579|ref|XP_002170457.1| PREDICTED: similar to predicted protein [Hydra magnipapillata] 1176
MEKYKCGCTGIRHCLLCTGIRDNDFIQNSVKDICWLCPECEVVFEGNVNEILLKDNINWCSLHLQHNISNLHIDKVIIINNFVSETEESYLLTEINKDPWKMSQSGRRKQDFGPKVNFKRKKLKTAVFTGFPGYSKFVVEKMRQVESLKDFFPVELCNLEYSPERGSSIDPHIDDTWLWGEQLVTLNLNSATILTLTSTLFQQEIQIPMMPRSLVIIEKNARYNWMHGIKSSDITDLRVAMTFRNLSQPFVKDNIGQQILHIAKSFQGTVVA
>gi|71659461|ref|XP_821452.1| hypothetical protein [Trypanosoma cruzi strain CL Brener] 1211
MPCMPQMEKEEGCCCSGIRFCGRCIESERAQGITHQNVLLVKSSDVISQQYGAGRTSSCSFTCVELSHYGLCWQCNRIFLMHHGVFKSCADHEGTTPNLDIRIEGLFVIPDFLSLLDEEKLVSFLDEPSSLSGWKHSQSGRRKQDFGPRANFKKRKLNTSGIRGMPKQLESVMEKVKSFVRDITSKEYHIVEVSALEYTSENSSSIDPHIDDTWVWGNRVGGLNLLEDTVMTFVNNEGTAVDVFLPRGAFFLLSNGSRYDWLHGIRLENIKHRRISFTFREFSNDLDIDREIIQNVIKITYTFV
>gi|156402493|ref|XP_001639625.1| predicted protein [Nematostella vectensis] 1220
LSTKCGCTGIRSCLFCKDNTKTSQSTTSVDEAKTKYLFCHLCSQTLPLGGTCSHELGDCGRYGPSLDGITLIEDFVSQREEARIVQVIDETVWKPSQSGRRKQDYGPQVNFKKKKVKMSHFNGLPAFSEFLVRRMNDDVPGLKDFVPVELCNLEYDEARGSSIDAHFDDFWLWGERLVTLNLLSATRLTMTKDTYEISVPMPRRSLIIVSGAARHLWQHAVKREDISGRRIAITLRELSEEFCKGGRNENVGFQAIKTALTFNGTSV
>gi|110625894|ref|NP_082346.1| probable alpha-ketoglutarate-dependent dioxygenase ABH4 [Mus musculus] 1234
MVRLMDCDPWKLSQSGRKKQDYGPKVNFRKQKLKMAGFQGLPGFSQKVVQRMGLYPGLEDFQPVEQCNLDYSPERGSAIDPHLDDAWLWGERLVSLNLLSATVVSMSPEAPGSLLLCSAPSVRPDAFEDSLVAPSRSVPCQEVEVAITVPRRSLLVLTGAARHQWTHAIHRRHIKARRVCATFRELSSEFLPGGKQQELGQELLQAALSFQGRPV
>gi|170051906|ref|XP_001861979.1| conserved hypothetical protein [Culex quinquefasciatus] 1249
MDHPRPCGCKGRRTCLQCEKDFAIERIDYRDVFQTCKAYSYCPHCNRIYPGWDTDRVMEAHAGGHDGQPGEEYPGVLVALDWVSEDEERALMKGIDEMPWDGSQSGRRKQNFGPKTNFKKNKLQLGQFRGFPQFSKFVQDRFEQVPLMANFQTIEQCSLEYTPERGASIDPHIDDCWIWGERIVTVNLLSDSVLTMSRYSAEGNATRYNLHLVDRYQDKLITELADDASMERFENAVVRIPMPRRSLLVMYGPPRYQWEHCVLREDIRERRVCLAYREFTPMYLQEGSEYAKSEEVFCKAQTFWDHLQEEVPPVNGQA
>gi|261332706|emb|CBH15701.1| hypothetical protein, conserved [Trypanosoma brucei gambiense DAL972] 1266
MDHPPAGPFGGGECRCTGIRFCQHCIDSDRAQSIVRRHVSLANASDVVLRQYTDQRMSSCSFACVGPSLLSMCCACKTVFETAGGVLKCCGDHKGFIARTDIELSGLTIQPGFVSPNEEEYLVAFFDNPAPFAAWKVSQSGRRKQEYGPKANFKKRKLKVGDFRALPHQMKTTLDRVRSFVAEQTMREYCIVEVSVLEYTAECSCLDPHIDDTWLWGDRIGGLNLLDDVTLTFVSADEVAVTVFVPRGAFFLLTGVSRYEWMHGIRREDVKNRRVSVTFREFADNLVVDQEILKTIVMSATTFT
>gi|71747664|ref|XP_822887.1| hypothetical protein [Trypanosoma brucei TREU927] 1267
MDHPPAGPFGGGECRCTGIRFCQHCIDSDRAQSIVRRHVSLANASDVVLRQYTDQRMSSCSFACVGPSLLSMCCACRTVFETAGGVLKCCGDHKGFIARTDIELSGLTIQPGFVSPNEEEYLVAFFDNPAPFAAWKVSQSGRRKQEYGPKANFKKRKLKVGDFRALPHQMKTTLDRVRSFVAEQTMREYCIVEVSVLEYTAECSCLDPHIDDTWLWGDRIGGLNLLDDVTLTFVSADEVAVTVFVPRGAFFLLTGVSRYEWMHGIRREDVKNRRVSVTFREFADNLVVDQEILKTIVMSATTFI
>gi|268563819|ref|XP_002647020.1| Hypothetical protein CBG24043 [Caenorhabditis briggsae] 1272
MGSSAQECGCKGARFCALCETTERVKKLRVEEDKHTNYKVFVYDRARQLAIPTDNLNSKSSLQEIIDETDACHSTSAENAIQIDGLTLIHDFLTEAEESDVLEMIDTVEWVQSQSGRRKQDYGPKVNFKHKKVKTDSFIGMPEYADMLLNKMSEYDVTKLGNYQPFEMCNLEYEEVKKSAIEMHQDDMWIWGNRLISINLINGSVMTLSNDSKESLCYVYMPHRSLICMADECRYEWKHGVLAHHIRGRRIALTMREAGKDFQKGGELYEKYGAELIRLGNIRVPLNKTSA
>gi|154345804|ref|XP_001568839.1| hypothetical protein [Leishmania braziliensis MHOM/BR/75/M2904] 1279
MEEHSSPCVCSGIRFCAKCRDTLRVQQLFSGSVFLSSASSVIEKQWHNDRLSSCSFAIIGKSTLSYCIECMTIFKSEAPIKSCVDHQGAMSTSIVISGLVVFQDVLTEEEETALIYYLDNSHPFPPWKESQSGRRKQDYGPKRNFKKKKVRPAEIPAMPLALEPVCATISSTTENFTGRAYRIAEVSALEYVEGKMSNFDPHIDDTWLWGDRIAGLNLNEPCVVTFVEPDGVCCDVYLPRRSFFLMSGNCRYKWMHGIRPEHVRGRRISLTFRELSDEILADAETSEVVLSAASTFV
>gi|308497524|ref|XP_003110949.1| hypothetical protein CRE_04550 [Caenorhabditis remanei] 1293
MGSSAQECGCKGARFCALCETTERVKKLRVEEDKHTHYKVFIYDPIRQLAIPTCNLNSKSSLLEIIDETSACQSVTSDDAIEIDGLTLIHDFLTEREESSILEMIDNVEWVQSQSGRRKQDYGPKVNFKHKKVKTDSFIGMPEYADMLLNKMSDYDLKKLGNYQPFEMCNLEYEEVKKSAIEMHQDDMWIWGNRLISINLISGSVMTLSNDSKSFLCYVHMPHRSLICMADECRYDWKHGVLAHHIRGRRIALTMREAAKDFKEGGELYEKYGAELIRLGNIRVPLSKTSA
>gi|158298439|ref|XP_318611.3| AGAP009588-PA [Anopheles gambiae str. PEST] 1294
MDHPRPCGCKGRRTCLSCEAEFGIAPIDFYSTFQNNDSYVYCPRCSKIYPGWDWEKVLAEHSDTPQHGGVQGEDYPGVYIDLDFLTTTEEAELLQGLDELPWDVSQSGRRKQNFGPKTNFKKTRLRPAQFAGFPQLSEFVQRRFEQVPLLATFQTIEQCSLEYCPERGASIDPHIDDCWIWGERIVTVNLLSDSVLTMSPYRGEEGKTKYNLHFLEQYREHLLGELMDEEALAGYENRIVRIPMPRRSLLVLYGPPRYQWEHSVLREDIKERRVCLAYREFTPMYLQGGSEFGQSEEIFERAKQFWDHRTVKVES
>gi|25148697|ref|NP_741141.1| hypothetical protein F09F7.7 [Caenorhabditis elegans] 1316
MGSAEQACGCKGARFCALCETTERVKKLRVVEDKHVNYKVFIYDHIRQIAIPTTNLNSQSSLEDIIDESTSCQSVSTDGSIEIDGLTLIHNFLSESEESKILNMIDTVEWAQSQSGRRKQDYGPKVNFKHKKVKTDTFVGMPEYADMLLNKMSEYDVKKLGNYQPFEMCNLEYEEVKKSAIEMHQDDMWIWGNRLISINLINGSVMTLSNDNKSFLCYVHMPHRSLLCMADECRYDWKHGVLAHHIRGRRIALTMREAAKDFAEGGELYEKYGAELIRLGNIRVPLSKTSV
>gi|209489362|gb|ACI49132.1| hypothetical protein Cbre_JD16.004 [Caenorhabditis brenneri] 1321
MRFSAEKLGGRGLFATLTIILNMGSAQQACGCKGARFCALCETTERVKKLRVERDKYTNYKTFVYDHIRQLAIPTSNLSSTSSLEDIINESNACQSASTEGSIEIDGLTLIHNFLSESEESNILNMIDNVEWVQSQSGRRKQDYGPKVNFKHKKVKTDSFIGMPEYADMLLEKMSQYDVKKLGNYQPFEMCNLEYEEVKKSAIEMHQDDMWIWGNRLISINLINGSVMTLSNESRQFLCYVHMPHRSLICMADACRYDWKHGVLAHHIRGRRIALTMREAAKDFQEGGELYEKYGAELIRLGNIRVPLSKTSAC
>gi|242018131|ref|XP_002429534.1| conserved hypothetical protein [Pediculus humanus corporis] 1323
MHYCRPCGCKGVRTCLISWENEYDLIEKNCPNHRGKSLDVNGIFVLPDFLTAEEKDFILDGINKEKWDSSQSGRRKQNYGPKCNFKKNKIQVGNFKGFPSYSKIIHEKFKTLPILKDFRVIEQCTLEYDPTRGASIDPHVDDCWIWGERIVTVNILGETYLSMSRHKQNNKFNLNKVESYPCVLNNNGEFIYNNNLRPFEFTHNVPQDENVELKILMPERSIIILYGSARYEWEHYIPRNDIKNLRICLAFREFTPPYLPGGEKEKIGIDILNITDNYW
>gi|294944511|ref|XP_002784292.1| conserved hypothetical protein [Perkinsus marinus ATCC 50983] 1324
MSLSDCTSHCACTGVRSCRLCEEVTGRSLKSTHPRPRYLPDGVADTAKSDIVPPGLVVLADAITEAEEATLLGDIYARPWKLSQSGRRKQDYGPQVNFKKRKLKCPDNFQGLPHSIDLVLPRIHTGLGLLLDHAWHEMVVQEYAVSRGSSIDLHVDHSWVWADGILDLSLAADCIMAFANPKEGVYYDVGLPRRSACLIAGLSQTQWMHGIKRDNACLGGDTRVSITLRVLDGAVALTAEGQETIRRSRMRC
>gi|91087937|ref|XP_971924.1| PREDICTED: similar to CG4036 CG4036-PA [Tribolium castaneum] 1330
MDKPRPCGCKGCRTCLICESTFGLSAKKFARRREDTYVYCPQCNVAFPGWDPPKHPDHSGAPITFPGIYIQLDFLTPEEEAKLMQGIDDMSWDSSQSGRRKQNFGPKCNFKKNKLREGDFTGFPKFTEFVQEKFRNVPILSDFQTIEQCSLEYDPEKGASIDPHVDDCWVWGERVVTVNLLSDSVLTMTYNRKNNYYNLHLVGKYPAVLDEKGDRNFTESCYKVKEFENDRFYPTVRVPMPRRSLLVMFNSARYDWEHQILREDIRERRVCLAYREFTPIYLKGGDKEQEGAPILRQARNFWEHLR
>gi|226479122|emb|CAX73056.1| Alkylated repair protein alkB homolog 4 [Schistosoma japonicum] 1344
MDPNSQLEILSSKRKCGCKGIRSCAICRNDKFPSDETQQLFEFTFCPFCDMAVVGANNILTDIHAHQSCFPFLNIEIVQNFIDESEEAILIEEIDKQTWVLSQSGRRKQDYGPKVNFKRQKVQLGNFTGLPAYSKFLITRYNERIKNHTSLHPEFLPVELCNLEYKSDRGACIVPHYDDSWLWGDRLVTVNLCGSTYLTFTLPTDDVVDGVKHEFQRIHSCIPSVSRGTFCVRVPLDRRSLVVVSGPARYIWQHEIRRSDIPTRRIAMTFRELSNIFSSKSYNMTDEQIFGRKLMKIASTYSGLM
>gi|157127235|ref|XP_001654880.1| hypothetical protein AaeL_AAEL010768 [Aedes aegypti] 1348
MDHPRPCGCKGRRTCLSCEKDFEIERVDFLKIFKSSKAYSYCPRCHKIYPGWDTAKVMAEHDRNHGGDAGEDYPGVYIDLDFLSESEEAELMKGIDEMPWDMSQSGRRKQNFGPKTNFKKTKIKVGNFEGFPKFSEFVQRKFDQVPLMKGFQSIEQCSLEYNPEKGASIDPHIDDCWIWGERIVTVNFLSDSVLTMSRYRKEDGKNRYNLDFVDRYKDKLIGELVDEETMDKFDDRIVRIPMPRRSLLILYGPPRYQWEHSVLREDITERRVCLAYREFTPMYLEDGNEYSKSEEIFRLAKNFWNHLEVITSS
>gi|307183142|gb|EFN70059.1| Alkylated DNA repair protein alkB-like protein 4 [Camponotus floridanus] 1359
METVRPCGCKGIRSCLICEAKYQILKPDLKEVLQKSKSYVYCPYCDKSSPGWDIDEYKKHPYHDGNLIDYPGVYIKLNFLNEDEAKKLMEALDYLPWQASQSGRRKQNFGPKCNFKKRKLQLGTFNGFPKTTQFIQNKFAEIPLLHGFRTVEQCSLEYDPKRGASIDPHIDDCWIWGERIVTVNILGDSVLTMTPYRGSIMRYNLDCVSSYNSILEKDFCNNTQINIDDNIVRLPMPARSLMILHGPARYQWEHSILRQDITSRRVCLAYRELTPPYLENGEYHKEASEILRQALSFW
>gi|193599006|ref|XP_001951917.1| PREDICTED: similar to conserved hypothetical protein [Acyrthosiphon pisum] 1361
MDRSKLCGCKGVRTCFVCEKEFNLTPTVNSDSLKFDFQKLSNASYCSYCNLLWSGWNAYEYKNHPNHTGTSYYLDGIFIEHEFITEEEETMLMKNLDAMPWDVSQSGRRKQNFGPKCNFKKRRLSMGNFNGFPLSTKFVQDRFDKIPIMKNYFTIEQCSLEYRPEMGASIDPHVDDCWIWGERIITLSLQSDTVLTLTPHNIKYSNQYNIDYIPNVKCLPIPVNRVNYPIDVVRILMPRRSLLVLYGKPRYLWEHCILREDIHERRVCIAYREFTPPYLKGGEKYTESCDILQKAKCFW
>gi|156547970|ref|XP_001605092.1| PREDICTED: similar to ENSANGP00000020936 [Nasonia vitripennis] 1391
METVRPCGCKGIRTCLICENEYSISKPDLAADLKKCPNYVYCPECNKAWPGWDMNLYKQHPRHSGIPIEFPGTYIKLDFLNQDELKSLVNSLDLLPWEISQSGRRKQNFGPKTNFKKKRLRMGNFIGFPESTKFVQDKFNDVKELKNFQTIEQCSLEYDSQRGASIDPHIDDCWIWGERIVTVNILGDSVLTMTPYRGSSNKYNLDCVESLQNQAAPEQNIVVRLPMPEGSLMVLHGAARYSWEHAVLREDINLRRICLAYREFTPPYLPDDKGNCNEESREILERALNFW
>gi|240995541|ref|XP_002404613.1| conserved hypothetical protein [Ixodes scapularis] 1400
MEPKCHCKGVRTCLFCETVKTPSKHAISRKKVRHPFVFCPKCCLCWPGWLSTDTGGGKPCGSVPPLRVPGLEVHEEFLTPDEETRLAADIDTANWAGSQSGRLKQDYGPKVNFKKKRVKSDGFRGLPAYYTRIEEKMRENETVSDFEAVELCNLDYHPKRGSCIDPHYDDWWLWGPRLVTFNLLSDTVLTLSRPEEHWMLTDEDLIESGDRGADDVERLAAAAPLQHGPDCGSWSDAFKDSISTRVPPRLCVVQVSCPRRSMLVLWSDARYKWHHSILREDVKSRRVAMTVRELSEEFLDGGASFEFGAELLSIAKRRI
>gi|167524358|ref|XP_001746515.1| hypothetical protein [Monosiga brevicollis MX1] 1401
MPFTGVRVWLDFVTEAEETALVAQMDAWPWTDSQSGRRKQDFGPKANFKKKKVKAANFTGLPALARPLIPRLQALTADLKDFVPVEQCHLDYEPSRGAAIVPHFDDFWLWGERLITLNLLSTTFLCFQLPDEPDALEIAVPLPPRSLLEVKGVARMAWHHAVHRQDVSQRRIAMTWRELTPEFLSGERQAEGHALLDLAATYTGLPM
>gi|225718066|gb|ACO14879.1| Alkylated DNA repair protein alkB homolog 4 [Caligus clemensi] 1407
MNTNRPCGCKSFRTCYKCEASISPDSNPYASLTRSLRSSQSGVFCVECESIYPGWELAATCSDHPPPILQSFSGIQIIPNFINHQEQEDLLKGLDSLPWDLSVSGRRKQNFGPRAKFNKRKAKNGPFSGFPACTEFVQKRFEEVDSLEGYQTVEQCSIEYQKNTGAWIEPHVDDCWIWGERIVQLHVLSSSVLTLTKCRKAHKYNLKDVSLYPKVLSTDGQRVLYNPFKSVSSSSPSEPFEISEEVADGRTPLDVIRIPLPEQSLLVMSGGPRYQWEHSVLREDIHDERRVIIAYREFTPPFLPGGDKFGDVGRAVIENARSFW
>gi|146104297|ref|XP_001469788.1| hypothetical protein [Leishmania infantum] 1413
MDEHSSACSCAGIRFCAKCRDSSRVQQLFSGSVPLSSARTVIEKQHNDERLSSCSFAIIGKSSLSFCIECASVFKSEVPIKSCADHQGAMATSITISGLAVLQHALTEEDEAAVIRFLDDSHPFPPWKESQSGRRKQDYGPRRNFKKKKVKVAEIPSMPLVFESVFAVISSMTETFTGKAYRIAEVSALEYMEGKMSNFDPHVDDTWLWGDRIAGLNLNEACVVTFVNPEGVCCDVYLPRRAFFLMSGNCRYKWMHGIRHEHVRGRRISLTFRELSDEILADTEASEMVLSAASNFV
>gi|307200597|gb|EFN80738.1| Alkylated DNA repair protein alkB-like protein 4 [Harpegnathos saltator] 1423
MFTTENSAYFIVPLILDFLNKDEAEELMKSLDHLPWQASQSGRRKQNFGPKCNFKKRKLRLGTFNGFPKITQFVQTKFEEVPLLHNFKTVEQCSLEYDPARGASIDPHIDDCWIWGERIVTVNVLGDTVLTMTPYRGPINRYNLDCVPNYNNSILKDDVCKNTQTVNIGDDTVVRLPMPARSLMILYGPTRYKWEHSVLRQDVASRRVCLAYRELTPPYLENGENYKEASEILKQAEFFW
>gi|312381587|gb|EFR27301.1| hypothetical protein AND_06082 [Anopheles darlingi] 1444
MNKCATDYSALSFTPERPDVLWNYKISSWNVAGLRSWVGKGGLDFIEHEQPDILCLQETKCTEDQLPDEARHIKGYHPYWLCKPGGYAGVAIYSRKMPIHVSYGLGDEEQDQDGRLLTAEYEKFYLVCVYVPNAGNKLVTLPKRMRWDEKFHQYLRELDSKKPVILCGDMNVAHEEIDLANPKTNKKNAGFTQEERDGLSKLLSFGFVDTFRQLYPDRKAAYSFWTYMGGARAKNVGWRLDYFIVSQRFTDKVTDNVMAEHSASPTAPHGGAPGEEYGGVFIDLHFLSEEEETDLIRTLDEIPWDVSQSGRRKQNFGPKTNFKKTRLKEGQFVGFPAATEFVQRRFESVPLLTTFQTIEQCSLEYDPERGASIDPHIDDCWIWGERIVTVNLLSDSVLTMSLYRGADGKPKYNLQFVDQYRDRLLGLLADEQSLACYENRIVRIPMPRRSLLVLYGSPRYQWEHSVLREDISDRRVCLAYREFTPMYLQDGSEFSQSEEIFKRAKLFWDHRKAALVS
>gi|66554392|ref|XP_623503.1| PREDICTED: similar to CG4036-PA [Apis mellifera] 1445
METIRPCGCKGIRSCLLCETEYKIVKPNLKACFEKCSSYVYCPYCEKAWPGWNFDLYKSHPNHQGTAIEFPGVYIKLDFLTSWEINSLINILEKIPWEASQSGRRKQNFGPKCNFKKKKLQLGSFNGFPKSTQFVQQKFSEIPILNNFQTVEQCTLEYDPIRGASIDPHIDDCWIWGERIVTVNVIGDSVLTMSSYHGPDTKYNLKSIIEYSSTIEGFDVKNKNENEDIIVRLPMPEGSLMVLYGIARYKWEHCVLREDINSRRICLAYRELTPPYLCNSTNNEVVKELLKRASVF
>gi|170579486|ref|XP_001894850.1| LD42289p [Brugia malayi] 1454
MMVQSVQTEPVEEEKPKCGCKGVRFCAACKDTLRVKKLRLCEEYPFAKYKKYVYSSHHHIAIHDNSLPNRPSLADIHDVASRINKAENNFEDDLAVPGLYVVIDFLSEAEEVDLVNAIDKTDWVLSQSGRRKQDYGPRINFKHKKIKMDRFFGMPSYTDVILNRMNSISSDLFGSYHPFELCNLEYRDSRWSTIEMHYDDTWIWGERLICINLLTKSVLTYANDEKQLIIYVPLPSRTMVCMSDEIRYSWRHAVFPEHIRGRRIALTMREPSTAFKEGGELYEKFGRELTRLGNIRI
>gi|157876860|ref|XP_001686772.1| hypothetical protein [Leishmania major strain Friedlin] 1467
MDEHSSACSCAGIRFCAKCRGSSRVQQLFNGSVPLSSARSVIEKQQDNERLSSCSFAVIGKSSLSFCIECASVFKSEVPIKSCADHQGAVATGITISGLAVFRDTLTEEDETAVIRFLDDSRPFPPWKESQSGRRKQDYGPKRNFKKKKIKVAEIPGMPLVFESVFAVISSMVETFTGKAYRIAEVSALEYMEGKMSNFDPHVDDTWLWGDRIAGLNLNEACAVTFVNPEGVCCDVYLPRRAFFLMSGNCRYRWMHGIRPEHVRGRRISLTFRELSDEILVDTKASEMVLSAASHFV
>gi|7498760|pir||T16009 hypothetical protein F09F7.7 - Caenorhabditis elegans 1513
MGSAEQACGCKGARFCALCETTERVKKLRVVEDKHVNYKVFIYDHIRQIAIPTTNLNSQSSLEDIIDESTSCQSVSTDGSIEIDGLTLIHNFLSESEESKILNMIDTVEWAQSQSGRRKQDYGPKVNFKHKKVKTDTFVGMPEYADMLLNKMSEYDVKKLGNYQPFEMCNLEYEEVKKSAIEMHQDDMWIWGNRLIRSENFRVFDFSQKLCSKKCLASRIINLNTNFEESNQFFSINLINGSVMTLSNDNKSFLCYVHMPHRSLLCMADECRYDWKHGVLAHHIRGRRIALTMREAAKDFAEGGELYEKYGAELIRLGNIRVPLSKTSV
>gi|194765625|ref|XP_001964927.1| GF22814 [Drosophila ananassae] 1527
MNTIRPCGCKGVRTCLSCEQDFQIAKPSLQEQFRQLEAWSYCVHCELFQPGWDTKEVQESHSNHDQENGLPLPGILVQEKFISAEEGAQLINDLDDLPWDISQSGRRKQNFGPKTNFKKRKLQVGNFAGFPSTTEYVQRRFEDVPLLRGFQTIEQCSLEYEPSKGASIDPHVDDCWIWGERVVTVNCLGDAVLTLTPYELQQAGKYNLDLVEEYQKELLAPLLEEEQLVRYKGKVLRIPMPNLSLIVLYGPARYQFEHSVLREDVEERRVCIAYREFTPMYINGEDRIKGDPVREKSLIFWEIK
>gi|195473383|ref|XP_002088975.1| GE18871 [Drosophila yakuba] 1529
MNTIRPCGCKGVRTCLGCEQDFQIAKPSLQEQFQQLEAWSYCIQCDLLQPGWDTTKVQKDHEHHKKDEGLPLPGILVQENFLSEEEGSQLIADLDDLPWDISQSGRRKQNFGPKTNFKKRKLRLGSFAGFPRTTEYVQRRFEEVPLLRGFQTIEQCSLEYEPSKGASIDPHVDDCWIWGERVVTVNCLGDSVLTLTPYEVQQPGKYNLDLVASYENELVAPLLIEDQLVSFEGKVLRIPMPNLSLIALYGPARYQFEHSVLREDVQERRVCVAYREFTPMYINGEDIQQGDPVREKSQIFWQIN
>gi|194859295|ref|XP_001969349.1| GG10057 [Drosophila erecta] 1534
MNTIRPCGCKGVRTCLSCEQDFQIAKPSLQEQFQQLEAWSYCIQCDLLQPGWDTTKVQKDHEHHKKDEGLPLPGILVQEKFLSAEEGSRLIADLDDLPWDISQSGRRKQNFGPKTNFKKRKLRLGSFAGFPRTTEYVQRRFEEVPLLRGFQTIEQCSLEYEPSKGASIDPHVDDCWIWGERVVTVNCLGDAVLTLTPFEVQPPGKYNLDLVASYEDELLAPLLNEDQLASFEGKVLRIPMPNLSLIVLYGPARYQFEHSVLREDVQERRVCVAYREFTPMYINGEDIQKGDPVREKSHIFWQIN
>gi|195339545|ref|XP_002036380.1| GM17708 [Drosophila sechellia] 1554
MAKRRGRPTAGTKKPTLQPTQRRTKQESGLQCTNQKVTQHNVHVKNLRELTKNAEIRNTDTLITNNGKNIVEEDSDEDDPMWTLGMNTIRPCGCKGVRTCLSCEQNFQIAKTSLKEQFQQLEAWSYCIQCDLLQPGWDTNQVQKDHENHKKDEGLPLPGILVQEEFLSVDEGAQLIADLDDLPWDISQSGRRKQNFGPKTNFKKRKLRLGSFAGFPRTTEYVQRRFEDVPLLRGFQTIEQCSLEYEPSKGASIDPHVDDCWIWGERVVTVNCLGDSVLTLTPYEVQQQGKYNLDLVASYEDELLAPLLTDDQLATFEGKVLRIPMPNLSLIVLYGPARYQFEHSVLREDVQERRVCVAYREFTPMYINGADIQKGDPVREKSQIFWQIN
>gi|24583140|ref|NP_609314.1| CG4036 [Drosophila melanogaster] 1569
MNTIRPCGCKGVRTCLSCEQDFHIAKTSLREQFQQLEAWSYCIQCDLLQRGWDTNHVQKDHENHKKDEGLPLPGILVQEEFLSVDEGAQLIADLDDLPWDISQSGRRKQNFGPKTNFKKRKLRLGSFAGFPRTTEYVQRRFEDVPLLRGFQTIEQCSLEYEPSKGASIDPHVDDCWIWGERVVTVNCLGDSVLTLTPYEVQQSGKYNLDLVASYEDELLAPLLTDDQLATFEGKVLRIPMPNLSLIVLYGPARYQFEHSVLREDVQERRVCVAYREFTPMYINGVDIQKGDPVREKSQIFWQIN
>gi|21483444|gb|AAM52697.1| LD42289p [Drosophila melanogaster] 1570
LLPNFRMNTIRPCGCKGVRTCLSCEQDFHIAKTSLREQFQQLEAWSYCIQCDLLQRGWDTNHVQKDHENHKKDEGLPLPGILVQEEFLSVDEGAQLIADLDDLPWDISQSGRRKQNFGPKTNFKKRKLRLGSFAGFPRTTEYVQRRFEDVPLLRGFQTIEQCSLEYEPSKGASIDPHVDDCWIWGERVVTVNCLGDSVLTLTPYEVQQSGKYNLDLVASYEDELLAPLLTDDQLATFEGKVLRIPMPNLSLIVLYGPARYQFEHSVLREDVQERRVCVAYREFTPMYINGVDIQKGDPVREKSQIFWQIN
>gi|195147010|ref|XP_002014473.1| GL18936 [Drosophila persimilis] 1575
MNTIRPCGCKGVRTCLSCEKDFQIAKPSLQEQFQQLEPWSYCVQCERLYSGWDTTAVQADHQQHDKAKGLLMPGVLVQEQFLSKDEGSQLMTELDALRWDISQSGRRKQNFGPKTNFKKRKLQVGTFAGFPKSTEYVQRRFDEVPLLRNFQTIEQCSLEYEPSKGASIDPHVDDCWIWGERVVTVNCLGDAVLTLTVYEEQQAGKYNLDLVAAYENELLEPLLPEERLSAYKGKVLRIPMPNLSLIVLYGPARYQFEHSVLREDVVERRVCIAYREFTPMYIAGADQEKGDPVREKSQIFWQIN
>gi|239791449|dbj|BAH72189.1| ACYPI008664 [Acyrthosiphon pisum] 1608
MGNFNGFPLSTKFVQDRFDKIPIMKNYFTIEQCSLEYRPEMGASIDPHVDDCWIWGERIITLSLQSDTVLTLTPHNIKYSNQYNIDYIPNVKCLPIPVNRVNYPIDVVRILMPRRSLLVLYGKPRYLWEHCILREDIHERRVCIAYREFTPPYLKGGEKYTESCDILQKAKCFW
>gi|125985173|ref|XP_001356350.1| GA25863 [Drosophila pseudoobscura pseudoobscura] 1609
MNTIRPCGCKGVRTCLSCEKDFQIAKPSLQEQFQQLEPWSYCVQCERLYSGWDTTAVQADHQHHDKAKGLPMPGVLVQEQFLSKDEGSQLMADLDALRWDISQSGRRKQNFGPKTNFKKRKLQVGTFAGFPNSTEYVQRRFDEVPLLRNFQTIEQCSLEYEPSKGASIDPHVDDCWIWGERVVTVNCLGDAVLTLTVYEEQQAGKYNLDLVAAYENELLEPLLPEERLSAYKGKVLRIPMPNLSLIVLYGPARYQFEHSVLREDVVERRVCIAYREFTPMYIAGADQEKGDPVREKSQIFWQIN
>gi|195385022|ref|XP_002051207.1| GJ13536 [Drosophila virilis] 1616
MNTLRPCGCKGVRTCLTCEQDYQIDKPSLQQQLQQLESWSYCAQCERLYAGWDTQAVQAAHPDHNLAESLPLPGILVQEQFITRAEGAQLMSDLDALPWAISQSGRRKQNYGPKTNFKKRRLQLGAFEGFPAATRFVQQRFESVPLLRNFQTIEQCSLEYDPSKGASIDPHVDDCWIWGERVVTVNCLGDAVLTLNLYEEQQANKYNLDLVQQYKAQLLAPLLSPDQLAAYKGKVLRIPMPNLSLIVLYGPARYQFEHAVLREDVDERRVCIAYREFTPMYIDGLDKQQGDVVREKSHLFWSLKAN
>gi|195118911|ref|XP_002003975.1| GI20151 [Drosophila mojavensis] 1629
MNTLRPCGCKGVRTCLTCEQNFNIEKPSVQQQFQQLESWSYCTKCEAFYPGWDTQAVQAAHSDHNLTDSLALPGIYVQEQFLSAAEGKQLIVDLDNLPWDISQSGRRKQNYGPKTNFKKRRLQLGSFQGFPAATRYVQMRFESVPLLRDFQTIEQCSLEYEPSKGASIDPHVDDCWIWGERVVTVNCLGDAVLTLNLYDQKLAGKYNLDLVPDYESHLLEPLLTQEQLAAYKGKVLRIPMNNLSLIVLYGPARYQFEHSVLREDVTERRVCIAYREFTPMYIDGIDKDKGQLVRDNVNWIIKSN
>gi|195438547|ref|XP_002067198.1| GK24867 [Drosophila willistoni] 1646
MNTIRPCGCKGVRTCLTCEEDFQIAKPSLCKQFQQELEPWTYCIKCQRFYAGWDTDDTDREHENHQHAPDKGLHLPGLLVQEQFLSHDEGKTLMAHLDDMPWTISQSGRRKQNYGPKTNFKKRKLQVGTFAGFPQGTEYVQQRFEDVPLLRDFQTIEQCSLEYDPTKGASIDPHVDDCWIWGERVVTVNCLGDAVLTLNVYDKQQPGKYNLDLVPEYENELLAPMLSDDQLANFKGKVLRIPMPNLSLIVLYGPVRYQFEHSVLREDVTERRVCIAYREFTPMYIHGKDREKGDGVREMAKKFWCIQ
>gi|195053089|ref|XP_001993463.1| GH13824 [Drosophila grimshawi] 1664
MNTLRPCGCKGVRTCLTCEKDYEIEKPSLQQQFQQLDAWSYCTQCKRLFAGWDTKAVQAAHPAHNGAESLPLPGILVQEKFLSSTEGVQLMSDLDNLPWVISQSGRRKQNYGPKTNFKKRRLQVGAFEGFPISTQYVQERFESVPLLHNFQTIEQCSLEYDPSKGASIDPHVDDCWIWGERVVTVNCLGDAVLTLNLYEQQQQSGKYNLDLVPQYEEKLLEPLLNPQQLATYEGKVLRIPMPNLSLIVLYGPARFQFEHAVLREDVSERRVCIAYREFTPMYIDGVDRQQGELVRDKSHLFWPIKTH
>gi|312072236|ref|XP_003138973.1| hypothetical protein LOAG_03388 [Loa loa] 1675
MDLINVIDRTDWVLSQSGRRKQDYGPRVNFKHKKIKMERFLGMPSYIDVILNRMNSISPDLFGSYQPFELCNLEYSDDRWSNIEMHYDDTWIWGERLICVNLLSKSVLTYTNDAKQLIIYVPLPSRTMVCMSDEIRYSWRHAVFPEHIRGRRIAVTMREPSAAFKEGGELYEKFGRELTRLGNARI
>gi|47214665|emb|CAG00901.1| unnamed protein product [Tetraodon nigroviridis] 1679
MAAMRFSVLAKVSEDVSDLVHHYVYDAEAKQAVSRDGSAASFPFHGVFLWENFISEEEEEHLISSIDQNLWNESQSGRRKQDFGPKVNFKKRRVCLGGFSGLPVSSRKLLERMHQEPLLSDFRPVEQCNLDYHPQRGSAIDPHLDDSWLWGERLVTINMLSDTTLTMSLHDGLSGEVRVAVVRLCQNPKVALKNSPPYILDLLPDTYQHLRTILSRYEGKMEILGENEYFRIFMENLSNKTKQTMSLFKEAKERMYEENSQPRRNLTKLSLIFSHMLAELKAIFPNGLFQGDNFRITKADAAEFWRRSFGDKTIVPWRTFRQALHEFHPISLGLEAMALKSTIDLTCNDYISVFEFDIFTRLFQPWSSLLRNWNCLAVTHPGYMAFLTYDEVKARLQRFIHKPGSYIFRLSCTRLGQWAIGYVTADGNILQTIPHNKPLFQALIDGYREGFYLFPDGRAQNPDLTGLCEPSPQDHIKVTQEQYELYCEMGSTFQLCKICAENDKDVKIEPCRHLMCTSCLTAWQVGADAGTATRRFADVLNGSCLTARSRRVRAAPSAAARSKAPSPSWWTPSTPRPTGPPSLVSRWSDPLRPCPSCLRYPPDWTSCSRGRPAPTVPLVREPQPRSLMAASGGQTPPSDGEENEYMSPTSLPAPGSSWMAAGSSVPPAPGQTQQQGDVSAELGDGDCEDPQVYESMCNIHSGPCEAAPDAELGSFGLTRQVLLLAADARKDPGAADVPAQPLTGPHQDQGPGPDVDVDEDVYEYDCPRAAAPAPPTRRTLSDISGPSAALGALSIDSLETSLLAAGDDPERPPKPLPRRTNSDRRPRPANREFFAPLPDLPASSSSSSSSSSSGLSLPVAGGPGNVALNGEIECLMSQGYSIQDIQKALMIAQNNLETAKNILREFVSVPSAAHIAT
>gi|237835449|ref|XP_002367022.1| hypothetical protein TGME49_046140 [Toxoplasma gondii ME49] 1707
MALHNSQGAQQRPPTQQRIDPAHPCLYAASSSSSPSPSFSSSSSVSSFCSPHHSSPSESSVAPRCGCKGIRRCLLCSPSSPSAPGFSAGASSFFPRGEAESLVGKARDSEAALLVGDASGDPALLSVSRVFFSSPSLHTEGEREPPHSPPAVTVPDARHRADRPPPPFSRCRCTCSGTPGGSLQGESLLSSIDAAESKLPASTRTQGDVDGRRDLESSERRRVTELAEAEQRGERSQTGERERKREAKASQAGEAKPFRAAHSTEVKKTDQSRLHSERDYLSLYLLWCPQCRELHRQVREPEELDVLEEEERGDEEKKSGDKRETEKSGERREEAKEDAAATDEFRRLGGEEARGEEGREAPQAETCCFLRTGVCERIEEPNGNRRHSQEFSNGEAFARKDRQASSAASLSHPILTTKDIARAVARLLQVRAPTEGAWAAAGSCEGERKAGRGEGRRSDGDSKTPREDARVGDREEGDRGETGGEAETEESSPHRGRGWRDEVELQALEPATTRRDRALRAPVPPVSEGKPGLSSDLEEALLPLLGLSEAHSDTEACEEGGEKREAEVVMRKRDSSQFAMRRRDGLVESPFGVYLLPDALERQEEAAILAWADGNMETGAQSREATHKPQPRGDTREYGGDAKTEPRAGLWVLSQSGRRKIDFGPQVNFKKKRLKPGRFNGFPPFAKALLSQPENASSAPPSCSDSFLPSPADPSSPTVSSPPSVSSSSGVSSSPDAFSPRVACITESPRGAASDVRTSGGTGKRGVDRLTPPAFRAELLANFQPVELCLLEYVPDRGSHIEEHFDDFWLWGPRLVTFNLASSTILSFVSPVFCVSRELFEVARAQRLFRSHQSPLSPSPVFSSEAPETPPLSPASSCSPSLSSKAVSSSAVASSSGSSSASCSSAAPSDSCSLPSPGLASGEFGRVRVEIRVLLPRRSLVVFEGHCRYTWTHAVRSHHIFSRRVAVTLRELAPEFLPGGENEEVGQKLLSLSAFFNGSPVNAREEARKAEELASRKTDTEETAWKRPPLVSA
>gi|221506304|gb|EEE31939.1| conserved hypothetical protein [Toxoplasma gondii VEG] 1709
MALHNSQGAQQRPPTQQRIDPAHPCLYAASSSSSPSPSFSSSSSVSSFCSPHHSSPSESSVAPRCGCKGIRRCLLCSPSSPSAPGFSAGASSFFPRGEAESLVGKARDSEAALLVGDASGDPALLSVSRVFFSSPSLHTEGEREPPHSPPAVTVPDARHRADRPPPPFSRCRCTCSGTPGGSLQGESLLSSIDAAESKLPASTRTQGDVDGRRDLESSERRRVTELAEAEQRGERSQTGERERKREAKASQAGEAKPFRAAHSTEVKKTDQSRLHSERDYLSLYLLWCPQCRELHRQVREPEELDVLEEEERGDEEKKSGDKRETEKSGERREEAKEDAAATDEFRRLGGEEARGEEGREAPQAETCCFLRTGVCERIEEPNGNRRHSQEFSNGEAFARKDRQASSAASLSHPILTTKDIARAVARLLQVRAPTEGAWAAAGSCEGERKAGRGEGRRSDGDSKTPREDARVGDREEGDRGETGGEAETEESSPHRGRGWRDEVELQALEPATTRRDRALRAPVPPVSEGKPGLSSDLEEALLPLLGLSEAHSDTEACEEGGEKREAEVVMRKRDSSQFAMRRRDGLVESPFGVYLLPDALERQEEAAILAWADGNMETGAQSREATHKPQPRGDTREYGGDAETEPRAGLWVLSQSGRRKIDFGPQVNFKKKRLKPGRFNGFPPFAKALLSQPENASSAPPSCSDSFLPSPADPSSPTVSSPPSVSSSSGVSSSPDAFSPRVACITESPRGAASDVRTSGGTGKRGVDRLTPPAFRAELLANFQPVELCLLEYVPDRGSHIEEHFDDFWLWGPRLVTFNLASSTILSFVSPVFCVSRELFEVARAQRLFRSHQSPLSPSPVFSSEAPETPPLSPASSCSPSLSSKAVSSSAVASSSGSSSASCSSAAPSDSCSLPSPGLASGEFGRVRVEIRVLLPRRSLVVFEGHCRYTWTHAVRSHHIFSRRVAVTLRELAPEFLPGGENEEVGQKLLSLSAFFNGSPVNAREEARKAEELASRKTDTEETAWKRPPLVSA
>gi|221485447|gb|EEE23728.1| conserved hypothetical protein [Toxoplasma gondii GT1] 1750
MALHNSQGAQQRPPTQQRIDPAHPCLYAASSSSSPSPSFSSSSSVSSSCSPHHSSPSESSVAPRCGCKGIRRCLLCSPSSPSAPGFSAGASSFFPRGEAESLVGKARDSEAALLVGDASGDPALLSVSRVSSPSLHTEGEREPPHPPPAVTVPDARHRADRPPPPFSRCRCTCSGTPGGSLQGESLLNSIDAAESKLPASTRTQGDVDGRRDLESSERRRETELAEAEQRGERSQTGERERKREAKASQAGEAKPFRAAHSTEVKKTDQSRLHSERDYLSLYLLWCPQCRELHRQVREPEELAVLEEEERGDEEKKSGDKRETEKSGERREEAKEDAAATDEFRRLAGEEARGEGREAPQAEPCCFLRTGVCERIEEPNGNRRHSQEFSNGEAFARKDRQASSAASLSHPILTTKDIARAVARLLQVRAPTEGAWAAAGSCEGERKAGRGEGRRSDGDSKTPREDARVGDREEGDRGETGGEAETEESSPHRGRGWRDKVELQALEHATTRRDRALRAPAPPVSEGKRGLSSDLEEALLPLLGLSEAHSDAEACEEGGEKREAEVVMRKRDSSQFAMRRRDGLVESPFGVYLLPDALERQEEAAILAWADGNMETGAQSREATHKPQPRGDTREYGGDAETEPRAGLWVLSQSGRRKIDFGPQVNFKKKRLKPGRFNGFPPFAKALLSQPGNASSAPPSCSDSFLPSPADPSSPTVSSAPSVSSSSGVSSSPDAFSPRVACITESPRGAASDVRTPGGTGKRGVDRLTPPAFRAELLANFQPVELCLLEYVPDRGSHIEEHFDDFWLWGPRLVTFNLASSTILSFVSPVFCVSRELFEVARAQRLFRSHQSPLSPSPVFSSEAPETPPLSPASSCSPSLSSKAVSSSAVASSSGSSSASCSSAAPSDSCSLPSPGLASGEFGRVRVEIRVLLPRRSLVVFEGHCRYTWTHAVRSHHIFSRRVAVTLRELAPEFLPGGENEEVGQKLLSLSAFFNGSPVNAREEARNAEELASRKTDTEETAWKRPPLVSA
>gi|25148702|ref|NP_741142.1| hypothetical protein F09F7.7 [Caenorhabditis elegans] 1828
MGSAEQACGCKGARFCALCETTERVKKLRVVEDKHVNYKVFIYDHIRQIAIPTTNLNSQSSLEDIIDESTSCQSVSTDGSIEIDGLTLIHNFLSESEESKILNMIDTVEWAQSQSGRRKQDYGPKVNFKHKKVKTDTFVGMPEYADMLLNKMSEYDVKKLGNYQPFEMCNLEYEEVKKSAIEMHQDDMWIWGNRLIRYEFLFKKVLFN
