# Supplementary material for: Novel AlkB Dioxygenases—Alternative Models for In Silico and In Vivo Studies
Source: PLoS One. 2012 Jan 24;7(1):e30588. doi: 10.1371/journal.pone.0030588 (PMC3265494; doi:10.1371/journal.pone.0030588)
Supplement: Fasta File S8 — Particular ALKBH5 protein sequence homologs. (FASTA) [file pone.0030588.s010.fasta]

>gi|149409112|ref|XP_001510391.1| PREDICTED: similar to alkB, alkylation repair homolog 5 (E. coli) [Ornithorhynchus anatinus] 1201
MAHLHSSGSLHGYAADEITHCIRPQDIRERRAVIILRKTRLDAPRLETKSLSSSALPPGYPSDRLSGSNRDQILKPKRSHRKADPDAAHRPRILEMDKEENRRSVLLPKHRRRSSFSSENYWRKSSEHAEGPAGAEGDSSPARKVKMRRH
>gi|221119302|ref|XP_002156519.1| PREDICTED: similar to Alkylated DNA repair protein alkB homolog 5 [Hydra magnipapillata] 1106
MENHDVKEDKYNHHDNYKNIQIKINNLNKDENDNQFLKKKKYKLKFACAKFFKTKLLDSYEHQEIVDSDVSDKTELQLIHEGIFQKRNYFDDSMCRKIEKKIDGIVEKAKRGLYLPNTFDSAPLRNKYFFGEGYTYGKHMENKGPGQERLFKKGEVDKIPNWIQKHVIKKLYDDKVVPEGFINSVVINEYFPGGCIVSHIDPIHIFDRPIISINFNTRSFLSFGCKFTFNPIRTSEPVLSLPMDRGCLTMISGYAADNITHCIRPCDITERRCVIILRRVFPNAPRVGDVTPLDRSISRYSLTPKTRKRNSSGFCYDDESVHKKSRHSY
>gi|198418993|ref|XP_002122576.1| PREDICTED: similar to alkB, alkylation repair homolog 5, partial [Ciona intestinalis] 1102
ISQKRLFNDEECDEIERCINDVVRNGEKNMYNEHTVDRAPLRVKYFFGEGYTYGKQMNQKGPGQERLYQKGVVDPIPSWVFKKLVKPLEDCGMIKKKWITSAVINDYYPGGCIVSHVDPAHIFERPIVSVSFFSTAALSFGCKFSFKPIRVSDPVVCLPIPRGVATSISGYAADSITHCIRPQDIRQRRAVIILRRTFDNAPRQGEDSSLVSHHRTLNNHEDRRSSNRHRLSLDSHRDRRKHTRRSPRRSEGSHRDRDERASKRRKEEKPEEKDKKTKKKEKQNVEVKVVSTSLVQISNRKRAKPFFM
>gi|156381190|ref|XP_001632149.1| predicted protein [Nematostella vectensis] 850
MAGANAGKIVDLREKLNQNTDRNRKLQQQNRKRRRSASKVVYEKHSSYEQGLELQRVHQGIWQRVLFDKVECEEIEEKINDVVVEADRGVYKDRTVDRAPLRVKYFFGEGYTYGKQLEERGPGSERLYARGDVDDIPEWIYELVISRLEKAGIVPKDFINSAVINDYQPGGCIVSHIDPMHIFDRPIVSCSFFSSCTLSFGCKFSFKPIRTTDPILSLPLPRGCVTALSGYAADEITHCVRPQDVVTRRAVIILRR
>gi|260817481|ref|XP_002603615.1| hypothetical protein BRAFLDRAFT_126925 [Branchiostoma floridae] 759
MAEGITDLRQKLQNRDRLPQRLTMQASRKRRRSADDLEFEQARPEPGISDRSARQKDFTSPPKDRQDELRRIHQGIRQRILFSHEECEKIEEKIEEIILRADRGYYKEHTVDRAPLRVKYFFGEGYTYGSQLERKGPGMERLYSKGDVDDIPDWIFKMVVSRLVEAKIVPEGFVNSAVINCYLPGGCIVSHIDPPHIFARPIVSVSFFSDSALCFGCKFSFKPIRVSKPVLCLPVARGCCTVLSDYAADEITHCVRPQDIKHRRAVIILRRVRDDAPRLAPTTEVQMVHVNHDRREEDNRTSTDDRLSTFHSDS
>gi|72009499|ref|XP_784548.1| PREDICTED: similar to MGC79570 protein [Strongylocentrotus purpuratus] 699
MASGSIDLRHKLDSHHRRSHNKQNRRMPSGDDSDFTVAPRRKRRRRDRNHHWQPRSFEDEMEEVKKIHSGVAQMQLFTEEECSEIEDKINEVVDIAEKGLYRDHTVDRAPLRNKYFFGEGYTYGSQLSKKGPGQERLYPPGEVDDIPQWVQDLVVSRVVEAGLVPHGFINSAVINDYQPGGCIVSHVDPIHIFDRPIISVSFLSDCALSFGCKFSFRPIRVSKPKACIPLPRGCVMTLSGYAADEVTHCIRPQDVTARRAVIILRR
>gi|291224533|ref|XP_002732258.1| PREDICTED: alkB, alkylation repair homolog 5-like [Saccoglossus kowalevskii] 333
MAATFVDLREKLKSPHRKNVNNRQSYADDNDRDFMYRHRSYKTTHSKKRKPRNNQDELRLVHSGIKQRRDVFSAEECRIIEEKIDSVVADADRSIFKKHTVDRAPLRNKYFFGEGYTYGTQLDKKGPGQERLYPRGEVDDIPGWVQELVIKRLVSSKMIPDGFVNSAVINDYKPGGCIVSHVDPIHIFERPIASVSFMSDCALCFGCKFSFKPIRTSRPLLSLPLTRGCVTLLSGYAANDITHCIRPQDVKARRAVIILRKVRDDAPRLGDKINMPLPLTGAVEKDGDSLNEQRRLKSAISVPSGNDDASRKRSHDSDDDCSSSQSDDDDPWRNSSKMYSDRESSYSHQKRSVREPKKLKQD
>gi|296216728|ref|XP_002754700.1| PREDICTED: alkylated DNA repair protein alkB homolog 5-like [Callithrix jacchus] 224
MKIGEDSRWRCENNPGMQLALNPQTRCCWTASNSVSLLGGLPLEFVYTEQRXXXXSFFSDSALCFGCKFQFKPIRVSEPVLSLPVRRGSVTVLSGYAADEITHCIRPQDIKERRAVIILRKTRLDAPRLETKSLSGSVLPPSYASDRLSGNNRDPALKPKWSHRKADPDAAHRPRILEMDKEENRRSVLLPTHRRRGSFSSENYWRKSYESSEDCSEAAGSPARKVKMRRH
>gi|47218956|emb|CAF98154.1| unnamed protein product [Tetraodon nigroviridis] 217
MAAGGYFDLREKLKSATPHRDERKNKYVESGKGQKRKFRESDDDDCEHSDDSADVREQEARLVRNSILQRSVFTPEQCAAIEEKIDDVVAQAEAGLYREHTVDRAPLRNKYFFGEGYTYGSQLEKRGPGQERLYRKGEVDEIPSWVHELVIKPLVSSGVIPEGFVNSAVINDYQPGGCIVSHVDPLHIFARPIVSVSFFSDSALCFGCRFQFKPIRVSEPVFVLPVRRGSVTVLSGYAADSITHCIRPQDIKERRAVIILRKTRPDAPRLDSPDHRLSSSAERAAPLKAKRSHRKADPDAAHRPRVLEMDKEENRRPAASHPHRHSVGSESYRRRAHASDKHRESSGRNVKMRRH
>gi|116517268|ref|NP_001070855.1| alkylated DNA repair protein alkB homolog 5 [Danio rerio] 151
MAGFTDLREKLKSMTPHRDKVFEYSNGEKRKYRESDDDESEYEERRDAEARRVKSGIKQASIFTLEECARIEAKIDEVVAKADKGLYREHTVDRAPLRNKYFFGEGYTYGAQLEKRGPGQERLYSKGEVDDIPDWVHELVIDRLVTHGVIPEGFVNSAVINDYQPGGCIVSHVDPIHIFERPIVSVSFFSDSALCFGCKFLFKPIRVSEPVLHLPVRRGSVTVLSGYAADDITHCIRPQDIKERRAVIILRKTRADAPRLDSNSLSPSIVSPKRRHILKAKRSHRKADPDAAHRPRVLEMDKELQRRSLSSRQRRHDDGSSENSWRRADDREPAARYTHDHAPTRRVKMRRH
>gi|148231788|ref|NP_001085704.1| alkbh5 [Xenopus laevis] 83
MSATYTDLREKLQSLNRDSPKEVRKRKQPASDTEEEDEAGSEPEAEEEEARKVRSGIRQMRLFSPDECAAIESKIDEVVSRADKGLYQEHTVDRAPLRNKYFFGEGYTYGAQLQRRGPGQERLYPKGEVDEIPGWVHELVIRRLVERRIIPEGFVNSAVINDYQPGGCIVSHVDPIHIFERPIVSVSFFSDSALCFGCKFQFKPIRVSEPVFFLPVRRGSVTVLSGYAADEITHCIRPQDIKERRAVVILRKTRTEAPRLEMKSLSSSYQPERLQGSNRQHILKPKRSHRKADPDAAHRPRILEMDKEENRRSVLLPKQRRRSHFSSENYWRRSHDHVDTYTETGEDEGSPVRKVKMRRH
>gi|56118909|ref|NP_001008038.1| probable alpha-ketoglutarate-dependent dioxygenase ABH5 [Xenopus (Silurana) tropicalis] 78
MSATYTDLREKLQSLYRDSPKEVRKRKQPTSDTEEEEAASEPEEEEEARKVRSGIRQVRLFSPDECARIEAKIDEVVSRAEKGLYREHTVDRAPLRNKYFFGEGYTYGAQLQRRGPGQERLYPKGEVDEIPAWVNELVIRRLVEHRVIPEGFVNSAVINDYQPGGCIVSHVDPIHIFERPIVSVSFFSDSALCFGCKFQFKPIRVSEPVFFLPVQRGSVTVLSGYAADEITHCIRPQDIKERRAVVILRKTRTEAPRLEMKSLSSSYQPERLQGSNRQHILKPKRSHRKADPDAAHRPRILEMDKEENRRSVLLPKQRRRSHFSSENYWRRSHDYVDTYTETGEDDGSPVRKVKMRRH
>gi|224070277|ref|XP_002188303.1| PREDICTED: similar to Alkylated DNA repair protein alkB homolog 5 [Taeniopygia guttata] 63
MAGSGYTDLREKLKSMMPYRDGHKGGGGGGSGGLPREPPEAPYDRKRRHQEDSGSEPSDYEEQKEEEEARKVKSGIRQLRLFSAEECAKIEARIEDVVSRAEKGLYKEHTVDRAPLRNKYFFGEGYTYGSQLQRRGPGQERLYPRGEVDAIPEWVHDLVIRKLVEHRVIPEGFVNSAVINDYQPGGCIVSHVDPIHIFERPIVSVSFFSDSALCFGCKFQFKPIRVSEPVLFLPVKRGSVTVLSGYAADEITHCIRPQDIKERRAVIILRKTRLDAPRLETKSLSSSVLPPGYNSDRLSGSNRDQILKPKRSHRKADPDAAHRPRILEMDKEENRRSVLLPKHRRRSNFSSENYWRRSYEYTEDCEEEEEDGSPARKVKMRRH
>gi|118097886|ref|XP_001233463.1| PREDICTED: hypothetical protein [Gallus gallus] 61
MAGSGYTDLREKLKSMMPYRDGSKGPREPPEPPYERKRRYHEDSGSEHSDYEEQKEEEEARKVKSGIRQLRLFSAEECAKIEARIDDVVSRAEKGLYKEHTVDRAPLRNKYFFGEGYTYGSQLQRRGPGQERLYPRGEVDAIPEWVHDLVIRKLVEHRVIPEGFVNSAVINDYQPGGCIVSHVDPIHIFERPIVSVSFFSDSALCFGCKFQFKPIRVSEPVLFLPVKRGSVTVLSGYAADEITHCIRPQDIKERRAVIILRKTRLDAPRLETKSLSSSVLPPGYTSDRLSGSNRDQILKPKRSHRKADPDAAHRPRILEMDKEENRRSVLLPKHRRRSNFSSENYWRRSYEYTEDCDEEEEDGSPARKVKMRRH
>gi|194217772|ref|XP_001918245.1| PREDICTED: similar to alkB, alkylation repair homolog 5, partial [Equus caballus] 55
LYNEHTVDRAPLRNKYFFGEGYTYGAQLQKRGPGQERLYPPGDVDEIPEWVHQLVIQKLVEHRVIPEGFVNSAVINDYQPGGCIVSHVDPIHIFERPIVSVSFFSDSALCFGCKFQFKPIRVSEPVLSLPVRRGSVTVLSGYAADEITHCIRPQDIKERRAVIILRKTRLDAPRLETKSLSSSVLPPSYASDRLSGNNRDPALKPKRSHRKADPDAAHRPRILEMDKEENRRSVLLPTHRRRGSFSSENYWRKSYESGEDCSEAAGGPARKVKMRRH
>gi|126333790|ref|XP_001364359.1| PREDICTED: similar to alkB, alkylation repair homolog 5 (E. coli), [Monodelphis domestica] 48
MAAASGYTDLREKLKSMTSRDNYKPNSREAAVVAVAAAAAAAEPYTIPAKRKYHEDSDSDRSDYEEQKEEEARKVKSGIRQIRLFSQDECAKIEARIDEVVSRAEKGLYNEHTVDRAPLRNKYFFGEGYTYGSQLQKRGPGQERLYPPGDVDEIPEWVHQLVIQKLVENRVIPEGFVNSAVINDYQPGGCIVSHVDPIHIFERPIVSVSFFSDSALCFGCKFQFKPIRVSEPVLFLPVRRGSVTVLSGYAADEITHCIRPQDIKERRAVIILRKTRLDAPRLETKSLGNSLLPSGYNSDRLSGSNRDQILKPKRSHRKADPDAAHRPRILEMDKEENRRSVLLPKHRRRSSFSSENYWRKSYEYTEDCGEEDGSPARKVKMRRH
>gi|194676005|ref|XP_001790649.1| PREDICTED: hypothetical protein [Bos taurus] 37
MAAASGYTDLREKLKSMTSRDNYKAGSREAAAAAAAAVAAAAAAAAAAEPYAAPGVKRKYPEDSDPERSDFEEQQLQKEEEARKVKSGIRQMRLFSQDECAKIEARIDEVVSRAEKGLYNEHTVDRAPLRNKYFFGEGYTYGAQLQKRGPGQERLYPPGDVDEIPEWVHQLVIQKLVEHRVIPEGFVNSAVINDYQPGGCIVSHVDPIHIFERPIVSVSFFSDSALCFGCKFQFKPIRVSEPVLSLPVRRGSVTVLSGYAADEITHCIRPQDIKERRAVIILRKTRLDAPRLETKSLSSSVLPPSYASDRLSGNNRDPALKPKRSHRKADPDAAHRPRILEMDKEENRRSVLLPAHRRAGRFSSENYRRKSYEPGEDCSEAAGSPARKVKMRRH
>gi|74187512|dbj|BAE36711.1| unnamed protein product [Mus musculus] 36
MAAASGYTDLREKLKSMTSRDNYKAGSREAAAAAAAAVAAAAAAAAAAEPYPASGTTKRKYQEDSDPERSDYEEHQLQKEEEARKVKSGIRQIRLFSQDECSKIEARIDEVVSRAEKGLYNEHTVDRAPLRNKYFFGEGYTYGAQLQKRGPGQERLYPPGDVDEIPDWVHQLVIQKLVEHRVIPEGFVNSAVINDYQPGGCIVSHVDPIHIFERPIVSVSFFSDSALCFGWQFQFKPIRVSEPVLSLPVRRGSVTVLSGYAADEITHCIRPQDIKERRAVIILRKTRLDAPRLETKSLSSSTLPPSYASDRLSGNTRDPALKPKRSHRKADPDAAHRPRILEMDKEENRRSVLLPTHRRRGSFSSENYWRKSYESSEDCPEAASSPTRKVKMRRH
>gi|26343649|dbj|BAC35481.1| unnamed protein product [Mus musculus] 35
MAAASGYTDLREKLKSMTSRDNYKAGSREAAAAAAAAVAAAAAAAAAAEPYPASGTTKRKYQEDSDSERSDYEEHQLQKEEEARQVKSGIRQIRLFSQDECSKIEARIDEVVSRAEKGLYNEHTVDRAPLRNKYFFGEGYTYGAQLQKRGPGQERLYPPGDVDEIPDWVHQLVIQKLVEHRVIPEGFVNSAVINDYQPGGCILSHVDPIHIFERPIVSVSFFSDSALCFGCKFQFKPIRVSEPVLSLPVRRGSVTVLSGYAADEITHCIRPQDIKERRAVIILRKTRLDAPRLETKSLSSSTLPPSYASDRLSGNTRDPALKPKRSHRKADPDAAHRPRILEMDKEENRRSVLLPTHRRRGSFSSENYWRKSYESSEDCPEAASSPTRKVKMRRH
>gi|194375187|dbj|BAG62706.1| unnamed protein product [Homo sapiens] 34
MRRCWRPCPAGRGEGGGGRSPAAAAAVAAAAAAAAAAEPYPVSGAKRKYQEDSDPERSDYEEQQLQKEEEARKVKSGIRQMRLFSQDECAKIEARIDEVVSRAEKGLYNEHTVDRAPLRNKYFFGEGYTYGAQLQKRGPGQERLYPPGDVDEIPEWVHQLVIQKLVEHRVIPEGFVNSAVINDYQPGGCIVSHVDPIHIFERPIVSVSFFSDSALCFGCKFQFKPIRVSEPVLSLPVRRGSVTVLSGYAADEITHCIRPQDIKERRAVIILRKTRLDAPRLETKSLSSSVLPPSYASDRLSGNNRDPALKPKRSHRKADPDAAHRPRILEMDKEENRRSVLLPTHRRRGSFSSENYWRKSYESSEDCSEAAGSPARKVKMRRH
>gi|34871526|ref|XP_220525.2| PREDICTED: alkB, alkylation repair homolog 5 [Rattus norvegicus] 33
MAAASGYTDLREKLKSMTSRDNYKAGSREAAAAAAAAVAAAAAAAAAAEPYPVSGTTKRKYQEDSDPERSDYEEHQLQKEEEARKVKSGIRQIRLFSQDECSKIEARIDEVVSRAEKGLYNEHTVDRAPLRNKYFFGEGYTYGAQLQKRGPGQERLYPPGDVDEIPEWVHQLVIQKLVEHRVIPEGFVNSAVINDYQPGGCIVSHVDPIHIFERPIVSVSFFSDSALCFGCKFQFKPIRVSEPVLSLPVRRGSVTVLSGYAADEITHCIRPQDIKERRAVIILRKTRLDAPRLETKSLSSSTLPPSYASDRLSGNTRDPALKPKRSHRKADPDAAHRPRILEMDKEENRRSVLLPTHRRRGSFSSENYWRKSYESSEDCPEAASSPTRKVKMRRH
>gi|30354744|gb|AAH52076.1| AlkB, alkylation repair homolog 5 (E. coli) [Mus musculus] 32
MAAASGYTDLREKLKSMTSRDNYKAGSREAAAAAAAAVAAAAAAAAAAEPYPASGTTKRKYQEDSDPERSDYEEHQLQKEEEARKVKSGIRQIRLFSQDECSKIEARIDEVVSRAEKGLYNEHTVDRAPLRNKYFFGEGYTYGAQLQKRGPGQERLYPPGDVDEIPDWVHQLVIQKLVEHRVIPKGFVNSAVINDYQPGGCIVSHVDPIHIFERPIVSVSFFSDSALCFGCKFQFKPIRVSEPVLSLPVRRGSVTVLSGYAADEITHCIRPQDIKERRAVIILRKTRLDAPRLETKSLSSSTLPPSYASDRLSGNTRDPALKPKRSHRKADPDAAHRPRILEMDKEENRRSVLLPTHRRRGSFSSENYWRKSYESSEDCPEAASSPTRKVKMRRH
>gi|31044423|ref|NP_766531.2| probable alpha-ketoglutarate-dependent dioxygenase ABH5 [Mus musculus] 31
MAAASGYTDLREKLKSMTSRDNYKAGSREAAAAAAAAVAAAAAAAAAAEPYPASGTTKRKYQEDSDPERSDYEEHQLQKEEEARKVKSGIRQIRLFSQDECSKIEARIDEVVSRAEKGLYNEHTVDRAPLRNKYFFGEGYTYGAQLQKRGPGQERLYPPGDVDEIPDWVHQLVIQKLVEHRVIPEGFVNSAVINDYQPGGCIVSHVDPIHIFERPIVSVSFFSDSALCFGCKFQFKPIRVSEPVLSLPVRRGSVTVLSGYAADEITHCIRPQDIKERRAVIILRKTRLDAPRLETKSLSSSTLPPSYASDRLSGNTRDPALKPKRSHRKADPDAAHRPRILEMDKEENRRSVLLPTHRRRGSFSSENYWRKSYESSEDCPEAASSPTRKVKMRRH
>gi|74749138|sp|Q6P6C2.1|ALKB5_HUMAN RecName: Full=Probable alpha-ketoglutarate-dependent dioxygenase ABH5; AltName: Full=Alkylated DNA repair protein alkB homolog 5 30
MAAASGYTDLREKLKSMTSRDNYKAGSREAAAAAAAAVAAAAAAAAAAEPYPVSGAKRKYQEDSDPERSDYEEQQLQKEEEARKVKSGIRQMRLFSQDECAKIEARIDEVVSRAEKGLYNEHTVDRAPLRNKYFFGEGYTYGAQLQKRGPGQERLYPPGDVDEIPEWVHQLVIQKLVEHRVIPEGFVNSAVINDYQPGGCIVSHVDPIHIFERPIVSVSFFSDSALCFGCKFQFKPIRVSEPVLSLPVRRGSVTVLSGYAADEITHCIRPQDIKERRAVIILRKTRLDAPRLETKSLSSSVLPPSYASDRLSGNNRDPALKPKRSHRKADPDAAHRPRILEMDKEENRRSVLLPTHRRRGSFSSENYWRKSYESSEDCSEAAGSPGNSGSSLRSCPSFCFEGFVFVHWGVFVFCFLFFLILYIFPWFCCLLGLKNRIGQDLGSHILGIPPGWKGCWHQ
>gi|114668860|ref|XP_001158112.1| PREDICTED: hypothetical protein LOC743473 [Pan troglodytes] 28
MTSRDNYKAGSREAAAAAAAAVAAAAAAAAAAEPYPVSGAKRKYQEDSDPERSDYEEQQLQKEEEARKVKSGIRQMRLFSQDECAKIEARIDEVVSRAEKGLYNEHTVDRAPLRNKYFFGEGYTYGAQLQKRGPGQERLYPPGDVDEIPEWVHQLVIQKLVEHRVIPEGFVNSAVINDYQPGGCIVSHVDPIHIFERPIVSVSFFSDSALCFGCKFQFKPIRVSEPVLSLPVRRGSVTVLSGYAADEITHCIRPQDIKERRAVIILRKTRLDAPRLETKSLSSSVLPPSYASDRLSGNNRDPALKPKRSHRKADPDAAHRPRILEMDKEENRRSVLLPTHRRRGSFSFENYWRKSYESSEDCFEAAGSPARKVKMRRH
>gi|7020317|dbj|BAA91078.1| unnamed protein product [Homo sapiens] 27
MTSRDNYKAGSREAAAAAAAAVAAAAAAAAAAEPYPVSGAKRKYQEDSDPERSDYEEQQLQKEEEARKVKSGIRQMRLFSQDECAKIEARIDEVVSRAEKGLYNEHTVDRAPLRNKYFFGEGYTYGAQLQKRGPGQERLYPPGDVDEIPEWVHQLVIQKLVEHRVIPEGFVNSAVINDYQPGGCIVSHVDPIHIFERPIVSVSFFSDSALCFGCKFQFKPIRVSEPVLSLPVRRGSVTVLSGYAADEITHCIRPQDIKERRAVIILRKTRLDAPRLETKSLSSSVLPPSYASDRLSGNNRDPALKPKRSHRKADPDAAHRPRILEMDKEENRRSVLLPTHRRRGSFSSENYWRKSYESSEDCSEAAGSPARKVKMRRH
>gi|73956209|ref|XP_851719.1| PREDICTED: hypothetical protein XP_846626 [Canis familiaris] 26
MAAASGYTDLREKLKSMTSRDNYKAGSREAAAAAAAAVAAAAAAAAAAEPYPVSGAKRKYQEDSDPERSDYEEQQLQKEEEARKVKSGIRQMRLFSQDECAKIEARIDEVVSRAEKGLYNEHTVDRAPLRNKYFFGEGYTYGAQLQKRGPGQERLYPPGDVDEIPEWVHQLVIQKLVEHRVIPEGFVNSAVINDYQPGGCIVSHVDPIHIFERPIVSVSFFSDSALCFGCKFQFKPIRVSEPVLSLPVRRGSVTVLSGYAADEITHCIRPQDIKERRAVIILRKTRLDAPRLETKSLSSSVLPPSYASDRLSGNNRDPALKPKRSHRKADPDAAHRPRILEMDKEENRRSVLLPTHRRRSSFSSENYWRKSYESGEDCSEAAGSPARKVKMRRH
>gi|148539642|ref|NP_060228.3| probable alpha-ketoglutarate-dependent dioxygenase ABH5 [Homo sapiens] 25
MAAASGYTDLREKLKSMTSRDNYKAGSREAAAAAAAAVAAAAAAAAAAEPYPVSGAKRKYQEDSDPERSDYEEQQLQKEEEARKVKSGIRQMRLFSQDECAKIEARIDEVVSRAEKGLYNEHTVDRAPLRNKYFFGEGYTYGAQLQKRGPGQERLYPPGDVDEIPEWVHQLVIQKLVEHRVIPEGFVNSAVINDYQPGGCIVSHVDPIHIFERPIVSVSFFSDSALCFGCKFQFKPIRVSEPVLSLPVRRGSVTVLSGYAADEITHCIRPQDIKERRAVIILRKTRLDAPRLETKSLSSSVLPPSYASDRLSGNNRDPALKPKRSHRKADPDAAHRPRILEMDKEENRRSVLLPTHRRRGSFSSENYWRKSYESSEDCSEAAGSPARKVKMRRH
