# Supplementary material for: Novel AlkB Dioxygenases—Alternative Models for In Silico and In Vivo Studies
Source: PLoS One. 2012 Jan 24;7(1):e30588. doi: 10.1371/journal.pone.0030588 (PMC3265494; doi:10.1371/journal.pone.0030588)
Supplement: Fasta File S9 — Particular ALKBH6 protein sequence homologs. (FASTA) [file pone.0030588.s011.fasta]

>gi|302841553|ref|XP_002952321.1| hypothetical protein VOLCADRAFT_92958 [Volvox carteri f. nagariensis] 1858
MEGVDWSVESASEWYRQHQVAPHLPSLFYLPEYVTPEQESALLREVRASKAKWVQVRTPERLAADGGDGGMYGGKPPNHVLINSYMPGEGIMHLPYCGFGESPGLKVTSDLAAAAAGGAAAATEGGCGGCGGLPPVAAHTRCCQSPGQSEHQGELHLRLQQPQPLQDQEDQEDQDADGGHTSDAAAARPEDASAAPANTPTPAPAIVLHPHEGPYGDGDCPPGGDCSRRSSYNVSLLLQPRSLVVFRDEAFTDCLHSIDEVSEELLDESVANLDMHGLSPGTRLARGDSYGARAASWVMGEVDMCVDTSSRRVLEAAALSGRGVAVGGRDEGPKESPLALLAWSGVEWRGVLD
>gi|308812882|ref|XP_003083748.1| Magnesium transporters: CorA family (ISS) [Ostreococcus tauri] 1846
MPDADAEDGGPREGAERATRASTSSRPSEHEHLSNAILDDFTRGAVPSRSSTPPIPPLAPRQYEAMLRQQRASGVSPHGIDDDAERRSAARENEPSARRAANERVELDAGASAVRDLLGFTGYESSTATHTPAASIAGLEDVRGANGEADLEQVVVGKPATGVGNYDKPPGDELEPVKPAATTGRAKVGWVRINAQGNVNKLSMEKTKIATLLRGKTTHQTTSSAKTSPEKSISQATAAEEFPFEFIALEVALEMVCNSLEVEANKVELDSKPALEALRKRVDNVNLERVRRMKTRLVRVSGRVSKVREEIQRYLDDDSDMRDMYLTRKAKQEQETLTREESTDTPTGNASTQQRSTGGRPPLEHALSMSSGGGPVPRSPLGIPTTAEGVHPYFDHFDDDKDLQELEDLLETYFTHIDSTHRSLNGLNEYIDDLEDLIEIELDSQRNRLIQLELILTTATLCLTCFSVVVGIFGMNIKNNIENRHDMFLVXXXXXXXPTHRLFQLHTALFHNRRRHLRRFLNRYESRGGITPHSDGAVYAEDVSILTLRGTALIEFWPSEGEITGRPIASVLLEPRSVLTYKGTAYRLRHGIRETDADVVTEETANARALGLNPGARVERNPRGRVSVVFVRKRTVV
>gi|310793072|gb|EFQ28533.1| Alkbh6 protein [Glomerella graminicola M1.001] 1833
MDSRAVNLPASLDDVRIKKLPPSSFYIANFISEEEEQFLLQKDGSAYHPVVCTVSLGASLCLNLYESKEDGGLNPEPVGRILQEPRSLLVTTDDLYTDFLHGIADIEEDIGLSAENIANWDLLRSRSDFAAGRNIRATRTSLTYRDVMQVSKLGAKFGLFGKK
>gi|154275644|ref|XP_001538673.1| conserved hypothetical protein [Ajellomyces capsulatus NAm1] 1823
MAGEQDTSACGKAIEELQKARIELIPENAYYIPEFITQHEEEQLLQKITSVPIPRWKYLSRRRLQSWPCALSKSNTLLASPLPQWLISPITSRFTELEVFRNSPHKAPNHVLINEYLPGPRHHASRRRARLLSRSRDCEFGSTDSVRDDLGNGMNSWVDNNNNQLGLHSQRIEFDIAFAVMNEFPDNNVLLTSTPFGAARKTSDKYIAHSAV
>gi|308491921|ref|XP_003108151.1| hypothetical protein CRE_10294 [Caenorhabditis remanei] 1822
MIFEQDIGERLTVDLIRMTSRSEEERYVGSMLLEPRSLFIMTDHTYTTMLHGIAERETDLVEPGKVFNCTEELANKRLERDTRISITVRNVEKVSKLGVLDLLKK
>gi|154295197|ref|XP_001548035.1| hypothetical protein BC1G_13412 [Botryotinia fuckeliana B05.10] 1808
MPHKDGSAYHPVVCTVSLGSSLCLNIYGDKDDGTREEQPRWRIFQEPRSLLITTDELYTDYYHGISETEAEINLNSTTVANWDLLRSKDEILDGRYERQERTSLTYRDVLKVSKLGSKLGLFGKR
>gi|309365568|emb|CAR98448.1| hypothetical protein CBG_26431 [Caenorhabditis briggsae AF16] 1796
MPEIIPSNTFLTTNMVVKSEQERYVGSMLLEPRSLFIMTDDAYTTMLHGITEREDDLVEPGKVFNCTEELANKRLERDTRISITVRNVEKVSKLSVMDMLKK
>gi|66805925|ref|XP_636684.1| hypothetical protein DDB_G0288527 [Dictyostelium discoideum AX4] 1795
MDFYNNLKEEPFEKIFLRPRSLLIFTEDAYKNYFHGIKESYSDLITEDVMNKNLDGINLHKEFDRGIRVSLTIRIVPNTIKKK
>gi|256069385|ref|XP_002571126.1| nucleic acid binding [Schistosoma mansoni] 1775
VVMLKLLDSYCVKTLPPNVLYLPDFINEEEEQELLKHIYSAPLPKWVSLRGRRLQNWGGIPHVKGMLAEKVPQWLQKYMDRVSALCLFDKNNSNNKANHVLVNEYESGQGIFVSERFHLISLLKHGNYVHH
>gi|119187755|ref|XP_001244484.1| hypothetical protein CIMG_03925 [Coccidioides immitis RS] 1769
MANDLAQYRIKSLPETAYYIPEFISEDEEDRLLNKSWPSALTNSNTLLESPLPAWLVTPVITRFQKLAIFSASPHKAPNHVLINEYQPGQGIMPHEDGPAYHPLVATNPTGTPKPAHHN
>gi|299740737|ref|XP_001833960.2| hypothetical protein CC1G_01637 [Coprinopsis cinerea okayama7#130] 1744
MTVGDPQDQRSAQNCVLPGVKYLPEFISDRRKKKHTSFEKSKNRRNRNGRCSRTDGGEVTSKGILYGQPLPDFIRKFPDIISRIKETGVFADSPHKEPNHVIMNEPHEDGPIYHPVVATLTLGSQCVFHYYQYKDRGEESPTDSSASTGKGRPIDPKPVHSLLLERRSLVISFGDLYTSHLHGTTQTPPGSSGVESTATRIDNFHLLRDEGLKEAIRQGQSIKRETRWSLTCRDVSRTASLGIRSLRIG
>gi|212723516|ref|NP_001131788.1| hypothetical protein LOC100193159 [Zea mays] 1736
MPHQDGPAYYPVVAIISLASPVVINFTPHQKLKEQQDTDPQDLLAHELPSPAETENNGSGSQERGATNESDPSSSSLMLMPCSLLIFKDQAYTDYLHGIQDSELHNLDKVENVSQCQELKHLHSDSILGGMSMEEHDTFRRSATRVSLTCRLVLKVHKKLFKI
>gi|268552539|ref|XP_002634252.1| Hypothetical protein CBG01823 [Caenorhabditis briggsae] 1706
MSQAANFPENIQKFIVKSAPPTMIYIPNWIDEDEEQLYKSCIENAPQPKWRVLANRRLQNYGGVVGKSALIPSDDFPVELKYLMTKINDLGIFKNPVNHVLVNEYAPGQGIMPHTDGPAFHRIVTTVTIGSHCFLDMYMPVDQEVIEYFRKTHLLCTNGNYPYQVKSTIVYSK
>gi|17538328|ref|NP_502522.1| hypothetical protein B0564.2 [Caenorhabditis elegans] 1705
MSRAENFPENIKKFIVKSAPATMIYIPNWIDEEEENLYKSCIENAPQPKWRVLANRRLQNYGGVVGKTALIPTDDFPVELKYLMTKINDLGIFKNPVNHVLVNEYEAGQGIMPHTDGPAFHRIVTTVTLGSHCLLDMYDPVDQEVNLRYLFTFIIQSKVS
>gi|309365567|emb|CAP22815.2| hypothetical protein CBG_01823 [Caenorhabditis briggsae AF16] 1704
MSQAANFPENIQKFIVKSAPPTMIYIPNWIDEDEEQLYKSCIENAPQPKWRVLANRRLQNYGGVVGKSALIPSDDFPVELKYLMTKINDLGIFKNPVNHVLVNEYAPGQGIMPHTDGPAFHRIVTTVTIGSHCFLDMYMPVDQEP
>gi|51858735|gb|AAH82048.1| Alkbh6 protein [Rattus norvegicus] 1703
GGACDHEHVESGNWRRRCGRTAHKELISMEEQDARIPALEPFRVEQAPPLIYYVPDFISKEEEEYLLRQVFNAPKPKWTQLSGRKLQNWGGLPHPRGMVPERLPPWLQRYVDKVSDLSLFGGLPANHVLVNQYLPGEGIMSAPLAWAPILSLTSMNLGSQTMTSLQNSPGLLSSPSPRCWWNHGACWCSGARLTHVCSTASQPPA
>gi|308491861|ref|XP_003108121.1| hypothetical protein CRE_10295 [Caenorhabditis remanei] 1702
MSRAEQFPEAIQKFIVRGAPPTMIYIPNWIDEDEENLYKSCIENAPQPKWRVLANRRLQNYGGVVGKSALIPTDDFPVELKYLMTKINDLGIFKNPVNHVLVNEYEPGQGIMPHTDGPAFHRIVTTLTIGSHCFLDMYEPVDPQVELNSKFLFHRNNTQKITHYP
>gi|311257446|ref|XP_003127131.1| PREDICTED: probable alpha-ketoglutarate-dependent dioxygenase ABH6-like [Sus scrofa] 1700
MEDQDARVPALEPYRVEQAPPVIYYVPDFISKEEEEYLLRQVFNAPKPKWTQLSGRKLQNWGGLPHPRGMVPERLPPWLQRYVDKVSDLSLFGGLPANHVLVNQYLPGEGIMVTTLSPRPLDLRSTMGLHPLIKARD
>gi|164691205|dbj|BAF98785.1| unnamed protein product [Homo sapiens] 1688
MEEQDARVPALEPFRVEQAPPVIYYVPDFISKEEEEYLLRQVFNAPKPKWTQLSGRKLQNWGGLPHPRGMVPERLPPWLQRYVDKVSNLSLFGGLPANHVLVNQYLPGEGIMVTTHPRPVSPHSDF
>gi|29841287|gb|AAP06319.1| hypothetical protein MGC15677 in Homo sapiens; similar to NM_032878 hypothetical protein MGC15677 in Homo sapiens [Schistosoma japonicum] 1685
MDQISYLGLFGCNNSTDENNNKANHTLVNEYEPGQGIFPHHDGPLYYPVVATINLNSYGILDFYEPLDKSADPEAKSKLLNDRYVGSIYLKPRSLNIVAEQMYTHYMHGIAERENDLLIYHEDYLKRSEDLTENAAAIHNWTVSGLGDIRSQLCHRGKRVSVTIRYVPNVIKINWNKFFHRK
>gi|303288029|ref|XP_003063303.1| predicted protein [Micromonas pusilla CCMP1545] 1642
MVDMKSLFEAERARRIEAKRATAAAEETSSSNADEIRAAPAPCDLSPRTPLRLADHAVGADRGVAGLHYVPDFLSADEEAAVLRGVYAPDAASRWVASGQRRVQNWGGRPSELDVAEPLPPFAAALARAVSDAGVVAEGAAPNHVLVNEYRRPAGITPHNDGDIYNPRVAIVTLSGGALIDFWAREGPASETDDEDARRPDAPSPRAQVYLRPRSLLLYEGDAYALRHGIREASVDRITPLCVNAAVAGVKVGDEVERGETRVSVVFVRKERR
>gi|295657791|ref|XP_002789461.1| conserved hypothetical protein [Paracoccidioides brasiliensis Pb01] 1628
MEHDQHVGTVEETKEKVRLPLQLKDVRIMSIPENAYYIPGFITQDEEDRLLQKILSVPVPRWTQLSRRRLQTWPSALTKSNTLLGSPLPTWLVSPIISRYTALGIFRDSPHHAPNHVLINEYKPGQGIMPHEDGAAYYPVVATVNREKELEQKPKKQRHPGLEYCKKEEERKRDADLSPEAVCNWELLGDKDTFAAGSYERETRISLTYRDVLKVSKLGNTMKFLGPR
>gi|194388342|dbj|BAG65555.1| unnamed protein product [Homo sapiens] 1596
MLNLEIGGDAGGRIGCKELVLMEEQDARVPALEPFRVEQAPPVIYYVPDFISKEEEEYLLRQVFNAPKPKWTQLSGRKLQNWGGLPHPRGMVPERLPPWLQRYVDKVSNLSLFGGLPANHVLVNQYLPGEGIMHHQPGLPHRAGLLRAAAARGR
>gi|302916089|ref|XP_003051855.1| hypothetical protein NECHADRAFT_100201 [Nectria haematococca mpVI 77-13-4] 1593
MDASASSGHKDDAGNGFSLPPSLDHARITALPQTAYYIPDFISEEEERMILDKISSAPKPRWKQLTKRRLQTWPSDLVNNKLLDAPLPPWLETPAVSRLLSLPIQDSESGHIFTQSPHKKPNHVLINEYPPGIGIMPHKMDPRIGLSFVRKEDGALDPEPAWRILQEPRSLLITTDQLYTDYLHGIADIEEDADLSADTVANWDLLRDADAYASGRNIRQTRTSLTYRDVLKVSKVANKLGMFLKR
>gi|38570140|ref|NP_942567.1| probable alpha-ketoglutarate-dependent dioxygenase ABH6 isoform 1 [Homo sapiens] 1591
MAGRGMGMLNLEIGGDAGGRIGCKELVLMEEQDARVPALEPFRVEQAPPVIYYVPDFISKEEEEYLLRQVFNAPKPKWTQLSGRKLQNWGGLPHPRGMVPERLPPWLQRYVDKVSNLSLFGGLPANHVLVNQYLPGEGIMHHQPGLPHRAGLLRAAAARGR
>gi|311257462|ref|XP_003127134.1| PREDICTED: probable alpha-ketoglutarate-dependent dioxygenase ABH6-like, partial [Sus scrofa] 1584
RAREVGGVDSCPVQPWCPLPRPHEDGPLYYPTVSTISLGSHTMLDLYEPRQPEDDDPTEQPRPPPRPATSLLLEPRSLLVLRGTAYTRFLHGIAAARIDALDAVSLPPNAAACPSAQPGARLVRGTRISLTIRRVPRVLRASLLLSK
>gi|66359000|ref|XP_626678.1| CG6144-like AlkB [Cryptosporidium parvum Iowa II] 1581
VNLPIYPIFLLFRVHKLIIYLYYFECLDWITPEQEKTLLENISRSSFLNVKLNGRQTQVWGGTVSESGIVNQKDLPEWLESISQSLVDYNIFSKEETPNHVLINQYEQYKGILPHKDGPLYYPRVAIISLESDTLFDFWNPSLDTQENKFPLFSLIVPKLSLLVFQDLCYTQLLHGISSR
>gi|223993381|ref|XP_002286374.1| predicted protein [Thalassiosira pseudonana CCMP1335] 1562
MNAIDYKELRRQERRRLKAKASGDGVESNGTIVADSSPSTSTSSDNVAPSTIHLFATLLPHNKLSNDIHRISSPLPINSVFYARNFLDEKSNEGIASWIKTIPDYSDHRGNGVGTKRLSEQQESLQHNGKWTRLRHAKRKVALFDGTLPSCILPPILQRMSQTLVEIGAFPSSKPPNHVLINEYQAGEGIMPHTDGPAYESRTATISLGGSDVIFKLWPRQRYDEDTISNNNSRPSMELVLHGTGSLVVFTDDAYLKHCHEISEGVLEETTSPNGICGNDSDGGTLVKRGHRISLTFRCKK
>gi|145354808|ref|XP_001421667.1| predicted protein [Ostreococcus lucimarinus CCE9901] 1559
PGLAYCREFIGARDAEFVESALLREPAAWWTKGRGRRVMNAGGTSPSRLYREGDDEAIPTYLRELVEVLVRRKASERAANHVLVNEYDADGFISPHSDGDVYAPDVQILTLRSSALIEFWPAEGATAGDFDECDNIDAPRPVVSVLLEPRSLLMYRGEAYRLRHGIRARVKDVVAAETANARELGLEIGDVVERNPAGRLSVVFVRK
>gi|58267054|ref|XP_570683.1| hypothetical protein [Cryptococcus neoformans var. neoformans JEC21] 1535
MEDSGHRKKRHAGGTMSKTGVLLPEALPDFLTKLLDINQVLVNEYNPGQGIAPHEDGPAFQPLVATISLGSHTVLDLHHYISSTSPSPPMVATVSSTDKDSGSCARAVAAVPLAHLLVLPRSLLILSSSLYTSHLHAIAAKTQDSVMAGGADDGDVVAVANAELLGDPAVMESLRNGGVWVKERGVRTSLTFRHAQKVIKGGALGKVMGNMRRP
>gi|255088786|ref|XP_002506315.1| predicted protein [Micromonas sp. RCC299] 1533
MPVDMKALLARERERRRAAASGDPAGAATASSSAAATAPVVMAPRAKISLRDFDVGERAGVRGLHYVPDFISPDEERAVLAGIHAPGTESRWVRSGRRRVANYGGVPSSSEVTEPLPQFATSLLEAIASAGIVNERTAPNHVLVNEYVAPAGISPHNDGDVYAPHVAIVTLGGAALMDFWPNDGSVTADDDRRDCDEREPTPIAQVLLRPRSLLLYTGDAYGLRHGIRHRDVDVATDRCVNAAVAGVEIGDEVERGRVRYSVVFVRKGHG
>gi|219114389|ref|XP_002176365.1| predicted protein [Phaeodactylum tricornutum CCAP 1055/1] 1518
MNDAIDFRKLWLDEKHRARDKAGGKGTPDSSAPQSSSTPAPTAASISSTDPPETRVRLPVWNGPNLDTLVPCVPVLNHHTHRVPPPAPDSIYYLPHFLPDSWSAPLLTWLQALPSRPPLRANHATDTARQVQGQWTTLTHARRRVALFDARLEPLPPPLLAMAHALVHAGIRFDASHRSGTAPDTPPRLPNHVLINEYQPADGILPHTDGPSYEPCTATLSLGGDVVLRFAPRVHRKEDPRARLTTRPTDAHAVYLSGRGSLVVFRDDAYRDYGHAIRYTDHRYAHDNDDNNNNNHDTETVPTDCYYRADHDTASESLVSALPASPIVRAYRVSLTFRFHKDGTA
>gi|14326566|gb|AAK60327.1|AF385737_1 AT4g20350/F9F13_6 [Arabidopsis thaliana] 1509
MPHQDGPAYFPVVAILSLGSPVVMDFTPHLRLRSGDGYISKDQSPCAESCAPERDSFSVLLMPQSLLIFKDDAYSDFLHGISDSPTQCYNQVVNEAEALAYSNEEDSRKDGDKIFHRDQTRVSLTCRLVPKVRKNLFRF
>gi|221132037|ref|XP_002157191.1| PREDICTED: similar to predicted protein [Hydra magnipapillata] 1493
MFLRIYPGSLMRAMFLRIYPGSLMRAILLRIYPGSLMRAMFLRIYPGSLMRAILLRIYPGSLMRAIFLRIYPGSLMRAIFLRIYPGSLMRAVFLRIYPGSLMRAIFLRIYPGSLMRAIFLRIYPGSLMRAIFLRIYPGSLMRAIFLRIYPGSLMRAMFLRIYPGSLMRAIFLRIYPGSLMRAMFLRIYPGSLMRAILLRIYPGSLMRAIFLRIYPGSLMRAIFLRIYPGSLMRAVFLRIYPGSLMRAIFLRIYPGSLMRAIFLRIYPGSLMRAIFLRIYPGSLMRAIFLRIYPGSLMRAIFLRIYPGSLMRAIFLRIYPGSLIRAIFLRIYLGSLMRAIFLRIYPGSLMRAIFLRIYPGSLIRAIFLRIYPGSLMRTLENFEAGKQCNENIKQLNLLLLYYEKIHPKLQKRGLVQAPSSAFYIPNFLTPEDEDSLLSKGMVPEVIPSWLNNYVIRVGSLDLFDGKQPNHVLINEYQPSQGIMPHFDGPLFYPTISTITVGSHTLLDFYKPTDETDDGVIGYQNLYIGSFLLERRSLVCFKESMYSSYMHGIKEVFEDNLIDNNILNDVAETSQTLVRGTRLSITIRHFPKKITYLDLCHEMKNNSTKEHGFTDIPYQTEIVKRFILKQLNFIEGDLDSEVQAKIESDVNSFLAGVTRLYRIKHHRNYRRFVENEATFLKKLFNIPETLLRTSSKTAASI
>gi|66805923|ref|XP_636683.1| hypothetical protein DDB_G0288517 [Dictyostelium discoideum AX4] 1488
MLEEKKKLLLEKQQKEKQDQYQLQRDKEKEDFIDENDKQQQQRQIKDNKENDVDFDQQLYEENLIIKLKQYKFGSIDSIFYIEDFINKQEEETILSNVYNKENESKWTQLKKRRLQNWGGNPISSGMIEEEIPQWLNIICEKIHNSSIFPTRNAKPNHVLLNEYNVNEGIMPHKDGPLFFPMVCILSLNSTLTNHFFIYPT
>gi|71012606|ref|XP_758515.1| hypothetical protein UM02368.1 [Ustilago maydis 521] 1461
MSLLERPQEDSWDLGKHRIVIPSNAGPRQFASSSTQPLDDKTDTEGGFFYIPNFITEDEELFLTEAILSAPKPKWKVLQNRRLQEWGGQMLSQNNILMPQAMPAFLSSYPDLIARLRKTGVFDDSKHSEPNHCLVNEYLAGQGIMPHEDGPAYFPAVATISLGSHVLLDVYRYVDEDLQKDFDQRMKEHDEKIVKHVTSNAKELESTDDASKSKILPRERMEGNVKIVRGARAREPDPVFSILQEPRSLLITTGHVYKSYLHGIADREVDTAAHLVKVANADLLVDPHLRGTVERAKTLMGDVKGGTDQKELDASLARGTRLSLTFRDVERVGGNPNALDTLASGAVGTELKDHHRADFIVEGRERVSHAGHPIQNPERDLAMHVNEFAFGRGQEATRQVGGELSRAGRSRDTVAAGDERHAVSLLALAFSSWTQPPSLEERASRKRNKEAVVEPQLRANFRDKVRRKDRQCYRSFALLSTHSSDYVSWLRITINSSNDAALRPVRLHLSPAIPLFASTSHGLPTQPQLSINHRGLGESQRRTPSFRSRKPDIITPSSPSKAKRPYQRPLTESVRKEEEAQRQAALLSFAEARAKVLSIHSYPDSKDADFKYPPGSQGDSSARGLLEQIKNRIDQRAPKPSNFLQKAKQVQQSLLEKQQQLEKLQKAQEEAEKRDSLRSDGFMKRQSQSKTKSEATQGAFFRAKARAADPDALKSAEEAEALEEHYSSEGIVHRDDDLALVEALRPGPRAIPPNPEDPKWEYMEPFSGHRLRERKLSHVQLKDYLCGRYHVPPSLLYSIARPLTMGMDGRLPDTMRNGDYEVPVDGDWIVIATIVEKSDLLVTKGFRPDDFDLPNKPSSRGTAAMSRLEDDPVLFRDVGSDANGKLRLDLEAGNSNAFQDASRGKSKSWQRSQAQGEAIDEELERTRQQINLAHRSRKFVILKLVDLGVNSTQGDGSGSAGRGDNYLSLIAYESDQVDTSVVMHNSSARSEVPEPLSSASSVTRKFINGSRGAFELLYKQAEGTLIAIMNPKVMRPWAPAGSNANSTETKMLRITPRSADDCLIIGQAADYRRCSAIKANGQRCSSFVDIKARKQTRTTTCDYHLSRHMDELAKGRPEFAANATSRFGGAGGAAGMGGRSAHRSSFPGRRGGGYKHDGSAISNINSCSRDHSDHSSFSSSNQSPPPAHARKLRTAFGNIGDGMENNGGQVYLCQSPIVTAYGAEQEVRASDPSNWKYDVSGRYGRGNTEKQSRLKKQIAEEQLMRKIEARFAAPSERPSKRQSDDTDGEKSEVSALPVLPNGTADMINAAYSTLDHRKRVAKQKQDAVNAKRRKYTGVVDPAVSQADTEAGSAKLKFMNLASTSSKRSNTLLGGMPIVGLNRHAADSQASPRETSNSRSKLLSLARDAALFASTSRISGLPEPNLKLNKAHRPKLRLPSHEVGRASKLKVVGGELVNLDDFQDDWEDDLDLPVASTDNAGEAGLSDRIILPTISQPRQSHMASQQDDADDSDLEII
>gi|156051132|ref|XP_001591527.1| hypothetical protein SS1G_06973 [Sclerotinia sclerotiorum 1980] 1399
MVTQPLTLPTCLDEAQIKSLPSKAFYISDFLTEDEEQLLLHKIATAPKPRWKQLTHRRLQTWPSDLTKNTLLDAPLPMWLTDPIVSRLLSLPTSHKDEGRHTFSDSPHGRPNHVLINEYLPNQGIMPHKDGSAYHPAVCTVSLGASLCLDIYGDKEDGTREEQPRWRILQEPRSLLITTDELYTNYYHGISEIEADINLNSTTVANWDLLRSEDGIIDGRYERRERLSLTYRDVLKVSKLGTKLGIFGKR
>gi|299471553|emb|CBN80039.1| conserved unknown protein [Ectocarpus siliculosus] 1398
MASTALDFREMMRKERELAMKKLAATPSSPKARHRYMSKRRTRLDLKRNHRVSAEGAERGIDGIFYVPGFVTEEEGRGLELAARSGDGGSGGGGGGGEWKDLYKRRLQIHGGTPHPSGMVEEELPAFLQEVCDALVEAGVFPESSPPNHVLLNEYSDGQGIGPHKDGPLYEGRVAILSLGKEAFLDFWGSLEDAKADCADIAAGATSGRAICAVPVSGLAAGDAFTSSSEDNSVFTDESATDDADGRAHQRRRAAKRALVSVKCEHCSLVVFEGKAYREAWHGIASTAGSGATMSATEAAPPARTEAEVATSGNISTIDDCVAAPQGADEVAPSFSGTVKGGDLGGVGEAAQKRLSFTIRRVARVVPADSVMEHSEARSEMERRRRGFERSVTETGGDAGTSTAAAAAAAAAAGKG
>gi|56758904|gb|AAW27592.1| unknown [Schistosoma japonicum] 1384
MLKSLDSYQIKSLPPCVYYIPDFINEEEELELLKNIYTSPLPKWVSLRGRRLQNWGGLPHVKGMLAEEIPHWLQIYMDRISYLGLFGCNNSTDDNNNKANHALVNEYEPGQGIFPHHDGPLYYPVVATINLNSYGILDFYEPLDKSADPEAKSTLLNDRYVGSIYLKPRSLNIVAEQMYTHYMHGIAERENDLLIYHEDYLKRSEDLTENAAAIHNWTVSGLGDIRSQLCHRGKRVSVTIRYVPNVIKINWNKFFHRK
>gi|301118833|ref|XP_002907144.1| conserved hypothetical protein [Phytophthora infestans T30-4] 1379
MWGGEVKVPFEPNPLPEWLQQISQTLLDTGIFSEEKKPNHALINEYGVGDCILPHEDGPAYFPLVSIISTGAECRVTFEPHRALASIVQNFDFQLERRSLLLFTGEAYTRYLHSVDNIEVGTRISLTIRHVDLL
>gi|290994222|ref|XP_002679731.1| predicted protein [Naegleria gruberi] 1376
VFLPPTAYYIPNFLTEEKEKDLLQNIYAVNSQQWHRLSNRRLQRWGGNPNDKLMFEEKLPTWLSGQNLGLNDLHTFPGNRSINHVLINEYEVNQGINSHKDGPVYFPMVFILSLESTVMLNFTLCEKDEDYVEQCPYIRSFSVIAEPRSLLVFTEDIYHYYMHGIEECEKYEINDDMVIANAGLLHNKELAETGHVIERSKRVSLTCRCVRKVAKKNLF
>gi|56757916|gb|AAW27098.1| SJCHGC01690 protein [Schistosoma japonicum] 1374
MLKSLDSYQIKSLPPCVYYIPDFINEEEELKLLKNIYTSPLPKWVSLRGRRLQNWGGLPHVKGMLTEEIPHWLQIYMDRISYLGLFGCNNSTDDNNNKANHALVNEYEPGQGIFPHHDGPLYYPVVATINLNSYGILDFYEPLDKSADPEAKSTLLNDRYVGSIYLKPRSLNIVAEQMYTHYMHGIAERENDLLIYHEDYLKRSEDLTENAAAIHNWTVSGLGDIRSQLCHRGKRVSVTIRYVPNVIKINWNKFFPRK
>gi|289613708|emb|CBI61549.1| unnamed protein product [Sordaria macrospora] 1370
MAFSQLNLPPSLETNRITALPPSAYYIADFISEEEEQQILEKVERAPKARWRQLTHRRLQTWPSDLVKNTLLDGQPLPDWLEEPVISRLLSVPVSSSLSGSSDGDKEKKQQHIFANSPHGRPNHVLINEYPPNTGIMPHKDGAAYHPVVCTVSLGSSLCLNIHKAKEDGALDSEPVWRILQEPRSLLITTADLYTEYLHGIDPVSTDVNMSEQTVANWGLLREPSLYENGQNQRGVRFSLTYRDVLKVSKLGSKLGPMFNRRP
>gi|71409378|ref|XP_807037.1| hypothetical protein [Trypanosoma cruzi strain CL Brener] 1365
MMRRFFRSTAFNAPFRVWWPMGRWAVRGASTSSSAVKETAKMSGFEFSTPNFSLDDGMDVDAENLVKDLVTSPVTELNFVRDMYGPWLVLTEELQGELFIDHDRMVYLRPANGLGFGVGRIDVADSSLTGIAFSLQLEAYTYPVTSTMPPCEPIALDVTGFLKRVESTSGDYATFSLVATWRKKDGTSGKFNAAKLSPWDPATSAKPWEPNVELQGIFQQVFPQPLVLTSHLARLKAAREASGDTGGAHPHHLSLEPYRVGDIPSIYYIPNYISEEEEQQMLQLVRDTPKELKTQLKKRVVQEWGCMMCEVCNKSFVSDRNIPPWVDAFNDVMLHDGIFTPSTFPNSIRLHEYQPSEGIGAHCDGPIYFPLVSILSLNSPCTMFFYSRREPHAQPMEHYNDTFRFDTGIAVEKPVQCAVLEPRSLLLFRGDAYYYHPHGTSDREVDDLSPEVAGTVVNRHLLKDPNVTEVKKGYRVSITTRNLLPRCNHQPSRAEYGMKRAWYVYNQLPVPEPLMTPAPLPPPSTSASSTSSPATAAEAMTTAATTRGMPEDKNTPVAAPMKESSRTSFSELEKKLDALLTQQTTLMREVSEIRRQMAMETTFRNELSTVLNHLSTTVLDIDSRLDSKEDEYEKDDKQ
>gi|312066541|ref|XP_003136319.1| hypothetical protein LOAG_00731 [Loa loa] 1360
MGGVETFCCCNQETNLEKRDAKHRCNNVTCMWSSSSSNRFVVKKAPPTIRYIPNFITEEEEKFLLSKVYSVPKPKWQQLLNRRLQNWGGIVSKEVLIPDGAIPSVHFSAFIGIVGVLDCGLKKNSLHMWWIVSGHSPILTVPKIPWLNSVIDKLMTLGDTFPPNRRPNHVLINEYLPGQGIMAHTDGPAFYPMVTTISLGSDTIIDYYKPIDPERNNVKQKRYVGSVLLERRSLILVSDDAYTKYLHEIADRTFDVITSDIFNLESTNKRIGKVVTRDLRLGVCFPEKQKTSGGEKMSGHFENSVGVARLMVLVMVNGSIAP
>gi|118404036|ref|NP_001072221.1| alkB, alkylation repair homolog 6 [Xenopus (Silurana) tropicalis] 1351
MVQEKLPSWLQTYADQISSLGVFGDHCANHVLVNEYNAGEGIMPHEDGPMYYPTVTTISLGSHTLLDFYVPINKDCPEDQNQVSSTEEQRHILSLLLEPRSLLVVREELYTSYLHGICPKTSDTLGPKAANLEKCTAHSGETLQRGTRVSLTIRFVPKVLKTSILFGRGR
>gi|261335115|emb|CBH18109.1| hypothetical protein, conserved [Trypanosoma brucei gambiense DAL972] 1343
MRRCLILPVLTTASKSSFASCRHSSSGDGRNGGVGSSASSSATTIRESMKSAGFNFNTPNFCLEGATESDVADTAGELITSPVTSLNFVRDMYGPWLVLTEEIQGELFIDHDKMVYLRPANGLGFGVGRIDTGEPCSSGTAFLMSLEWYTYPATTSMPPNNACKTEVTGVVKHVHSSSMDYSTFTLVASWRSSSGTSGKFNAAKLSPWDPVGGVKRWTPNGDLMQVFHQVFPTPLRLTSHIKRATAARQVGSRSGGLGEGELGSSPHHLSLEQYRVGELPDLYYIPNYISEEEEQEMMEAVRSTPRELKTQLTKRTVQEWGCSMCETCNKSFVSDRNMPPWVEACTDMQVYDGIFTPSVFPNSVRVHEYHPHEGIAPHCDGPIYVPRVSVLSLGTPCVMFFYSRREPYSEPMEHYNDTFRFKEGIAKESPIQSVVLEPRSLLVFAGDVFHYYPHGTCDRKIVPLTTEVAGRVVNRHLLQDPDIKEVHKGFRVSVTTRNLLPRCNHQPERAEYGMKRAWFIYNQLPVPQQLFTSPPLAPDAKTGNAGGEEKAKPFDASAGKSAAGSAHPGTDENMANIEKKLDQLLKQQNALSQQLDEVRQLIAGDAGFRHEVSTVLGHLTSTVLQIESKLEDLEDNRAREMGETGGQTTA
>gi|74025190|ref|XP_829161.1| hypothetical protein [Trypanosoma brucei TREU927] 1342
MRRCLILPVLTTASKSSFASCRHSSSGDGRNGGLGSSASSSATTIRESMKSAGFNFNTPNFCLEGATESDVADTAGELITSPVTSLNFVRDMYGPWLVLTEEIQGELFIDHDKMVYLRPANGLGFGVGRIDTGEPCSSGTAFLMSLEWYTYPATTSMPPNNACKTEVTGVVKHVHSSSMDYSTFTLVASWRSSSGTSGKFNAAKLSPWDPVGGVKRWTPNGDLMQVFHQVFPTPLRLTSHIKRATAARQVGSRSGGLGEGELGSSPHHLSLEQYRVGELPDLYYIPNYISEEEEQEMMEAVRSTPRELKTQLTKRTVQEWGCSMCETCNKSFVSDRNMPPWVEACTDMQVYDGIFTPSVFPNSVRVHEYHPHEGIAPHCDGPIYVPRVSVLSLGTPCVMFFYSRREPYSEPMEHYNDTFRFKEGIAKESPIQSVVLEPRSLLVFAGDVFHYYPHGTCDRKIVPLTTEVAGRVVNRHLLQDPDIKEVHKGFRVSVTTRNLLPRCNHQPERTEYGMKRAWFIYNQLPVPQQLFTSPPLAPDAKTGNAGGEEKAKPFDASAGKSAAGSAHPGTDENMANIEKKLDQLLKQQNALSQQLDEVRQLIAGDAGFRHEVSTVLGHLTSTVLQIESKLEELEDNRAREMGETGGQPTA
>gi|290978736|ref|XP_002672091.1| predicted protein [Naegleria gruberi] 1336
MEAIYYIPDYITEEEEKKCVEAIYKDDTSSSYVGEKKGWVCLSKRRLKNLGGIPHPNGMYKESLPKYITDFRKLLHQKGHSIDKFIEIPSDQVKNHDYNQVLLNEYECGKGIRPHKDGPLYSDIALVLSLKTTSLIDFYTEKPTEENEESVLASVFLEPRSLLIFCKEAYTDYFHGVRDVDQDVINPEKCINMQTANVSAGQIIPRNTTRLSLTIRNVKTVITEKNYTSSESQEIERRRSWWQSAIDN
>gi|171685734|ref|XP_001907808.1| hypothetical protein [Podospora anserina S mat+] 1333
MEHNDTSSASSSRPLDLPHTLEDKKIKALPPACYYISDFITEEEEKAILDKVNTAPKARWRQLTHRRLQTWPSDLVKNTLLDARPLPDWLEQPVVARLLSIPLSDSQPENMFHDSPHQRPNHVLINEYPPNTGIMPHKDGGAYHPVVCTVSLGSALCLNLYKSKEDGALDLEPVWRILQEPRSLLITTADLYTEYLHGIEPIATDVELSEKTIVNWDLLRSPELYKDGLNQRRTRISLTYRDVLKVSKLGNKLGPMFKCP
>gi|67527586|ref|XP_661674.1| hypothetical protein AN4070.2 [Aspergillus nidulans FGSC A4] 1332
MAQSVSMDLEAARIQRLPGEAFYIPDFVDEEEEERLLAKISSAPLPVWKHLSHRRLQTYPSALTATNTLLSSPLPPWLTTTPPIVERFRALHLFDDSPHKGPNHVLVNEYNPGQGIMPHEDGAAYHPLVATVSLGGVVVLDLYEKNNNLSSGTRDDAADKGNGGGRTRQPKYRILQERRSLLVTKGSIYRDYLHGIAERHKEANLGQDSICNWEQLGNVEQFAKGWCERGTRLPEWAIQ
>gi|170097449|ref|XP_001879944.1| predicted protein [Laccaria bicolor S238N-H82] 1314
MGAVFDLSNYRISGHDTFYIPNFITCEEELYLIRKVNETPQHKWKKLANRRLQIWGGEITPKGVLLAEPLPAFIDNYPDIISRIKATGAFADSPHGMPNHVILNEYLPGQGIMPHEDGPRYHPVVATVSLGSHSVFNYYQYEQEDAITTVSRGEGRTINMNPTLSLLLEPRSLVISCGDKYTSHLHGIQAVQEDLISSENPEEMLPKIIPVRIANLELLQDEGIKSSIERGEILRRSVRYSLTCRDHFGKAADSRTVNRCSCFWSGK
>gi|20988250|gb|AAH29805.1| Alkbh6 protein [Mus musculus] 1310
MVPERLPPWLQRYVDKVSDLSLFGGLPANHVLVNQYLPGEGIMPHEDGPLYYPTVSTISLGSHTVLDFYEPRQPDDDVPMEQPRPPQRPITSLLVEPRSLLVLRGTAYTRLLHGISATRVDELDATSLPPNATACKSALPEPTWCAAPCLTDHSARARVLAPAPAEQGDTRF
>gi|296414569|ref|XP_002836971.1| hypothetical protein [Tuber melanosporum Mel28] 1306
MTDSPLTSQIPNLPQSLHYYPAFLPQPTSSTLLQKILQTPKPKWTHLSHRRLQSYPTSLTATTNTLITPPSSSPPLPEWLTEPMIPRMQELNIWAGAPHGAPNHVLVNEYLPGRGILPHEDGGAYWPVVGTVSLGGVIVLDVYEKRMGGGKGRRVGRVLLEDGSLLVTTGDMYTSYLHGIAEVTVDEDLGPETIANWELLGDKDRFKGGRSERGARISLTYRDVLKVVKVGGGFLRK
>gi|167533407|ref|XP_001748383.1| hypothetical protein [Monosiga brevicollis MX1] 1305
MPEPPGPLATFSPRNHPCILIGIGAGMIPEPLPSWLQDIVARVSAVSVRVTEESQTEPYLFGAQPANHVLINEYEPGQGIMPHEDGPLYHPIIATVSLGGHTVLRFSPKTQHPRPATEAGADDDGAPPDPVDPLCPAQTPFEPFGLLLEPNSLVLVHGLLYQHLHCIEELTTDTLDASIINASQLQQPFVPGEQRVRETRVSLTIRRVPKVAKLNINRLLGKQR
>gi|301771101|ref|XP_002920942.1| PREDICTED: LOW QUALITY PROTEIN: probable alpha-ketoglutarate-dependent dioxygenase ABH6-like [Ailuropoda melanoleuca] 1302
MEVLVPGMEETAVRICIPGSQGTSSPIGKLRQERGAEVAGKGMGVFNSGIGGDTGGRTGCMELVSMEDQDARVPALEPFRVEQAPPVIYYVPDFISKEEEEYLLRQVFNAPKPKWTQLSGRKLQNWGGLPHPRGMVPERLPLWLQRYVDKVSDLSLFGGLPANHVLVNQYLPGEGIMPHEDGPLYYPTVSTISLGSHTMLDLYEPRQPTDDDPAEQPKPSPQSTTRLPSPPPTFKVRXPLXPPDFWGPATAYTRLLHGIAAARVDALDATSLPPNAAACSSARPGASLVRGTRVSLTIRRVPRVLRTGLLLSK
>gi|309300467|gb|EFP77058.1| hypothetical protein PGTG_03014 [Puccinia graminis f. sp. tritici CRL 75-36-700-3] 1299
MTKIDLEDHRIASPIPSIYLIRDFINPEEESYLSRRVDQVGNSNAVIRPDLSIAVRAGGWQRVNGRRSMYWGGTMTPKGKLVPQSPPGFMTNEWPQVFKRLEELEIFSSRPSSSAGPEEPPSTSSDHLPPNHCLVNEYNPGDGILPHLDGPAYLPTVATISLDSDTVYEFHCYADRFEALSEQLTKAQLDGTGRCSNSEADGVRGKEEEAQGEPSPTMTMEKEEGRAIAPEPLFSLFVPRRSLIIISQACYSHLLHSIPARPADLLSTHLERCLNWNDSFAHFAHQLVHQSLPRGRRISLTCRRVERVVKGLDRFLK
>gi|219887843|gb|ACL54296.1| unknown [Zea mays] 1297
MSYLVKIQVQIQRVVVPSWLTRITDRICQWTGLFPSAINHVLINEYHPNQGIMPHQDGPAYYPVVAIISLASPVVINFTPHQKLKEQQDTDPQDLLAHELPSPAETENNGSGSQERGATNESDPSSSSLMLMPCSLLIFKDQAYTDYLHGIQDSELHNLDKVENVSQCQELKHLHSDSILGGMSMEEHDTFRRSATRVSLTCRLVLKVHKKLFKI
>gi|302508519|ref|XP_003016220.1| hypothetical protein ARB_05618 [Arthroderma benhamiae CBS 112371] 1296
MRNTAEGLLDGPGGLERYKINQLPDTAYYIPNFISEDEEEMLLSKTWPSALSKSNALLASPLPAWLDSPIASRFQDLCIFAESPHKSPNHVLINEYQPGQGIMPHEDGSAYYPIVATVSLAAPIILDIYDKRPNDLPAPELPPVEKEAVRNQIAPRFRILQERRSLLVTTGTLYSDFLHGIAERTSDEDLGPDTICNWGNLGDSQLFGTGKYERQTRISLTYRDVLKVSKLGNSLRFLIYHIKGSMIHLSLTFSLPNFSLYHFFVAAAEVPSCTAVRITAEKMVLLIIDPGGAARKLNERYIMHSAV
>gi|145255180|ref|XP_001398886.1| hypothetical protein An18g04280 [Aspergillus niger] 1295
MELTLRITYHSSAKWAAIASHRDDMPFIGIITSLTIHPVWVPGLRSTPADFISEDEEEFLLRKITTAPLPRWTHLAHRRLQTWPSALTKSNALISSPLPSWLVSPIITPRFDSLGLFADAPHHAPNHVLVNEYRPGQGIMPHEDGAAYYPLVATVSLGAPIVLDLYERSEDGKGSGHGRRPVYRILQERRSLLVTTKSIYTDFLHGIAETTRDEGLGAESICNWDLLREPDRYECGWLERETRISLTYRDVLKVASLGNTMKFLGSR
>gi|256069936|ref|XP_002571316.1| nucleic acid binding [Schistosoma mansoni] 1291
MLKLLDSYCVKTLPPNVLYLPDFINEEEEQELLKYIYSAPLPKWVSLRGRRLQNWGGIPHVKGMLTEKVPQWLQKYMDRVSELCLFDNNNSNNKANHVLVNEYESGQGIFPHHDGPLYYPVVATINLNSYGILDFYEPLDTSSNPQTKSTLFNDRYIGSVYLKARSLNIVADKMYTHYMHGIAERTTDLLLNYEDCLKRSEESVENAVVIHNWTANSLGDIQSQLCHRGKRVSVTIRYVPNVSKINWNTLLCRN
>gi|256069934|ref|XP_002571315.1| nucleic acid binding [Schistosoma mansoni] 1290
MVVMLKLLDSYCVKTLPPNVLYLPDFINEEEEQELLKYIYSAPLPKWVSLRGRRLQNWGGIPHVKGMLTEKVPQWLQKYMDRVSELCLFDNNNSNNKANHVLVNEYESGQGIFPHHDGPLYYPVVATINLNSYGILDFYEPLDTSSNPQTKSTLFNDRYIGSVYLKARSLNIVADKMYTHYMHGIAERTTDLLLNYEDCLKRSEESVENAVVIHNWTANSLGDIQSQLCHRGKRVSVTIRYVPNVSKINWNTLLCRN
>gi|219888193|gb|ACL54471.1| unknown [Zea mays] 1287
MRAFIHYTQVHIKFSIKLSFTACTAAVPSWLTRITDRICQWTGLFPSAINHVLINEYHPNQGIMPHQDGPAYYPVVAIISLASPVVINFTPHQKLKEQQDTDPQDLLAHELPSPAETENNGSGSQERGATNESDPSSSSLMLMPCSLLIFKDQAYTDYLHGIQDSELHNLDKVENVSQCQELKHLHSDSILGGMSMEEHDTFRRSATRVSLTCRLVLKVHKKLFKI
>gi|110289088|gb|ABG66081.1| expressed protein [Oryza sativa (japonica cultivar-group)] 1273
MEDDKTTQESSAAAAPPLRSLADYAVGPIPTLLYVPGFISDAEQSQLLHHIYQAPAPKWKSLKNRRLQNWGGVVHEKGLLPQALPSWLTKITDRICQWTGLFPSAINHVLINEYHPNQGIMPHQDGPAYFPVVAIISLASPVVIDFTPHQRLKGEDFTDPQNAHSGESQATTTESNGSHNLEGANETDPASSSLLLMPCSLLIFKDQAYTVASTVGLRGESR
>gi|302676988|ref|XP_003028177.1| hypothetical protein SCHCODRAFT_60636 [Schizophyllum commune H4-8] 1268
MASSSNPLIETIARHAVPPNASFPEGTGVYYIPNFVTVHEEEYLIRKIQESPTQSWKQLKNRRQALFYIKDITPKNVLLARELPAFVTSYPDVISRLKATEAFESSPHGQPNHIIMNEYCPGQGIMPHEDGPAYHPVVATISLGGHAVFHYFRYAPEGEGDAEDAIGAKESSTTNHGRRIDPKPVLTVLLEPRSVVITTGTLYKTHLHGIRDITEDAFMSATLDSGPRLPDLDVQLDNWDLLADKELRKAISEGKTIPRTTRYSLTCRDVARVSNASKLLGGMGKR
>gi|145497761|ref|XP_001434869.1| hypothetical protein [Paramecium tetraurelia strain d4-2] 1264
MFKAILKTVKQEKTKSSLSEQQDIAQIPKIEEKQCQTNFNRQILEYLPYQVPNSIEAIFYIKEILTLQQQEYLMNEIYNQPKRWVDLLHSNRRVQKYGGDVKDEGLINVELLPDFLSQLSNLCFLDDNTLKINHALINEYAPGIGIHPHFDGPLYHNFVNIFSINSTCIFKFKKEDQSLKLFVEPGSLLIFTKQAYTEWLHGINYHHDDTILMNIKYNQVCNTDLINFPQTSLYQNLQKVDNVIEYLNSQPNYELCQIQNDNQFTHSLIIRRLLRVSITLRHVPYKRI
>gi|242785186|ref|XP_002480543.1| conserved hypothetical protein [Talaromyces stipitatus ATCC 10500] 1261
MTVLDTASVTSLPEHAYYIPNFITADEEEHILKQMNSVPLPRWTQLSHRRLQTWPSALTKLNALLAAPLPEWLHDPIISPRLEQLGCFSDAPHKAPNHVLINEYCAGQGIMPHEDGPAYYPLVATVSLAAPIVLDLYEKKMGRESVGVGAGQEGMGPKYRVLQEPRSLLITTGSLYTQYLHGIAETLRDDKLTPESICNWDLLGDPQNYATGTYERKTRISLTYRDVLKVAKLGNSIKFLNRGK
>gi|115389510|ref|XP_001212260.1| conserved hypothetical protein [Aspergillus terreus NIH2624] 1258
MAADLETARIRSLPEDAFYIANFITEEEEDLLLQKITTAPLPRWTHLSHRRLQTWPSALSKTNTLIDSPLPAWLVSPIIIPRFDALGIFADAPHGAPNHVLVNEYQPGQGIMPHEDGAAYYPLVATVSLGAPIVLDLYPKGGAEGANDSDDKRHRPPQHRILQERRSLLVTRAKIYTDFLHGIAETTADEGLGAKSICNWDLLREPQRFCGGRVERETRISLTYRDVLKVAKLGNTMKFLGKR
>gi|242319814|emb|CAA97764.2| C. elegans protein B0564.2, confirmed by transcript evidence [Caenorhabditis elegans] 1229
MSRAENFPENIKKFIVKSAPATMIYIPNWIDEEEENLYKSCIENAPQPKWRVLANRRLQNYGGVVGKTALIPTDDFPVELKYLMTKINDLGIFKNPVNHVLVNEYEAGQGIMPHTDGPAFHRIVTTVTLGSHCLLDMYDPVDQEIAKSEEERYVGSMLLEPRSLFIMTDDAYTRMLHGIAERETDLIEPGKVFNCTEELANKRLDRDTRISITVRNVEKVSKLGVFDLLKK
>gi|189188352|ref|XP_001930515.1| alkB, alkylation repair protein 6 [Pyrenophora tritici-repentis Pt-1C-BFP] 1228
MINSDMSAEKKGLEAFHIAGLPPDFYYIPNFISVEEEISILQKIPANRWTHLTHRRLQAIPSTLTKSNTLLAAPLPNYLTNPIVKRFEDYGIFAHTPHQQPNHVLVNEYKAGEGIMPHEDGDAYADVVATVSLGAALCLDVLPPRDGDEGEYSLPTRIFQEPRSLLITTGRAYRELMHGISSVEVDEELGEESVANWGLLGDREVLLQEGGRNMRGTRVSLTYRDVLKVSTAASKILCGLVKR
>gi|302823387|ref|XP_002993346.1| hypothetical protein SELMODRAFT_136984 [Selaginella moellendorffii] 1223
MELSKYAVGRVDSIFYIPDFITAAEQSFLLHQVNSAPSSKWKTLTNRRLQNWGGIVESNGLVPQPLPSWLTKITEKISSVTGLFPSPINHVLVNEYLPGQGIMLHQDGPSYFPVVAILSLGAPTLMRFKPHLRLIEATKDLEKAPENTSVALLPGSLLIFKDAAYQGNCKAFFLPSSSFSRVSDYLHGIDESREHRLDDNVSSIFSQFLSRVSLTCRFVPKLRRNFIKL
>gi|70990892|ref|XP_750295.1| conserved hypothetical protein [Aspergillus fumigatus Af293] 1218
MEFNLEAARIKSLPDDAFYIADFITEEEEKLLLQKVTTAPLPRWTQLSRRRLQTWPSALTTSNTLIASPLPSWLVSPIINPRLDSLDIFADAPHGAPNHVLVNEYCPGQGIMPHEDGAAYYPLVATVSLGAPIVLDLYPKPGSSNAGNSSGVGGARQPQYRILQERRSLLVTRRSIYTDFLHGIAETRKDDNLSAESICNWNLLREPDRYECGWYERETRISLTYRDVIKVSKLGNTMKFLGGR
>gi|169623126|ref|XP_001804971.1| hypothetical protein SNOG_14792 [Phaeosphaeria nodorum SN15] 1195
MTTKDDLKAFRIAGLPSEFYYIPNFITPEEEASILDKIPAQRWTQLTHRRLQAHPSTLTKNNTLLASPLPDYLSNPVIQRFKNLGIFDATPHRQPNHVLINEYRAGEGIMPHEDGSAYAPVVATVSLGSSLVLDIMPRPDDGDGGGGGLPARIFQEPRSLLITAGGAYADLMHGIAPVEVDEDIHAGSVANWGLLADEQKLVEKGGRNVRGTRVSLTYRDVLKVSSAASKVLGGLGRR
>gi|121702707|ref|XP_001269618.1| conserved hypothetical protein [Aspergillus clavatus NRRL 1] 1181
MEFNLEAARITSLPEDAFYIADFITEDEEELLLHKITTAPLPRWTQLSHRRLQTWPSALTKSNTLIASPLPSWLVSPIIAPRFDSLGIFTDAPHGSPNHVLINEYRPGQGIMPHEDGATYYPLVATVSLGASIVLDLYSKDQSSSEANGDGAAGVRQPQYRIMQERRSLLVTRRKIYTDFLHGIADVNSDEGLSPDMISNWDLLREKDRYQCGRYDRGTRISLTYRDVLKVSKLGNTMKFLGAQ
>gi|169764793|ref|XP_001816868.1| hypothetical protein [Aspergillus oryzae RIB40] 1168
MNVDLETVRIKSLPDDAFYIADFITEEEEEVLLQKIATAPLPRWTHLSHRRLQTWPSALTKSNALISSPLPSWLVSPVIPRFESLGIFADAPHGAPNHVLVNEYRPGQGIMPHEDGAAYYPLVATVSLGAPIVLDLYQKGQGLDGEDRRPQQRILQERRSLLVTTKEIYTDYLHGIAETTRDEGLGPESICNWGLLREQVRYQCGWFERETRISLTYRDVLKVAKVGNTMKFLGGR
>gi|307105584|gb|EFN53833.1| hypothetical protein CHLNCDRAFT_25631 [Chlorella variabilis] 1166
MASDRLERHRVGTLCSLYLIEQYIDREAEERLLRDIRASKQQWKAVSGRKLQNLGGMVHKKGLVPAPMPSWCTPLLARLASEGVYGGQLPNHVLVNAYQPGEGILPHEDGPLYYPAVAILSLAAPAVVRFVRKRSAAEAHAEPHQFSHQLVASVVCQPRSLLIFRDEAYSDCLHGILEAEVESIDASVVNAQQAGLAIGQDLPRGGERISLTVRRVLHTYSLDIRL
>gi|119496699|ref|XP_001265123.1| hypothetical protein NFIA_019300 [Neosartorya fischeri NRRL 181] 1162
MESNLEAARIKSLPDDAFYIADFITEEEEELLLQKITTAPLPRWTQLSHRRLQTWPSALTTSNTLIASPLPSWLVSPIINPRLDSLDIFANAPHGAPNHVLVNEYRPGQGIMPHEDGAAYYPLVATVSLGAPIVLDLYPKLGSSNDGNNSGVGGARQPQQPQYRILQERRSLLVTRRSIYTDFLHGIAETRKDDNLSADIICNWDLLREPDRYQCGWYERETRISLTYRDVLKVSKLGNTMKFLGGR
>gi|242015238|ref|XP_002428274.1| conserved hypothetical protein [Pediculus humanus corporis] 1159
MFQKYSFPIPDKAFYVPDFITEEEEENILNNVYSSPKPKWTNLSNRRLQNWGGIPHLKGMIPEDIPAWLDKVLSKIKETNAFPKEKQPNHVLVNEYLPNQGIMRHLDGPIFTPVISTISCGSHTVLNFHPPLDKNEDCSKSKSIAMSILLERRSLVVIAEDLYHLYPHSICEKSEDVIHSDKIANLKMMC
>gi|255084856|ref|XP_002504859.1| predicted protein [Micromonas sp. RCC299] 1157
MERHRLQGTPPGTRVCLLEDWCTPAEEEYLLGRVYRPSGTACDPWQRVSGRKVQVHGGEVHEKGMIPRQLPEWLGKMLKSVRETCGDDMFPINVQLNHALVNEYEVGGGIMPHQDGPLYFPAVAIVSLGATAVMRFTPHVSQDDVGAEESAETSSSMAPFGVWLPRRSLLFFDGAAYTHCLHGIDGVAEDVLDESVVNWRSAVDRCGDARKREGTRVSVTCRNVLKVRKLLMFK
>gi|157877528|ref|XP_001687081.1| hypothetical protein [Leishmania major strain Friedlin] 1155
MRPFRLVQRRRHCVARLCTAAGFERQPQQRRSIITSTPSSYAAFASATSGIGAEMKAKGFHHSTPNFNTAEFTDAADPSDLANDIVTESAVAVDFARDIYGPWLVMTDDLQGELFVDHDGFVYYRPANGLGYGIGKLQVLDAGATGTAFTCQLESYSYQPTNTVVPQYGLTFDITGMVKRVTAKSSDYKTFSLVGVWRRSNRNKGAPALLPSQRSSSDAAVEGASAALSPESLDNQGALDGPGEKTSGQFNAAKLSPWDPSTAARPFAPNAELQSVFTQVFPERLRAESHVQRAEASRESPAARHLAGCAGKPSLMHLDLEQYATGKIPGIYYIPDYISVAEEAQILTFIHGTPEELKSKLTKRTCQEWGCTMCESCQKSFVSDANMPQWVQEFIDMQVYDGLFTPTTFPNSVRIHEYHQGDGIGPHCDGPIYVPMVTVLSLASSCLMSFYPKQPLYENHPMDHYNDTFKFGEGDIGRRVPLQSVVMEPRSLLIFSGEGYYHYPHGISDKAEEVLTPEVVGEVVNRRFLRDPHVQSIPRTYRASITTRNLMTRCSHQPARAEYAMKRAWYLYNHLPVPSELFTPAPQLPQQQQQPAGVSAGGSSGSRESSDASATRSPQKRVESFFPACAPPGTVAVDTELREAIYEMRARQEDLRNNVEELKQLVALSIPVQTTFQTETATILNHLSSSVLQLESKVDDLLEEVESAKRKSSTDT
>gi|115482056|ref|NP_001064621.1| Os10g0420000 [Oryza sativa Japonica Group] 1141
MEDDKTTQESSAAAAPPLRSLADYAVGPIPTLLYVPGFISDAEQSQLLHHIYQAPAPKWKSLKNRRLQNWGGVVHEKGLLPQALPSWLTKITDRICQWTGLFPSAINHVLINEYHPNQGIMPHQDGPAYFPVVAIISLASPVVIDFTPHQRLKGEDFTDPQNAHSGESQATTTESNGSHNLEGANETDPASSSLLLMPCSLLIFKDQAYTGYRRTARRVSLTCRLVLKVHKKLFKM
>gi|258576637|ref|XP_002542500.1| conserved hypothetical protein [Uncinocarpus reesii 1704] 1129
MSTHYKEGSRAVAGSLEQYCIKSLPEAAYYIPDFITRDDEERLLNKITSVPLPRWTHLSRRRLQTWPSALTNSNTLLDSPLPDWLRSPVVSRFTELGIFFDSPHRAPNHVLINEYQPGQGIMPHEDGAAYYPMVATVSIAAPIVLDIYEKRNDEERKAFTTGDFSGIHANDKPRYRILQEPRSLLITTGKLYTDYMHGIAETTSDSDLGPDTICNWDQVGDTTPFEHGSYERQTRISLTYRDVLRVSKLGNTMKFLNKR
>gi|311324594|gb|EFQ90903.1| hypothetical protein PTT_12430 [Pyrenophora teres f. teres 0-1] 1128
MLSSEMSTEKKSLEAFRIAGLPPDFYYIPNFISVEEETSILQKIPANRWTHLTHRRLQAVPSTLTKSNTLLAAPLPNYLTHPIVKRFEEYSIFAHTPHQQPNHVLVNEYRAGEGIMPHEDGDAYADVVATVSLGAALCLDVLPLRGGDEGEYSLPMRIFQEPRSLLITTGRAYRELMHGISSVEIDEGLGEESVANWSLLGDREVLLRQGGRNVRGTRVSLTYRDVLKVSTAASKILGGLMKK
>gi|53292605|ref|NP_001005390.1| alkbh6 [Danio rerio] 1127
MANLCKRVVDLEKYIVKEAPPTVYYIPDFISEAEEEFLLQQVYRAPKPKWTQLSGRRLQNWGGLPNPKGMLAEKLPDWLLEYTEKISALGAFAGKTANHVLVNEYKPGEGIMPHEDGPLYHPTVTTITVGSHTLLDFYRPVCQAEPDAPQTEESRYMLSLLVQRKSLLILQDDMYKCYLHGIRGVCEDVLSEHVVNISSTGAQVGDTLPRSTRVSLTIRHVPKIIRANLFLGKK
>gi|259481342|tpe|CBF74767.1| TPA: conserved hypothetical protein [Aspergillus nidulans FGSC A4] 1124
MAQSVSMDLEAARIQRLPGEAFYIPDFVDEEEEERLLAKISSAPLPVWKHLSHRRLQTYPSALTATNTLLSSPLPPWLTTTPPIVERFRALHLFDDSPHKGPNHVLVNEYNPGQGIMPHEDGAAYHPLVATVSLGGVVVLDLYEKNNNLSSGTRDDAADKGNGGGRTRQPKYRILQERRSLLVTKGSIYRDYLHGIAERHKEANLGQDSICNWEQLGNVEQFAKGWCERGTRVSLTYRDVLKVARVGNTMKFLNRH
>gi|110758548|ref|XP_625110.2| PREDICTED: similar to calpain, small subunit 1 [Apis mellifera] 1123
MISEIPNLAIYIPNFITQEEEVEIIKCINSVPLPKWTQLSHRRLQNWGGIPHPKGMIAEDIPIWLQKYIDKVSSCNIFEKNKLPNHILINEYLSGQGIMAHSDGPLFHPIVTTISCGSHTLLDFYKRINNIEILFQQHQLNFEFSLLLERRSLFILQEELYHNYLHSIAERDTDVISKSVIKNLDICGEKFLDGETLKRGIRLSLTIRHVPKTSKLKLKIG
>gi|212527904|ref|XP_002144109.1| conserved hypothetical protein [Penicillium marneffei ATCC 18224] 1118
MSALDTARIIRLPENAYYIPNFITVEEEERILKKINSVPIPRWTQLSHRRLQTWPSALTKSNTLLAAPLPDWLHDPIISPKFEELGCFSDAPHKAPNHVLINEYCPGQGIMPHEDGPAYYPLVATVSLAAPIVLDLYEKRVETDMTGADENIGPKYRILQEPRSLLITTGNLYTQYLHGIADTLRDDDLTPDSICNWSLVGDQQAYTTGAYERQTRVSLTYRDVLKVARLGNSIKFLNRK
>gi|301104152|ref|XP_002901161.1| alkylated DNA repair protein alkB [Phytophthora infestans T30-4] 1115
MDFRELMREERRRVREAAQSKPNTDTKSASKINIEEFRKGPISGVYYIPNWITQDEEAAIVERVYAVPHDNDLWVKLKHRRLQMWGGEVKVPFEPNPLPEWLQQISQTLLDTGIFSEEKKPNHALINEYGVGDCILPHEDGPAYFPLVSIISTGAECRVTFEPHRALASVDNQSVSEAAPTNEIVQNFDFQLERRSLLLFTGEAYTRYLHSVDNIEVGTRISLTIRHVDLL
>gi|225556743|gb|EEH05031.1| conserved hypothetical protein [Ajellomyces capsulatus G186AR] 1113
MAGEQDTSAYGEAIEELQKARIRLIPENAYYIPEFITQHEEEQLLQKITSVPIPRWKYLSRRRLQSWPCALSKSNTLLASPLPQWLISPIISRFTELEVFRNSPHKAPNHVLINEYLPGQGIMRHEDGPAYYPVVATVSLGAPIVLEMSEKLVNHNHLRLEGSERTGASQFRILQERRSLLVTTGRLYTDYLHGIDERMMDVDLNPQTVCNWELLGDKEAFVTGSYERETRISLTYRDVLNVSKLGNGMKFLGRQ
>gi|303316794|ref|XP_003068399.1| hypothetical protein CPC735_004250 [Coccidioides posadasii C735 delta SOWgp] 1096
MVGFAASWGNEGYRGSSQPKTVQMANDLAQYRIKSLPETAYYIPEFISEDEEDRLLNKITTVPLPRWTHLTRRRLQSWPSALTNSNTLLESPLPAWLVTPVITRFQKLAIFSASPHKAPNHVLINEYQPGQGIMPHEDGPAYHPLVATVSIGAPIVLDIYEKKNDGQQVPSMTKDTSSADTGKAPLYRILQEPRSLLITTDKLYTDYMHGIAEKTSDDYLGPETICNWDHLVDKAPFGTGSYERETRISLTYRDVLRVSKLGNTMKFLNKR
>gi|154346400|ref|XP_001569137.1| hypothetical protein [Leishmania braziliensis MHOM/BR/75/M2904] 1094
MRSFRAVQRLNNCVPCLCTRDAFQRPPLQRRLIIAKAPASHSTISNATAGIGMEMQAKGFHHSTPNFNTAEFSEMGDLADLANDIVTENAVGIDFVRDIYGPWLVMTEDLQGELFVDHDRFVYYRPANGLGYGIGKLQVLDAGATGTAFTCQLETYSYQPMDTVVPQYGLTFDITGMVKRVTAKSSDYTTFSLGGVWRRNNRNSDAPALLPSQRRGSGTAVADASASPTSENLSNQNARGESCEKMSGQFSAAKLSPWNPSAAAKPFEPNAELQNVFAQVFPERLRVESHVRRAEARRQSQAARHLAGSAGEPPSLHLDLAPYAVGNIPGIYYIPDYISVAEEAQILAFIQRTPQELKSKLTKRTCQEWGCTMCESCQKSFVSDANMPPWVQDFTDMQVYDGLFTPTTFPNSVRVHEYQQGEGIGPHCDGPIYVPMVTVLSLASSCLMSFYPKRPLYENHPMDHYNDTFKFAEGDIGRRVPLQSVVMEPRSLLIFSGEGYYHYPHGVSDKAEDVLAPGVVGEVVNRRFLGDPNVQSIPRTYRASITTRNLMTRCGHQPARAEYAMKRAWYLYNRLPIPSELFTPLPLSPQSAGVSIGTSSGAREARDLSATLSTEKRVESSSSAPLPSGSSAVDTGLRKAIYELRTGQEQLRNSVEELKQLVAFSIPAQTTFQTEAATILNHLSSSVLQLESKVDDLFEEVGRGKRKSLTDT
>gi|146102795|ref|XP_001469416.1| hypothetical protein [Leishmania infantum] 1085
MRPFRLVQRRRHCISRLRATDGFERQPQQRRSIITNTSSSYAQFASATSGIGAEMKAKGFHHSTPNFNTTEFTDAADPSDLANDIVTESAVAVEFARDIYGPWLVMTDDLQGELFVDHDGFVYYRPANGLGYGIGKLQVLDAGATGTAFTCQLESYSYQPTNTVVPQYGLTFDITGMVKRVTAKSSDYTTFSLVGVWRRSNRNKDAPALLPSQRSCSDAAVEGAAAALSPESLGNEGALGGPGEKTSGQFNAAKLSPWDPSTAARPFAPNAELQSVFAQVFPGRLRVESHVQRAEATREPPAARHLAGSASKPSLIHLDLEQYATGNIPGIYYIPDYISAAEEAQILTFIQGTPEELKSKLTKRTCQEWGCTMCESCQKSFVSDANMPPWVQELIDMQVYDGLFTPTTFPNSVRIHEYHQGDGIGPHCDGPIYVPMVTVLSLASSCLMSFYPKQPLYENHPMDHYNDTFKFGEGDIGRRVPLQSVVMEPRSLLIFSGEGYYHYPHGISDKAEEVLTPDVAGEVVNRRFLRDPDVQSISRTYRASITTRNLMTRCSHQPARAEYAMKRAWYLYNHLPVPSELFTPAPQLSQQQRSAGLSTGGSSGSRELSDGSATPSPQKRVESSFSACAPPGAVAFDTELREAIYEMRAKQEDLRNNVEELKQLVALSIPAQTTFQTETATILNHLSSSVLQLESKVDDLLDEVESAKRKSSTDT
>gi|110289089|gb|ABG66082.1| expressed protein [Oryza sativa (japonica cultivar-group)] 1080
MEDDKTTQESSAAAAPPLRSLADYAVGPIPTLLYVPGFISDAEQSQLLHHIYQAPAPKWKSLKNRRLQNWGGVVHEKGLLPQALPSWLTKITDRICQWTGLFPSAINHVLINEYHPNQGIMPHQDGPAYFPVVAIISLASPVVIDFTPHQRLKGEDFTDPQNAHSGESQATTTESNGSHNLEGANETDPASSSLLLMPCSLLIFKDQAYTDYLHGIQDNELQNLDKVPQFQTLSPICYSAQNSSI
>gi|296825276|ref|XP_002850789.1| calpain [Arthroderma otae CBS 113480] 1074
MEEDFPQSSDGLEKYRVTRLPDTAYYISDFLSEDEEKIILSKVVSVPAPKWTHLSRRRLQTWPSALSKSNTLLASPLPGWLESPIASRFRDMEIFTDSPHKSPNHVLINEYRPGQGIMPHEDGAAYYPIVATVSLAAPIILDIYDKRQSDLSVEMEEAVSGQRLPRYRILQERRSLLVTTGSLYSDYLHGIAERLSDDELGPETICNWGNLGDSHLFETGKYERQTRVSLTYRDVLKVSKLGNSIKFLSK
>gi|239606740|gb|EEQ83727.1| Alkbh6 protein [Ajellomyces dermatitidis ER-3] 1072
MLSIPLEEARIESIPESAYYIPDFITQDEEERLLQKIISVPIPRWTHLSRRRLQTWPCALSRSNTLLASALPQWLISPIISRFTELGIFRDSPHKAANHVLINEYQPGQGIMPHEDGAAYYPVVATVSLGAPIVLEMSEKTAKREHKGLEVSEQTTASQLRILQERRSLLVTTGKLYTDYLHGIEERMIDADLNSETICNWELLGDKEAFAAGSYARETRISLTYRDVLKVSKLGNSMNFFGSK
>gi|240281600|gb|EER45103.1| Alkbh6 protein [Ajellomyces capsulatus H143] 1069
MAGEQDTSAYGKAIEELQKARIKLIPENAYYIPEFITQHEEEQLLQKITSVPIPRWKYLSRRRLQSWPCALSKSNTLLASPLPQWLISPITSRFTELEVFRNSPHKAPNHVLINEYLPGQGIMRHEDGPAYYPVVATVSLGAPIVLEMSEKLVNRDHLLLEGSERTGASQFRILQERRSLLVTTGRLYTDYLHGIDERMMDADLNSQTVCNWELLGDKEAFVTGSYERETRISLTYRDVLNVLKLGNGKQQTAEKPYSPADISTKS
>gi|261197427|ref|XP_002625116.1| Alkbh6 protein [Ajellomyces dermatitidis SLH14081] 1065
MIKERRICGDVTEKAMLSIPLEEARIESIPESAYYIPDFITQDEEERLLQKIISVPIPRWTHLSRRRLQTWPCALSRSNTLLASALPQWLISPIISRFTELGIFRDSPHKAANHVLINEYQPGQGIMPHEDGAAYYPVVATVSLGAPIVLEMSEKTAKREHKGLEVSEQTTASQLRILQERRSLLVTTGKLYTDYLHGIEERMIDADLNSETICNWELLGDKEAFAAGSYARETRISLTYRDVLKVSKLGNSMNFFGSK
>gi|255942623|ref|XP_002562080.1| Pc18g02360 [Penicillium chrysogenum Wisconsin 54-1255] 1063
MGFDLEAARITALPEDAFYISDFITEDEEDWLLQKVKSAPLPRWTQLSHRRLQTWPSALTKSNSLLESPLPAWLRSPIIEPRFEALRIFNNAPHKGPNHVLVNEYQPGQGIMPHEDGAAYYPLVATVSLGAPIVLDLYHKPTQGDREENGAPAEAGRDVAGIPDPNRRPQYRILQERRSLLITRGKLYTDLLHGIEETTRDEDLGPYSICNWELLREREPYQSGWYERQTRTSLTYRDVLHVVKMGNTLKFLGGR
>gi|311338840|gb|EFQ98042.1| hypothetical protein MGYG_01080 [Arthroderma gypseum CBS 118893] 1056
MQQSLDAYYNDIRDVRVYFRMRNMMEGPLNNPEGLESYRISQLPDAAYYVPNFISEGEEEILLNKIASVPAPKWTQLSRRRLQTWPSALSKSNTLLASPLPEWLELPITSRFRDLCIFTDSPHQSPNHVLINEYQPGQGIMPHEDGAAYYPIVATVSLAAPIILDIYDKRQSDLSAPEPPLVETQEAVRGQRVPRFRILQERRSLLVTTGNLYSDFLHGIAERVSDEDLGEDTICNWGNLGDSQPFCAGKYERQTRISLTYRDVLKVSKLGNSIKYLSKR
>gi|194705480|gb|ACF86824.1| unknown [Zea mays] 1054
MEHTTTQHTAAAGEQESPPTALALRSLADYTVGAIPTLFYVPDFISHSEQSQLLHHIYQAPAPKWKTLKNRRLQNWVPSWLTRITDRICQWTGLFPSAINHVLINEYHPNQGIMPHQDGPAYYPVVAIISLASPVVINFTPHQKLKEQQDTDPQDLLAHELPSPAETENNGSGSQERGATNESDPSSSSLMLMPCSLLIFKDQAYTDYLHGIQDSELHNLDKVENVSQCQELKHLHSDSILGGMSMEEHDTFRRSATRVSLTCRLVLKVHKKLFKI
>gi|226289797|gb|EEH45281.1| calpain [Paracoccidioides brasiliensis Pb18] 1047
MEHDEHVGTVEETKEEVRPPLQLKDARIMSIPESAYYIPGFITQDEEDRLLQKILSVPVPRWTQLSRRRLQTWPSALTKSNTLLASPLPTWLVSPIISRITALGIFRDSPHHAPNHVLINEYKSGQGIMPHEDGAAYYPVVATVSLGAPIVLEMSEKIADRANTGQAGEGIGAEAQETTPYRFRILQERRSLLITTGKLYTDFLHGIEERKGDADLSSEAVCNWELLGDKDAFAAGSYERETRISLTYRDVLKVSKLGNTMKFLGPR
>gi|302781915|ref|XP_002972731.1| hypothetical protein SELMODRAFT_98137 [Selaginella moellendorffii] 1046
MELSKYVVGRVDSIFYIPDFITAAEQSFLLHQVNSAPSSKWKTLTNRRLQNWGGIVESNGLVPQPLPSWLIKVTEKISSVTGLFPSPINHVLVNEYLPGQGIMLHQDGPSYFPVVAILSLGAPTLMRFKPHLRLIEATKDLEKAPENTSVALLPGSLLIFKDAAYQVSDYLHGIDESREHLSMFRLKTVADFQVSNTHLLDPKTSILQQNEARVSLTCRFVPKLRRNFIKL
>gi|312211597|emb|CBX91682.1| hypothetical protein [Leptosphaeria maculans] 1043
MMASPNPHLAPYRISTLPPDFYYLPNFLTPAEEVSILQKIPTQRWTQLSHRRLQAHPSTLTKNNTLLAAPLPAWLTTPVMERMRGYGIFENTPHHVPNHVLINEYRPGEGIMPHEDGLAYAPVVATVSLGGSLCLDIVHKPTYSGKDEDGSMEDATTEKGMSDEDTKKKYPIPTRILQEPRSLLITTGAAYKEYMHGIASIEIDEDLRSETIANWGLLGDAKAFEEQGGRNYRQTRTSLTYRDVLKVSSAASRVLGGLGRR
>gi|118398342|ref|XP_001031500.1| hypothetical protein TTHERM_00824000 [Tetrahymena thermophila] 1015
MFKKILSTVIKEKTQSSATESLEQRLNEIPNVSGKQEIQVSNNKLLKDENSFQAREFKLEDNQFSSQVENLEVHKVDGINTVYYLKDFITLRDEQSINDEIYDLPTNSWVDLTYSNRRLQKWGGDVTQKGLENQKSLPTFLEALSAKLYQSKISPKKPNHVLLNEYQKGVGIMPHTDGPLYFPWVNSISLGSDCIFKFYKDMQSYRDGVEQARVLLEKRSLVIFTDEAYKEYLHTIDDLTSDIVLLQIDQDESSNDLIKVVKSNVLNFSLTNLKKQIESLTLEQALKEDILFKVRDNPDFNYCIEIKRDKRISLTIRYVPECQIAPQN
>gi|225682400|gb|EEH20684.1| calpain [Paracoccidioides brasiliensis Pb03] 1011
MEHDEHVGTVEETKEEVRPPLQLIDARIMSIPESAYYIPGFITQDEEDRLLQKILSVPVPRWTQLSRRRLQTWPSALTKSNTLLASPLPTWLVSPIISRITALGIFRDSPHHAPNHVLINEYKSGQGIMPHEDGAAYYPVVATVSLGAPIVLEMSEKIADRANTGQAGEGIGAEAQETTPSRFRILQERRSLLITTGKLYTDFLHGIEERKGDADLNSEAVCNWELLGDKDAFAAGSYERETRISLTYRDVLKVSKLGNTMKFLGPR
>gi|115764781|ref|XP_790566.2| PREDICTED: hypothetical protein [Strongylocentrotus purpuratus] 978
MTGCFHDEIMAGGICLPMLDAPDVAYYIPDFVTEQEGKYLLNQVYAAPKPKWTHLSNRRLQNWGGLPHPKGMIAEGLPKWLDVYAKKIAGLGVFGDHIPNHVLVNEYQPGQGIMPHEDGPLFHPVVTTISLGSHTFLDFYKRREEKDADSQPALEEATRNKQDLNEPFLSLLLEPYSLLILQDSMYTGHLHGIAERTADVTTSTVANLSATGYQVDQEIERTCRVSLTIRYFPKTLKLKLQFGKR
>gi|148232714|ref|NP_001088709.1| probable alpha-ketoglutarate-dependent dioxygenase ABH6 [Xenopus laevis] 937
MQACHNFPDLDSFLVEKIPLAAYYVPEYISKSEEEYLLRQVYNAPKPKWTQLSGRKLQNWGGLPHSRGMVQEKLPSWLQKYTDQISSLGVFGDHSANHVLVNEYNAGEGIMPHEDGPMYYPTVTTISLGSHTLLDFYVPINKECQETQNQDKVASTEEQRHMLSLLLEPRSLLVVREELYTSYLHGICPRTSDTLSPMVANLGNSTAHAGDTLQRGTRVSLTIRFVPKVLKTSLLLGKGR
>gi|241061231|ref|XP_002408101.1| calcium-dependent cysteine protease, putative [Ixodes scapularis] 899
MFCRDRYFKCRLFRFQLPETVYYVPEFISENEERYLFEKVYDAPKPKWVQLAHRRLQNWGGLPHPKGMLSEPLPPWLVEISSRVASLGVFGDKKPNHVLVNEYKPGEGILPHEDGPLYHPVVTNITLNSHTVLDFYRPRKVDKSGQESDEDKDCEKHVPVGSLLLQPRSLLVTRGAMYTDHLHGIEARTKDAIDDGVVNLSACGVVRGAILERGTRVSLTIRVVPKVIRANILRGLSKK
>gi|291241873|ref|XP_002740837.1| PREDICTED: hypothetical protein [Saccoglossus kowalevskii] 880
MASIQDLGATCLDRFVVSEAPPSVYYIPEFITKQEEQFLINQVYAVPKPKWTQLSHRRLQNWGGIPHPKGMVLEKLPQWLDTYSHKIASLGALNEKIPNHVLVNEYTSGQGIMPHEDGPLFYPVISTISLGGHTLLDFYHHPTTQCDENSVDEAAKVATPEDRLFGSLLLEPRSLLISKDEMYTKYLHGIADRTHDTLTGKVLNVDACPQRAIGDVLERKLRISLTIRHVPKVLKIKLNLGRR
>gi|189054317|dbj|BAG36837.1| unnamed protein product [Homo sapiens] 879
MVPERLPPWLQRYVDKVSNLSLFGGLPANHVLVNQYLPGEGIMPHEDGPLYYPTVSTISLGSHTVLDFYEPRRPEDDDPTEQPRPPPRPTTSLLLEPRSLLVLRGPAYTRLLHGIAAARVDALDAASSPPNAAACPSARPGACLVRGTRVSLTIRRVPRVLRAGLLLGK
>gi|298707663|emb|CBJ25980.1| conserved unknown protein [Ectocarpus siliculosus] 870
MTSLDFQSLLKQEKALQRVQLAQSTRTTAVQQEEEPGPTSSSSSRLSARRRDEESKVVGTKEPSPLLVKLAGRPSLDMEKMRVGNTPSIFYVPDFISGADEQQLLERIHAQASSNEWVTLRSRRLKCWGGQPGESFRPEPLPPWVDALCESLVVRGVFSEETRPNHVLLNEYQPGQGIMAHTDGPFYEPRTATLSLGSDAVMHFSPRIETSRIGRPGVETRPQASLVLRALSLVVFADDAYSRLLHSIDAVREETVGCGGSSGDVGKRGGGGVGGGAPVINGAAAGAPEGTILRRKLRVSLTFRRVRAADRGEETGGSGPEKNPAELLV
>gi|307194981|gb|EFN77071.1| Alkylated DNA repair protein alkB-like protein 6 [Harpegnathos saltator] 862
MTEEQCPSLHDAVVSQIPDTACYIPNFITEEEEKQIVKCVNSVPLPKWTQLSHRRLQNWGGVPHPKGMIAEEIPSWLQKYMNKVTALNTFENGVSPNHVLINEYLPSQGIMAHSDGPLFYPVVTTISCGSHIFLDFYKRLDTIEQQQPKLEFSLLLERRSLLVLQKDLYHNYLHSIAERDSDSIAKSSIKNLHMCAQKFTEGEVLKRSTRLSLTIRHVPKTSKMKLKIF
>gi|290561707|gb|ADD38253.1| Alkylated DNA repair protein alkB homolog 6 [Lepeophtheirus salmonis] 860
MEILINENMLDICDYKVPNAPKNLYYIPEFITPSVEKYLLNQIYRTPKVKWTQLMNRRLQNWGGVPQKKGMIPEDVPDWLSDVVRQVNLIPKVFESTKSANHVLLNEYLPGVGIMPHLDGDMYYPTITTVSLGSSTILDYYTPIEKDADADINNRRLCSVFLEPRSLLIVKDDMYHKYLHGIEDRSEDILHEKVLNIPKDRMNEEVIARDTRISLTIRHVPKTLKNSIFKIKK
>gi|170033002|ref|XP_001844368.1| calpain [Culex quinquefasciatus] 854
VYCIPNFITPQEECLILSTVEKTPKPRWTQLAHRRLINFGGLPHPKGMIAEEIPSWLLTYVERVNQLNGVFEENRKANHVLVNEYLPGEGIMPHLDGPLFYPTITTLSCGSHTVLEFQEPRESDDVEGKLERRLVTKILVQPRSLLILKDSMYEKYLHSIDEINEDTIDDEIANLSSDGSIKKGDVLARAKRISLTIRHVPKTSKMKIKLF
>gi|79479073|ref|NP_567598.2| unknown protein [Arabidopsis thaliana] 852
MKRVLFHKSVMPPWLTKITAEIHESSGLFPSAINHVLINEYHPDQGIMPHQDGPAYFPVVAILSLGSPVVMDFTPHLRLRSGDGYISKDQSPCAESCAPERDSFSVLLMPQSLLIFKDDAYSDFLHGISDSPTQCYNQVVNEAEALAYSNEEDSRKDGDKIFHRDQTRVSLTCRLVPKVRKNLFRF
>gi|312384234|gb|EFR29004.1| hypothetical protein AND_02385 [Anopheles darlingi] 834
MNWKESELKSVSKGYRMCIPKLYHTFPFQCPATVYYVPNFITPEEEASILQAVSRTPKPKWTHLTNRRLINYGGIPHPKGMIAESIPAWLGRYVDRINALDVFDQDTKANHVLVNEYLPGQGIMPHLDGPLFYPTITTISCGSHTLLEYFEQSESESLDTSTLVRRRIASLLIEPRSLLVVKDDMYHRYLHAIQERDEDLIDDGVVNLSQLGSEVKLGELLHRETRVSLTIRHVPKTTKMKIKLF
>gi|195386178|ref|XP_002051781.1| GJ17179 [Drosophila virilis] 830
MDFTDFEVRKCPSTVMYIPNFITSDQEQSILSHIERTPKPRWTQLLNRRLVNYGGVPHPNGMIAEEIPEWLQSYVDKVNNLGIFESQNANHVLVNEYLPGQGILPHTDGPLFYPIISTISCGAHTVLEFTKRETTGEAAGEVLFKLLLEPRSLLILKDTLYSDYMHAISEINEDTLCDRICNYNLCENTYKIGDHLVRRAPRISLTIRNVPKTSKMKLKFC
>gi|311257432|ref|XP_003127128.1| PREDICTED: probable alpha-ketoglutarate-dependent dioxygenase ABH6-like [Sus scrofa] 822
MKEPKLVKISVLAWVGEFEGGPGKRTDPLPTSQVFNAPKPKWTQLSGRKLQNWGGLPHPRGMVPERLPPWLQRYVDKVSDLSLFGGLPANHVLVNQYLPGEGIMPHEDGPLYYPTVSTISLGSHTMLDLYEPRQPEDDDPTEQPRPPPRPATSLLLEPRSLLVLRGTAYTRFLHGIAAARIDALDAVSLPPNAAACPSAQPGARLVRGTRISLTIRRVPRVLRASLLLSK
>gi|303282907|ref|XP_003060745.1| predicted protein [Micromonas pusilla CCMP1545] 816
MNGRRTPIRVSRSIFSEIFARSHSVLSQSTTREYAYGLTEAVLVSELGSRNSPRSGLARGMDAHALARAPVPGVYLLYDFDTAAEESYLLSRVDNEPKTRWTTVSDRRVLQFGGRPTATKHGMIAEKIPEWLLDAFYTLVPIRPHPRVREDLNHVLVNAYEPGRGIMPHEDGPLYDPAVAIVSLGASATMRFTPRRRDDADADAADGGGGRASDAAAAFGVWLPPRSLLVFTGAAYTEYLHGIEDVAEDVVDESVANRDAAAKAVGGGGGADGPLVIPRERARVSLTCRRVLKTRKILAF
>gi|194862285|ref|XP_001969966.1| GG23646 [Drosophila erecta] 806
MDFTGFEVRKCPPTVMYIPNFITSEEEQRILSHIERTPKPRWTQLLNRRLVNYGGVPHPNGMIAEEIPEWLQIYVDKVNNLGVFESQNANHVLVNEYLPGQGILPHTDGPLFHPIISTISTGAHTVLEFAKREDTAAEAEAGADQPSEMPREVRFKLLLEPRSLLILKDTLYSDYLHAISETSEDVLCDRICNYDLCENTYKIGDHLVRRSPRISLTIRNVPKTSKMKLKFC
>gi|198474666|ref|XP_001356776.2| GA19388 [Drosophila pseudoobscura pseudoobscura] 805
MDFTGFEVRKCPPTAMYIPNFITSEEEQRILSHIERTPKPRWTQLLNRRLVNYGGVPHPNGMIAEEIPEWLQSYVDKVNNLGVFESQNANHVLVNEYLPGQGILPHTDGPLFYPIISTISCGAHTVLEFAKREGTTAEEGDASVGDGDGDSGQAGRVVLFKLLLEPRSLLILKDTLYSDYLHSIAETKEDVLCDRICNYDLCETTYKMGDHLVRRAPRISLTIRNVPKTSKMKLKFC
>gi|195148282|ref|XP_002015103.1| GL18598 [Drosophila persimilis] 804
MDFTGFEVRKCPPTAMYIPNFITSEEEQRILSHIERTPKPRWTQLLNRRLVNYGGVPHPNGMIAEEIPEWLQSYVDKVNNLGVFESQNANHVLVNEYLPGQGILPHTDGPLFYPIISTISCGAHTVLEFAKREGTTAEEGDASVGDGDGDGSQAGRVVLFKLLLEPRSLLILKDTLYSDYLHSIAETKEDVLCDRICNYDLCETTYKMGDHLVRRAPRISLTIRNVPKTSKMKLKFC
>gi|31432129|gb|AAP53799.1| expressed protein [Oryza sativa (japonica cultivar-group)] 801
MEDDKTTQESSAAAAPPLRSLADYAVGPIPTLLYVPGFISDAEQSQLLHHIYQAPAPKWKSLKNRRLQNWGGVVHEKGLLPQALPSWLTKITDRICQWTGLFPSAINHVLINEYHPNQGIMPHQDGPAYFPVVAIISLASPVVIDFTPHQRLKGEDFTDPQNAHSGESQATTTESNGSHNLEGANETDPASSSLLLMPCSLLIFKDQAYTDYLHGIQDNELQNLDKVANMLQCPEFKHLNSGDGQGNTDESCSLEQSGVYRRTARRVSLTCRLVLKVHKKLFKM
>gi|194761924|ref|XP_001963141.1| GF15798 [Drosophila ananassae] 800
MDFTGFEVRKCPPTVTYIPNFITSEEEQRILSHIERTPKPRWTQLLNRRLVNYGGVPHPNGMIAEEIPEWLQSYVDKVNNLGIFESQKANHVLVNEYLPGQGILPHTDGPLFYPIISTISCGSHTVLEFAKREGAGDDPETKDSDTPPAREVIFKLLLEPRSLLILKDSLYSEYLHSIAETNEDVLCDRIANYDLCENTYKIGDHLPRRSPRISLTIRNVPKTSKMKLKFC
>gi|195339853|ref|XP_002036531.1| GM18491 [Drosophila sechellia] 795
MDFTGFEVRKCPPTVMYIPNFITSEEEQRILSHIERTPKPRWTQLLNRRLVNYGGVPHPNGMIAEEIPEWLQTYVDKVNNLGVFESQNANHVLVNEYLPGQGILPHTDGPLFHPIISTISTGAHTVLEFAKREDTTTEAEAGDQTTREVLFKLLLEPRSLLILKDTLYSDYLHAISETSEDVLCDRICNYDLCENTYKIGDHLVRRSSRISLTIRNVPKTSKMKLKFC
>gi|195648014|gb|ACG43475.1| hypothetical protein [Zea mays] 792
MEHTTTQHTAAAGEQESPPTALALRSLADYTVGAIPTLFYVPDFISHSEQSQLLHHIYQAPAPKWKTLKNRRLQNWGGVVHEKGLLPQALPSWLTRITDRICQWTGLFPSAINHVLINEYHPNQGIMPHQDGPAYYPVVAIISLASPVVINFTPHQKLKEQQDTDPQDLLAHELPSPAETENNGSGSQERGATNESDPSSSSLMLMPCSLLIFKDQAYTDYLHGIQDSELHNLDKVENVSQCQELKHLHSDSILGGMSMEEHDTFRRSATRVSLTCRLVLKVHKKLFKI
>gi|225464442|ref|XP_002265373.1| PREDICTED: hypothetical protein [Vitis vinifera] 788
MEDEGNLNKFRVGPHPTLFYIPDFITDYQQTQLLNNIYQAPVSKWKSLKNRRLQNWGGVVHEKGLLSQDLPTWLTRITERIFEESGLFPSAINHVLINEYLPNQGIMPHQDGPAYFPVVAILSLGSPVVMDFTPHSRLRLDTNDAEDKNSDDKSFEIETKKWLDDHHPFSILLMPRSLLIFKDEMFSEYLHGIKDSEVQQYDKVVNDIEALEQHRLDPLFSGSEKAVEVMRNGELRSIQRTTTRISLTCRLVLKVHKNLFKF
>gi|195578245|ref|XP_002078976.1| GD23711 [Drosophila simulans] 778
MDFTGFEVRKCPPTVMYIPNFITSEEEQRILSHIERTPKPRWTQLLNRRLVNYGGVPHPNGMIAEEIPEWLQTYVDKVNNLGVFESQNANHVLVNEYLPGQGILPHTDGPLFHPIISTISTGAHTVLEFAKREDTTTEAEAGDQTTREVLFKLLLEPRSLLILKDTLYSDYLHAISETSEDVLCDRICNYDLCENTYKIGDHLVRRSPRISLTIRNVPKTSKMKLKFC
>gi|148692084|gb|EDL24031.1| alkB, alkylation repair homolog 6 (E. coli), isoform CRA_a [Mus musculus] 774
RVESGYPRRRCRRTAHKELVSMEEQDARVPALEPFRVEQEEEEYLLRQVFNAPKPKWTQLSGRKLQNWGGLPHPRGMVPERLPPWLQRYVDKVSDLSLFGGLPANHVLVNQYLPGEGIMPHEDGPLYYPTVSTISLGSHTVLDFYEPRQPDDDVPMEQPRPPQRPITSLLVEPRSLLVLRGTAYTRLLHGISATRVDELDATSLPPNATACKSALPGAHLVRGTRVSLTIRRVPRV
>gi|85724924|ref|NP_001033895.1| CG6144, isoform B [Drosophila melanogaster] 765
MDFTGFEVRKCPPTVMYIPNFITSEEEQRILSHIERTPKPRWTQLLNRRLVNYGGVPHPNGMIAEEIPEWLQTYVDKVNNLGVFESQNANHVLVNEYLPGQGILPHTDGPLFHPIISTISTGAHTVLEFVKREDTTTETEAGDQTTREVLFKLLLEPRSLLILKDTLYTDYLHAISETSEDVLCDRISNYDLCENTYKIGDHLVRRSPRISLTIRNVPKTSKMKLKFC
>gi|168057031|ref|XP_001780520.1| predicted protein [Physcomitrella patens subsp. patens] 763
VGEVPTIYYVPDFVSAAEEASLVQEVQVAPVAKWKTLKNRRLQNWAGGVVHEKGLISQPIPAWLSSITEKIAKETNLFPAPINHVLVNEYLPGQGITSHQDGPVYYPVVAILSLGAPTLMHFTPHVRLTEANNDVDDLFSENPDGLLEPSQKTQGGRDHPVQATCSLVLMPRSLLVFKDSAYTEYLHGIDEAYEDLLNNKVVNLDAYLSHVSSRNDGIAEDSRLGDVAEEKDMLRRTGTRVSLTCRHVPKVYKNFLRL
>gi|47196062|emb|CAF89344.1| unnamed protein product [Tetraodon nigroviridis] 762
MEPPACVVEELKQFVISDAPPTAYYIPDFLSEQEESHLQQQVYKSPKPKWTQLSGRRLQNWGGLPHPKGMLAETIPEWLQTYCQRISSLGAFGGKVANHVLVNEYKPGEGIMPHEDGPLYHPTVTTLSLGSHTLLDFYTPVGGVQGDAPQTEENRFLFSLLVEPRSLLILQDEMYQKLLHGIRPCEQDALSQKVLNLSAAGARAGDVLTRGTRVSLTVRHVPKVTKAKLLLGRR
>gi|156544714|ref|XP_001605694.1| PREDICTED: similar to LD37206p [Nasonia vitripennis] 753
MNFIDLQDLSSKYTVQEVPPLVCYIPNFITKEEESDITQKVNSAPLPKWTQLSHRRLQNWGGIPHPKGMIAEEIPKWLEVQIDKIAKLNIFDKDKRPNHVLINEYLPGQGIMAHSDGPLFHPIVTTISCGSHTLLEFYKRHETDKVESPKREFSLLLEPRSLLILQKDLYHDYLHSIDERSTDLITKCDIKNLNMCSHNYNEGEILERSTRLSLTIRHVPKTSKLKLKFGK
>gi|195471890|ref|XP_002088235.1| GE18466 [Drosophila yakuba] 752
MDFTGFEVRKCPPTVMYIPNFITSEEEQRILSHIERTPKPRWTQLLNRRLVNYGGVPHPNGMIAEEIPEWLQTYVDKVNNLGVFESQNANHVLVNEYLPGQGILPHTDGPLFHPIISTISTGAHTVLEFAKREDTTASGEAEAGEDQPPQLPREVRFKLLLEPRSLLILKDTLYSDYLHAISETNEDVLCDRICNYDLCENTYKIGDHLVRRSPRISLTIRNVPKTSKMKLKFC
>gi|157134759|ref|XP_001656428.1| hypothetical protein AaeL_AAEL000465 [Aedes aegypti] 750
MEWENYVIQQCPASAFYIPDFITAQEETFLLSQVAKTPKPRWTQLSHRRLINYGGVPHPRGMIAEAMPPWLQNYVDKINQLTGVFGDDKKANHVLVNEYLAGQGIMPHSDGPLFHPTITTISCGSHAVLEFYEPQETEDGTTTTMQRVPVTKLLIEPRSLLILKDDMYHKYLHYIAEIRQDVIDENVSNISKVSKVQLSDVLERTTRISFTIRHVPKTSKMKIKLF
>gi|242039667|ref|XP_002467228.1| hypothetical protein SORBIDRAFT_01g021650 [Sorghum bicolor] 749
MEVTTTQDAAAAAEQERQRAPSALAFRSLAEYATGAIPTLFYVPDFISHSEQSQLLHNIYQAPAPKWKTLKNRRLQNWGGVVHEKGLLPQTLPPWLTRITDRICQWTGLFPSAINHVLINEYHPNQGIMPHQDGPAYYPVVAIISLASPVVIDFTPHQRLKEQQDTDPQDLQAHELLAPAETESNGTGSHERGATNESDPSSSSLMLMPCSLLVFKDQAYTDYLHGIQDNELHNLDKVENVSQCPELKHLHSDCSMSTEGQHGTFRRTATRVSLTCRLVLKVHKKLFKI
>gi|195114110|ref|XP_002001610.1| GI16672 [Drosophila mojavensis] 732
MDFTDFEVRKCPPTVMYIPNFITSDQESSILSHIERTPKPRWTQLLNRRLVNYGGIPHPNGMIAEEIPEWLQSYVDKVNNLGIFESQKANHVLVNEYLPGQGILPHTDGPLFYPIISTISCGAHTVLEFTKRETTGEANDGVVVFKLLLEPRSLLILKDTLYSDYMHAISEINEDTLCDRICNYNLCENTYKIGDHLVRRAPRISLTIRNVPKTSKMKLKFC
>gi|222612840|gb|EEE50972.1| hypothetical protein OsJ_31549 [Oryza sativa Japonica Group] 730
MEDDKTTQESSAAAAPPLRSLADYAVGPIPTLLYVPGFISDAEQSQLLHHIYQAPAPKWKSLKNRRLQNWGGVVHEKGLLPQALPSWLTKITDRICQWTGLFPSAINHVLINEYHPNQGIMPHQDGPAYFPVVAIISLASPVVIDFTPHQRLKGEDFTDPQNAHSGESQATTTESNGSHNLEGANETDPASSSLLLMPCSLLIFKDQAYTDYLHGIQDNELQNPRQGCHSLEQSGVYRRTARRVSLTCRLVLKVHKKLFKM
>gi|156371139|ref|XP_001628623.1| predicted protein [Nematostella vectensis] 727
MAEESKPLDLTKYIVREAPPTVYYIPEFVTESEQADLLKQVYSAPKPKWTQLSGRRLQNWGGLPHPKGMVQDKLPPWLLKHATYLGKLPVFKGKAPNHVLVNEYEPGQGIMPHEDGPLFFPVVSTISLGSHTLLDFYHPLKKNTESQVTTLQDRYFMSLLLEPRSLLLLTEDLYTSYLHGIEGRAHDIFTTDIVNREQCKLSKELGSTLIRSTRISLTIRHVPKILNVKVKLRR
>gi|307173783|gb|EFN64570.1| Alkylated DNA repair protein alkB-like protein 6 [Camponotus floridanus] 726
MTEEQCSLLSNTVVSQIPDTACYIPNFITEEEERQVIKYINSVPQPKWTQLSHRRLQNWGGIPHPKGMIAEEIPSWLQKYIDKVAALNAFENGVLPNHVLINEYLSGQGIMAHSDGPLFYPVVTTISCGSHTLLDFYKRLDTTEQQQPKVEFSLLLERRSLLVLQKDLYHNYLHSIAERDTDSISESSIKNLHMCIRKFMEGEIIKRDTRLSLTIRHVPKTSKLKLKIF
>gi|91076692|ref|XP_971784.1| PREDICTED: similar to AGAP003866-PA [Tribolium castaneum] 718
MDLSSFQVLQAPPTVYYIPNFVTPEEEAHILKNVYSVPKPKWTCLSKRRLQDYGGVPHEKGMIPEAIPNWLTKYMEKVAQLNVFEGNKPNQVLINEYLPGQGIMPHTDGPLFYPTIATISCGSHTVLEFLENNESRAKVCQLLLERCSLVVIKDDMYAKYLHSIREIETDVIDEGCANLLNCEKQYAIGDKVKRDTRVSLTIRNVTKVLKIKLFK
>gi|195033105|ref|XP_001988620.1| GH11262 [Drosophila grimshawi] 717
MDFTDFEVRKCPATVMYIPNFITSDQEQCILSQIERTPKPRWTQLLNRRLINYGGVPHPNGMIAEEMPEWLQSYVDKVNNLGVFESQKANHVLVNEYLPGQGILPHTDGPLFYPIISTISCGAHTVLEFTKRETTGDAAGEVLFKLLLEPRSLLILKDSLYSDYMHAISEINEDTLCDRICNYNLCENTYKIGDHLVRRAPRISLTIRNVPKTSKMKLKFC
>gi|193718445|ref|XP_001950565.1| PREDICTED: similar to calpain [Acyrthosiphon pisum] 715
MDHIDLKDNKLTLVDDAAYYIPNFITEEQETYIMDKVNSAPKPKWCQLKNRRLQNWGGIPHAKGLIPETIPDWLKGFVDRVESLQVFPRTNKPNHVLINEYLSGQGIMPHLDGSLFFPTISTINCGSHTVLNFYKPLKTDIEVVSSEKVYSLLLQRRSLLILKDKMYTEYMHGIEEITNDIIDDKISNITFCGSNIQNGISLTRNKRISLTIRNVPRVSKLNFNSLVIKK
>gi|195439545|ref|XP_002067665.1| GK21248 [Drosophila willistoni] 695
MDFTDFEVRKCPPTVMYIPNFITSEEEQRILSQIERTPKPRWTQLLNRRLVNYGGVPHPNGMIAEEIPEWLQSYVDKVNNLGIFESQNANHVLVNEYLPGQGILPHTDGPLFYPIISTISCGAHTVLEFAKREGNEEGDRNEDHAGREVLFKLLLEPRSLLILKDSLYTDYLHSIGETNEDTLCDRICNYDLCENTYKIGDHLRRRSPRISLTIRNVPKTSKMKLKFC
>gi|281203011|gb|EFA77212.1| hypothetical protein PPL_12421 [Polysphondylium pallidum PN500] 677
MINFNKLLQEEKRRALAEANKKNAASNNNNNVNKDNNKDNLIEEKHEEKVELYIDLNSYVFDINGCDIASKNRVTQSSIKGIYYIDDFIDEQMESTILKNVYSDENQSKWTQLKRRRLQNWGGNPSSDGMLLETLPSWLDRICESIFKQSILPKKPNHVLLNEYQYDQGIMPHKDGPLFYPCVTILSLGSTCLIDFYKSIGEDPVESLLLKPRSLLIFTDEAYKNYYHGIKECFTDNRTKDYKKPIIINQH
>gi|224124884|ref|XP_002319446.1| predicted protein [Populus trichocarpa] 673
MEGNLNEFLVGQLPTVIYTPHFITQTEETHLLQKIYEAPLSKWKSLKNRRLQNWGGVVHEKGLLPQDLPPWLTMITQRISEESGLFPSAINHVLINEYLPDQGIMPHQDGPAYFPVVAILSLGSPVVMDFTPHSRLRTCTDTWKNEVDEQNFGREAKETETEQMDNPETSVLLMPQSLLIFKDNAYSDYLHGIKDSEVHHCDKAINEVEALAHDKLNEPSFGTESAAVQDVGSGDRNAIHRTAKRISLTCRVVLKVHKNIFKF
>gi|260831338|ref|XP_002610616.1| hypothetical protein BRAFLDRAFT_202284 [Branchiostoma floridae] 647
MFLLCLFQVPQTAYYIPDFITEEEESYLLAKVYAAPKPKWTQLSNRRLQNWGGLPHPKGMVVEKLPEWLQMCADRIHSLGVFQDKMPNHVLVNEYQQGQGIMPHEDGPLFYPTITTVNLGSHTMLDFYKPLPGGEGGAGSTEQVTAPCDERYTMSFLLEPRSLLVLQEDLYHHFLHGIAERSADSITDRVTNLVSCGGAAVGDTLTRATRVSLTIRHVPKTLKVQLRLGRR
>gi|196006752|ref|XP_002113242.1| hypothetical protein TRIADDRAFT_57191 [Trichoplax adhaerens] 583
MEKFQEYLIQELPPTAYYVPDFISSEQAQYLMQKIYDAPKPKWTKLSHRRLQNWGGIPHPKGMIQEALPNWLEAPAQKLSEHGIFGSKIPNHVLVNEYQPGEGIMPHEDGPLFYPTIATINLGSHIFLDFYHHLENSNDSKDNEDGDATNFKKRYLASLLLEPRSLLILKNDLYTNYLHGIQERTTDVVDEKVVNIKFCQSKLGDVLTRKTRISLTIRHVPKVLKVQLFKKK
>gi|158288561|ref|XP_310425.3| AGAP003866-PA [Anopheles gambiae str. PEST] 580
MIWQNFAVQNCPPSIYYLPDFITKEEECAIMQAVDKTPRPRWTQLSNRRLINYGGVPHPKGMIAEDIPVWLHHYVERINQLNVYAEGIKANHVLVNEYLPGQGIMPHLDGPLFFPTITTISCGSHTVLEYYEQTEDASGQDGSGSLVRQHKTSVLLEPRSLLVVKDDMYHKYLHSISEREEDTIDARVANLSLVSNAHAGDVLRRDKRISLTIRHVPKTSKMKIKIF
>gi|255570881|ref|XP_002526392.1| conserved hypothetical protein [Ricinus communis] 576
MEGNLNKLQVGDLPTLIYKPDFITPNEESHLLDKIYEAPVSKWKSLKNRRLQNWGGVVHEKGLLPQDLPAWLTKITQRISEASGLFPLAINHVLINEYLPDQGIMPHQDGPAYFPVVAILSLGSPVVMDFIPHSRLRASADTVTNNGENKRADEEALEIEKDKWTDNNHPFSLLLMPRSLLIFKDNAYSDYLHGIKDGQLHHYDKAINDTEALVSNKADQTFASEKAVQIMENDTNKVIYRTRNRVSLTCRTVLKVHKNLFKF
>gi|297804104|ref|XP_002869936.1| hypothetical protein ARALYDRAFT_329536 [Arabidopsis lyrata subsp. lyrata] 532
MELESFRVGFTPTVFYIPGFITEEEQTQLLNHIYGASGSKWKTLKNRRLQNWGGMVHEKGLVPQELPSWLTKITAKICESSGLFPSAINHVLINEYHPNQGIMAHQDGPAYFPVVAILSLGSPVVMDFSPHLRLRSGDGYISKDQSPCAESYEPERDSFSVLMMPRSLLIFKDDAYSDFLHGISDSPTQCYNQVVNEAEALAYSNEEDSRKDGDKILHRDQTRVSLTCRLVPKVHKNLFKF
>gi|149722004|ref|XP_001492649.1| PREDICTED: alkB, alkylation repair homolog 6 (E. coli) [Equus caballus] 515
MTPAPFNKDVSMASLCRTRGAEVAGKGMGVLNLDVGGDTGGRTGCMELVSMEDQDARVPALEPFRVEQAPPVIYYVPDFISKDEEEYLLRQVFNAPKPKWTQLSGRKLQNWGGLPHPRGMVPERLPLWLQRYVDRVSDLSLFGGLPANHVLVNQYLPGEGIMPHEDGPLYYPTVSTISLGSHTMLDLYEPRQPKDDDPTEQPRPPPRPATSLLLEPRSLLVLRGTAYTRLLHGIAAACVDALDAASLPPNAAACPSARPGARLVRGTRVSLTIRRVPRVLRTGLLLSK
>gi|291412034|ref|XP_002722294.1| PREDICTED: alkB, alkylation repair homolog 6-like [Oryctolagus cuniculus] 514
MGSLCRDGEDCMAGQGLGVLNLEIGGDTGGRTGCKDLESMEEQDARVPALEPFRVEQAPPIIYYVPDFISKEEEEYLLRQVFNAPKPKWTQLSGRKLQNWGGLPHPRGMVPERLPPWLQRYVDKVSDLSLFGGLPANHVLVNQYLPGEGIMPHEDGPLYYPTVSTISLGSHTVLDFYEPRRLEDDDPTEQPRPTPRPITSLLLEPCSLLVLRGTAYTRLLHGIAATRVDVLEATSLPCNAAACPSALPGARLDRGTRVSLTIRRVPRVLRTGLLLSK
>gi|73948437|ref|XP_855448.1| PREDICTED: similar to calpain, small subunit 1 [Canis familiaris] 507
MELVSMEDQDARVPALEPYRVEQAPPVIYYVPDFISKEEEEYLLRQVFNAPKPKWTQLSGRKLQNWGGLPHPRGMVPERLPLWLQRYVDKVSDLSLFGGLPANHVLVNQYLPGEGIMPHEDGPLYYPTVSTISLGSHTMLDLYEPRQPKDDDPAEQPRAPPQPATSLLLEPRSLLVLRGTAYTRLLHGIAAARVDALDATSLPPNAAACPSARPGASLVRGTRVSLTIRRVPRVLRTGLLLSK
>gi|38569508|ref|NP_932144.2| probable alpha-ketoglutarate-dependent dioxygenase ABH6 [Mus musculus] 480
MEEQDARVPALEPFRVEQAPPLIYYVPDFISKEEEEYLLRQVFNAPKPKWTQLSGRKLQNWGGLPHPRGMVPERLPPWLQRYVDKVSDLSLFGGLPANHVLVNQYLPGEGIMPHEDGPLYYPTVSTISLGSHTVLDFYEPRQPDDDVPMEQPRPPQRPITSLLVEPRSLLVLRGTAYTRLLHGISATRVDELDATSLPPNATACKSALPGAHLVRGTRVSLTIRRVPRVLRASLLLSK
>gi|188536084|ref|NP_001120922.1| probable alpha-ketoglutarate-dependent dioxygenase ABH6 [Rattus norvegicus] 478
MEEQDARIPALEPFRVEQAPPLIYYVPDFISKEEEEYLLRQVFNAPKPKWTQLSGRKLQNWGGLPHPRGMVPERLPPWLQRYVDKVSDLSLFGGLPANHVLVNQYLPGEGIMPHEDGPLYYPTVSTISLGSHTVLDFYEPRQPDDDVPPEQPRPPQQPITSLLVEPRSLLVLRGTAYTRLLHGITATRVDELDSTSLPPNAAACQSALPGARLVRGTRVSLTIRRVPRVLRASLLLSK
>gi|172045925|sp|Q8K2U2.2|ALKB6_MOUSE RecName: Full=Probable alpha-ketoglutarate-dependent dioxygenase ABH6; AltName: Full=Alkylated DNA repair protein alkB homolog 6 476
MEEQDARVPALEPFRVEQAPPLIYYVPDFISKEEEEYLLRQVFNAPKPKWTQLSGRKLQNWGGLPHPRGMVPERLPPWLQRYVDKVSDLSLFGGLPANHVLVNQYLPGEGIMPHEDGPLYYPTVSTISLGSHTVLDFYEPRQPDDDVPMEQPRPPQRPITSLLVEPRSLLVLRGTAYTRLLHGISATRVDELDATSLPPNATACKSALPGAHLVRGTRVSLTIRRVPRVLRASSC
>gi|300794593|ref|NP_001179137.1| alkylated DNA repair protein alkB homolog 6 [Bos taurus] 445
MAGKGIGMLNLDVGGVTGGRSVCGVLLSMEDQDARVPALEPFRVEQAPPVIYYIPDFISKEEEEYLLRQVFNAPKPKWTQLSGRKLQNWGGLPHPRGMVPERLPPWLQRYVDKVSDLSLFGGLPANHVLVNQYLPGEGIMPHEDGPLYYPTVSTISLGSHTMLDLYEPRQPEDDNPTEQPRPPPRPATSLLLEPRSLLVLRGTAYTRLLHGIAAASVDALEAASLPPNAAACPSAQPGARLVRGTRVSLTIRRVPRVLRAGLLLSK
>gi|297461894|ref|XP_002701905.1| PREDICTED: alkB, alkylation repair homolog 6 [Bos taurus] 439
MLEGSLVDGLTGYLELLSMEDQDARVPALEPFRVEQAPPVIYYIPDFISKEEEEYLLRQVFNAPKPKWTQLSGRKLQNWGGLPHPRGMVPERLPPWLQRYVDKVSDLSLFGGLPANHVLVNQYLPGEGIMPHEDGPLYYPTVSTISLGSHTMLDLYEPRQPEDDNPTEQPRPPPRPATSLLLEPRSLLVLRGTAYTRLLHGIAAASVDALEAASLPPNAAACPSAQPGARLVRGTRVSLTIRRVPRVLRAGLLLSK
>gi|5738380|emb|CAB52823.1| putative protein [Arabidopsis thaliana] 426
MELERFRVGLTPTVFYIPGFITDEEQTQLLNHIYGASGSKWKTLKNRRLQNWGGMVHEKGLVPQELPPWLTKITAEIHESSGLFPSAINHVLINEYHPDQGIMPHQDGPAYFPVVAILSLGSPVVMDFTPHLRLRSGDGYISKDQSPCAESCAPERDSFSVLLMPQSLLIFKDDAYSDFLHGISDSPTQCYNQVVNEAEALAYSNEEDSRKDGDKIFHRDQTRVSLTCRLVPKVRKNLFRF
>gi|296233617|ref|XP_002762079.1| PREDICTED: alkylated DNA repair protein alkB homolog 6-like [Callithrix jacchus] 372
MAGRGMGMLNLEIGGDTGGRIGCEELVLMEEQDARVPALEPFRVEQAPPIIYYVPDFISKEEEEYLLRQVFNAPKPKWTQLSGRKLQNWGGLPHPRGMVPERLPPWLQRYVDKVSDLSLFGGLPANHVLVNQYLPGEGIMPHEDGPLYYPTVSTISLGSHTVLDLYEPRRPEDDDPTEQPRAPPRPTTSLLLEPRSLLVLRGPAYTRLLHGIAAARVDALDAASPPPNAAACQSARPGACLVRGTRISLTIRRVPRVLRAGLLLGK
>gi|297276836|ref|XP_001112577.2| PREDICTED: alkylated DNA repair protein alkB homolog 6-like [Macaca mulatta] 371
MAGRGMGMLNLEIGGDAGGRSAPPVIYYVPDFISKEEEEYLLRQVFNAPKPKWTQLSGRKLQNWGGLPHPRGMVPERLPPWLQRYVDKVSDLSLFGGLPANHVLVNQYLPGEGIMPHEDGPLYYPTVSTISLGSHTVLDFYEPRRPEDDDPTEEPRPPPRPTTSLLLEPRSLLVLRGPAYTRLLHGIAAAREDALDAASLPPNAAACPSARPGACLVRGTRVSLTIRRVPRVLRAGLLLGK
>gi|172046713|sp|Q3KRA9.2|ALKB6_HUMAN RecName: Full=Probable alpha-ketoglutarate-dependent dioxygenase ABH6; AltName: Full=Alkylated DNA repair protein alkB homolog 6 356
MEEQDARVPALEPFRVEQAPPVIYYVPDFISKEEEEYLLRQVFNAPKPKWTQLSGRKLQNWGGLPHPRGMVPERLPPWLQRYVDKVSNLSLFGGLPANHVLVNQYLPGEGIMPHEDGPLYYPTVSTISLGSHTVLDFYEPRRPEDDDPTEQPRPPPRPTTSLLLEPRSLLVLRGPAYTRLLHGIAAARVDALDAASSPPNAAACPSARPGACLVRGTRVSLTIRRVPRVLRAGLLLGK
>gi|297704512|ref|XP_002829141.1| PREDICTED: alkylated DNA repair protein alkB homolog 6-like isoform 1 [Pongo abelii] 349
MEEQDARVPALEPFRVEQAPPVIYYVPDFISKEEEEYLLRQVFNAPKPKWTQLSGRKLQNWGGLPHPRGMVPERLPPWLQRYVDKVSDLSLFGGLPANHVLVNQYLPGEGIMPHEDGPLYYPTVSTISLGSHTVLDFYEPRRPEDDDPTEQPRPPPRPTTSLLLEPRSLLVLRGTAYTRFLHGIAAARVDALDTASPPPNAAACPSARPGACLVRGTRVSLTIRRVPRVLRAGLLLGK
>gi|297704514|ref|XP_002829142.1| PREDICTED: alkylated DNA repair protein alkB homolog 6-like isoform 2 [Pongo abelii] 325
MGMLNLEIRGDAGGRIGCKELVLMEEQDARVPALEPFRVEQAPPVIYYVPDFISKEEEEYLLRQVFNAPKPKWTQLSGRKLQNWGGLPHPRGMVPERLPPWLQRYVDKVSDLSLFGGLPANHVLVNQYLPGEGIMPHEDGPLYYPTVSTISLGSHTVLDFYEPRRPEDDDPTEQPRPPPRPTTSLLLEPRSLLVLRGTAYTRFLHGIAAARVDALDTASPPPNAAACPSARPGACLVRGTRVSLTIRRVPRVLRAGLLLGK
>gi|76779194|gb|AAI05802.1| ALKBH6 protein [Homo sapiens] 324
GNLEIGGDAGGRIGCKELVLMEEQDARVPALEPFRVEQAPPVIYYVPDFISKEEEEYLLRQVFNAPKPKWTQLSGRKLQNWGGLPHPRGMVPERLPPWLQRYVDKVSNLSLFGGLPANHVLVNQYLPGEGIMPHEDGPLYYPTVSTISLGSHTVLDFYEPRRPEDDDPTEQPRPPPRPTTSLLLEPRSLLVLRGPAYTRLLHGIAAARVDALDAASSPPNAAACPSARPGACLVRGTRVSLTIRRVPRVLRAGLLLGK
>gi|109148544|ref|NP_116267.3| probable alpha-ketoglutarate-dependent dioxygenase ABH6 isoform 2 [Homo sapiens] 323
MAGRGMGMLNLEIGGDAGGRIGCKELVLMEEQDARVPALEPFRVEQAPPVIYYVPDFISKEEEEYLLRQVFNAPKPKWTQLSGRKLQNWGGLPHPRGMVPERLPPWLQRYVDKVSNLSLFGGLPANHVLVNQYLPGEGIMPHEDGPLYYPTVSTISLGSHTVLDFYEPRRPEDDDPTEQPRPPPRPTTSLLLEPRSLLVLRGPAYTRLLHGIAAARVDALDAASSPPNAAACPSARPGACLVRGTRVSLTIRRVPRVLRAGLLLGK
