# Supplementary material for: Novel AlkB Dioxygenases—Alternative Models for In Silico and In Vivo Studies
Source: PLoS One. 2012 Jan 24;7(1):e30588. doi: 10.1371/journal.pone.0030588 (PMC3265494; doi:10.1371/journal.pone.0030588)
Supplement: Fasta File S10 — Particular ALKBH7 protein sequence homologs. (FASTA) [file pone.0030588.s012.fasta]

>gi|242209561|ref|XP_002470627.1| predicted protein [Postia placenta Mad-698-R] 1784
MHVRTLILGGNVSPRSRLPPDFHYFPDFFSIPEQRVLLAAALQKLDTAESRQFRRLRKVFLAAQTNSPVAGDRHSPDHTVQAMFLPDECYNFEEGHYDGVIRRFREMHVTSWPSDINGLLPALERLQQLCLTKDTQTHILHLATDGEILPHVDNIGASGSWIMGVSLGSARIMRLESTEARDIGAFEIPLTSGSVYIQKCAVSVERGDRRTHFMDRDSTRYGYQHSILKDSVLDGKHYSGGQRLSVMIRDLLPTAHTQS
>gi|193681067|ref|XP_001942777.1| PREDICTED: similar to conserved hypothetical protein [Acyrthosiphon pisum] 747
MFTGNLACKEIVLNQLFSASRLFHLNKLFSKSSSSIEHNILKSVDKSEYVRYKFPKCINNLVDIKLQQFDSSFTIVPDIVSVDEESRLIDEIEKSLKRLRYQHDHWDDAIHGYRETEIITWKDQNNSNVIQKLRNRVFAESITEQMQRVHVLDLCDKGYVKPHIDSIRFCGNIIAGLSLLSDSVMRLADEKHPDIYVVYALLPRRSLYIMKDSARYQYTHEILSDGAPSVFSDRQIVRERRVSIVMRNEPPLRNRVFAESITEQMQRVHVLDLCDKGYVKPHIDSIRFCGNIIAGLSLLSDSVMRLADEKHPDIYVVYALLPRRSLYIMKDSARYQYTHEILSDGAPSVFSDRQIVRERRVSIVMRNEPPVEK
>gi|73987027|ref|XP_854342.1| PREDICTED: similar to spermatogenesis associated 11 isoform 1 [Canis familiaris] 1143
MAGSGRLALGTLPWPGWVRGSGPAVLSRLRDAAVVRPGFLSAAEEETLSRELEPELRRRRYEYDHWDAAIHGFRETEKSRWSEASRAILQRVQAAAFSPGQTLLSSVHVLDLEPRGYIKPHVDSIKFCGATIAGLSLLSPSVMRLVHTQEPGEWLELLLEPGSLYILRGSARYDFSHEILRDEESFFGERRVPRGRRISVICRSLPEGMESGEPGQPPPAC
>gi|114051906|ref|NP_001039867.1| probable alpha-ketoglutarate-dependent dioxygenase ABH7 precursor [Bos taurus] 1156
MAGGGQVVLRTLSQQGWVRGSGAAVLSRLQDAAVVRPGFLSTAEEETLSRELEPELRRRRYEYDHWDAAIHGFRETEKSRWSEASRAILRRVQAAAFGPGQTLLSSVHVLDLEPQGYIKPHVDSIKFCGSTIAGLSLLSPSVMRLVHTQEPGEWLELLLEPGSLYILRGSARYDFSHEILRDEESFFGERRIPRGRRISVICRSLPEGMGPGEPGQLPPAC
>gi|311248478|ref|XP_003123160.1| PREDICTED: probable alpha-ketoglutarate-dependent dioxygenase ABH7-like [Sus scrofa] 1178
MAGGGQLALRTLSGHGWVRGSGPALLSRLRDAAVVRPGFLSAAEEETLSRELEPELRRRRYEYDHWDAAIHGFRETEKSRWSEASRVILQRVQAAAFGPGQSLLSSVHVLDLEPRGYIKPHVDSIKFCGSTIAGLSLLSPSVMRLVHTQEPGEWLELLLEPGSLYILRDSARYDFSHEILRDEESFFGERRIPRGRRISVICRSLPEGMGSGEPRQPPPAC
>gi|109123098|ref|XP_001087443.1| PREDICTED: alkylated DNA repair protein alkB homolog 7 [Macaca mulatta] 1193
MAATGLLALRTLPGPSWVRGSGPSVLSRLRDAAVVRPGFLSTAEEETLNRELEPELRRRRYEYDHWDAAIHGFRETEKWRWSEASRAILQRVQAAAFGPGQTPLSSVHVLDLEARGYIKPHVDSIKFCGATIAGLSLLSPSVMRLVHTQDPGEWLELLLEPGSLYILRGSARYDFSHEILRDEESFFGERRIPRGRRISVICRSLPEGMGPGESGQPPPAC
>gi|14150066|ref|NP_115682.1| probable alpha-ketoglutarate-dependent dioxygenase ABH7 precursor [Homo sapiens] 1196
MAGTGLLALRTLPGPSWVRGSGPSVLSRLQDAAVVRPGFLSTAEEETLSRELEPELRRRRYEYDHWDAAIHGFRETEKSRWSEASRAILQRVQAAAFGPGQTLLSSVHVLDLEARGYIKPHVDSIKFCGATIAGLSLLSPSVMRLVHTQEPGEWLELLLEPGSLYILRGSARYDFSHEILRDEESFFGERRIPRGRRISVICRSLPEGMGPGESGQPPPAC
>gi|301784791|ref|XP_002927808.1| PREDICTED: probable alpha-ketoglutarate-dependent dioxygenase ABH7-like [Ailuropoda melanoleuca] 1198
MAGSGRLALGTLPLSGWVRGSGPAGLSRLRDAAVVRPGFLSAAEEETLSRELEPELRRRRYEYDHWDAAIHGFRETEKSRWSEASRAILQRVQAAAFSPGQTLLSPVHVLDLEPRGYIKPHVDSIKFCGATIAGLSLLSPSVMRLVHTQEPGEWLELLLEPGSLYILRGSARYDFSHEILRDEESFFGERRVPRGRRISVICRSLPEGMGPGERGQPPPAC
>gi|12840893|dbj|BAB24999.1| unnamed protein product [Mus musculus] 1200
MAGSRRLAMRLLSGCAWVRGSDSAVLGRLRDEAVVHPGFLSQEEEDTLTRELEPQLRRRRYEYDHWDAAIHGFRETEKSCWSDASQVILQRVRAAAFGPDQSLLSPVHVLDLEPRGYIKPHVDSVKFCGSTIAGLSLLSPSVMKLVHTQEPEQWLELLLEPGSLYILRGSARYDFSHEILRDEESFFGEHLVPRGRRISVICRSLPEGMGPGRPEEPPPAC
>gi|20988746|gb|AAH29677.1| Alkbh7 protein [Mus musculus] 1209
MRLLSGCAWVRGSDSAVLGRLRDEAVVHPGFLSQEEEDTLTRELEPQLRRRRYEYDHWDAAIHGFRETEKSCWSDASQVILQRVRAAAFGPDQSLLSPVHVLDLEPRGYIKPHVDSVKFCGSTIAGLSLLSPSVMKLVHTQEPEQWLELLLEPGSLYILRGSARYDFSHEILRDEESFFGEHRVPRGRRISVICRSLPEGMGPGRPEEPPPAC
>gi|296232653|ref|XP_002761669.1| PREDICTED: alkylated DNA repair protein alkB homolog 7-like [Callithrix jacchus] 1210
MAGTGLLALRTLPGPSWVRGSSPSVLSRLRDAAVVRPGFLSVAEEETLSRELEPELRRRRYEYDHWDAAIHGFRETEKSRWSEASRAILQRVQAVAFGPGQTLLSSVHVLDLEARGYIKPHVDSVKFCGATIAGLSLLSPSVMRLVHTQEPGEWLELLLEPGSLYILRGSARYDFSHEILRDEESFFGERQIPRGRRISVICRSLPEGMGPGESGQPPGAC
>gi|21313470|ref|NP_079814.1| probable alpha-ketoglutarate-dependent dioxygenase ABH7 isoform 1 precursor [Mus musculus] 1213
MAGSRRLAMRLLSGCAWVRGSDSAVLGRLRDEAVVHPGFLSQEEEDTLTRELEPQLRRRRYEYDHWDAAIHGFRETEKSCWSDASQVILQRVRAAAFGPDQSLLSPVHVLDLEPRGYIKPHVDSVKFCGSTIAGLSLLSPSVMKLVHTQEPEQWLELLLEPGSLYILRGSARYDFSHEILRDEESFFGEHRVPRGRRISVICRSLPEGMGPGRPEEPPPAC
>gi|148706270|gb|EDL38217.1| alkB, alkylation repair homolog 7 (E. coli), isoform CRA_b [Mus musculus] 1216
SACCGQSLKMAGSRRLAMRLLSGCAWVRGSDSAVLGRLRDEAVVHPGFLSQEEEDTLTRELEPQLRRRRYEYDHWDAAIHGFRETEKSCWSDASQVILQRVRAAAFGPDQSLLSPVHVLDLEPRGYIKPHVDSVKFCGSTIAGLSLLSPSVMKLVHTQEPEQWLELLLEPGSLYILRGSARYDFSHEILRDEESFFGEHRVPRGRRISVICRSLPEGMGPGRPEEPPPAC
>gi|157820455|ref|NP_001102854.1| alkylated DNA repair protein alkB homolog 7 [Rattus norvegicus] 1238
MAGSWRLAMRLLSGCGWVRGSDSAVLSRLRDEAVVHPGFLSQEEEDTLTRELEPQLRRRRYEYDHWDSAIHGFRETEKSCWSDASQAILQRVRAAAFGPDQTLLSLVHVLDLEHRGYIKPHVDSVKFCGSTIAGLSLLSPSVMKLVHTQEPEQWLELLLEPGSLYILRGSARYDFSHEILRDEESFFGAHRVPRGRRISVICRSLPEGMGPGRPEEPPPAC
>gi|62898233|dbj|BAD97056.1| spermatogenesis associated 11 variant [Homo sapiens] 1251
MAGTGLLALRTLPGPSWVRGSGPSVLSRLQDAAVVRPGFLSTAEEETLSRELEPELRRRRYEYDHWDAAIHGFRETEKSRWSEASRAIPQRVQAAAFGPGQTLLSSVHVLDLEARGYIKPHVDSIKFCGATIAGLSLLSPSVMRLVHTQEPGEWLELLLEPGSLYILRGSARYDFSHEILRDEESFFGERRIPRGRRISVICRSLPEGMGPGESGQPPPAC
>gi|194212524|ref|XP_001916894.1| PREDICTED: similar to spermatogenesis associated 11 [Equus caballus] 1263
MAFHDPAPRAIVWSGRLELRTLSGPGWVRGSSPAVLPLRDAAVVRPGFLSAAEEETLSRELEPLRRRRYEYDHWDAAIHGFRETEKSRWSEASRAILQRVQAAAFGPGQTLLSPVHVLDLEPRGYIKPHVDSVKFCGATIAGLSLLSPSVMRLVHTQEPGEWLELLLEPGSLYILRGSARYDFSHEILRDEESFFGERRVPRGRRISVICRSLPEGMGPGGPGQPPPAC
>gi|291415513|ref|XP_002723996.1| PREDICTED: spermatogenesis associated 11 [Oryctolagus cuniculus] 1322
MAGSGRLALRTLPVPGWVRGSSPAVVSRLRDAAVVRPGFLSAAEEETLSRELEPELRRRRYEYDHWDAAIHGFRETEKARWSEASRAILQRVQAVAFGPGQTLLPSVHVLDLEPRGYVKPHVDSVKFCGATIAGLSLLSASVMRLVHTQEPGQWLELLLEPGSLYILRGSARYDFSHEILRDEDSFFGERRIPRSRRISVICRALPEGPGTGPGEHPSAC
>gi|241174238|ref|XP_002410986.1| conserved hypothetical protein [Ixodes scapularis] 1345
MAALMGSKTLTARCAILSPLVIRVINRSWKRTCSLKPDYQGIPAPQQEISKEFLNEHFEGSDSETLGTVIRCMTLYNDFITPDEETTLLKEIETQFKRLRYESSHWDDAIHGYREVERKSWSPPCDVILQRIRTTAFSSDAAQIPHVHCLDLKEDGHIKPHVDSVRFCGDTIAGLSLLTPSVMRLVHEKHKERWVKILLKRRSLYVMTRTARYDYTHEILPNEQSIFKSTPVKKTRRISVMCRKEPS
>gi|189239805|ref|XP_001812052.1| PREDICTED: similar to CG14130 CG14130-PA [Tribolium castaneum] 1406
MILRGLLRPAWLRPCRFTHASVPQPNLVDKIPAYFELNEGLAGDPHLGQALVSSMTVHNDFLSQSEEDSLIEEIEPYMSELKYEFDHWDDAIHGYRETERLNWNEANTKILNRVREIAFPPSVAQLRHVHILDLDKNGYIKPHIDAVRFCGDTIAGLSLLSDSVMRLVHDKNKAIYANILLKKRSLYIMRGTARFDYTHEILANNCSNFKGDKVVKDRRISVICRNEPNK
>gi|242011052|ref|XP_002426271.1| GTPase mss1, putative [Pediculus humanus corporis] 1427
MQLMGKYLKCFYRNFSANVPTIFALSSGQGKCGVAVIRVSGPNAREAILKMTKCKELPKPRMASLQLIRDPQTLEELDKGLILWFPEPKSFTGEDSCEFQIHGGPAVIESVLTALSKLSNFRMAEPGDFTKRAFHAGKLDLVEVEGLGDLIHAETNLQRKQALYQMEGNLSKLYKTWRANLLKNLAHVEAYIDFSEDENIENDIIENVHKNLTVLKNEIENHLSDGRKGERLRDGIKTAIIGEPNAGKSSLLNILCQKPAAIVTPIPGTTRDTISVHLNLCGFPLTLVDTAGLRSNATDIVEQEGISRTKKVTGQSDILLLIIDAKMLMSHFQTTSSLHKPDILSVIKAHIKNLDLKTDCNITLESLMKNNLQKCIFVLNKIDLLNNEEKEVFQAFMKENNFTFSLISCKTEEGVNQLLQSMAKTMQHVCGNPTRENPVLTNSRHRYHLTESLKYLNEYFKFADTDITLSAQKLRLSLRHIGKIMGIFLRYFTDRQIQVPHYLFFNSGLDKEDKISLITGIKVIDDFITNEEENSLLLELNSHLKRMRYETGHWDNAIKDFRETEKSEWNPNNFKIIERVKNFVFENQVVPIKQVHVLDLKETGVILPHIDSIKFCGSTIAGLSLLSDSVMRLVHSKDKKKIVDVLLKRCSLYIMTGDARYNYTHEILGNDNSKFGDKIIKKGRRISVICRNEP
>gi|270012018|gb|EFA08466.1| hypothetical protein TcasGA2_TC006115 [Tribolium castaneum] 1435
MNDQIEHEICGNCKKEIPQHNYVMHSAHCARNITLCPVCKEPIPKSQFESHKKNCVAVKPKPRKPEPPPTNLEKSSYFQERKAVEDKKIAERKEKQLKKLEKFVDLGHTLKGSEKKASLIACKFCELELPKLELEEHENYCGTRTDKCLQCGELVMFKYKQIHMDSNHGFLKLKDEPGPRPSWDSTTQRSENSYTPRPRPPPLSFSSFDASVYSSYSTPSPIKKEKGESYKEISRRLDCKTEYIRNLLHDSASITVPLRHNGAVPRNHFNHNKGPAPQPPRRRPNPPTELTIPCEFCNVPIPHDDLIQHETGCRPDLARFNPRRRVPSEEDDYFVPPQPSSPEGAVAPGVAPPLPFHARKCAPTEPFVFSSNKESEVRLVLVVDKIPAYFELNEGLAGDPHLGQALVSSMTVHNDFLSQSEEDSLIEEIEPYMSELKYEFDHWDDAIHGYRETERLNWNEANTKILNRVREIAFPPSVAQLRHVHILDLDKNGYIKPHIDAVRFCGDTIAGLSLLSDSVMRLVHDKNKAIYANILLKKRSLYIMRGTARFDYTHEILANNCSNFKGDKVVKDRRISVICRNEPNK
>gi|149028157|gb|EDL83595.1| rCG45023, isoform CRA_b [Rattus norvegicus] 1440
MAGSWRLAMRLLSGCGWVRGSDSAVLSRLRDEAVVHPGFLSQEEEDTLTRELEPQLRRRRYEYDHWDSFCGSTIAGLSLLSPSVMKLVHTQEPEQWLELLLEPGSLYILRGSARYDFSHEILRDEESFFGAHRVPRGRRISVICRSLPEGMGPGRPEEPPPAC
>gi|312283663|ref|NP_081648.1| probable alpha-ketoglutarate-dependent dioxygenase ABH7 [Mus musculus] 1452
MAGSRRLAMRLLSGCAWVRGSDSAVLGRLRDEAVVHPGFLSQEEEDTLTRELEPQLRRRRYEYDHWDAFCGSTIAGLSLLSPSVMKLVHTQEPEQWLELLLEPGSLYILRGSARYDFSHEILRDEESFFGEHRVPRGRRISVICRSLPEGMGPGRPEEPPPAC
>gi|196010015|ref|XP_002114872.1| hypothetical protein TRIADDRAFT_28544 [Trichoplax adhaerens] 1453
MQLRRHSITCPLGTNLPHYLYSQDEAKAKNLAKDMLVLEDFITQEEEELLFSEIQPAFKRLKYEYSHWDDAIHGFRETEKTNWSSECNSIIARVRETAFDSNDQIMPFVHILDLAENGYIKAHVDSIKFCGRTIAGISLLSASIMRLKLDGKPDDIPVDILLQRRSLYIMKDSARYDYTHEILKDEESHWKGVHIPRSRRISVIRRIEPSK
>gi|148706269|gb|EDL38216.1| alkB, alkylation repair homolog 7 (E. coli), isoform CRA_a [Mus musculus] 1455
ACCGQSLKMAGSRRLAMRLLSGCAWVRGSDSAVLGRLRDEAVVHPGFLSQEEEDTLTRELEPQLRRRRYEYDHWDAFCGSTIAGLSLLSPSVMKLVHTQEPEQWLELLLEPGSLYILRGSARYDFSHEILRDEESFFGEHRVPRGRRISVICRSLPEGMGPGRPEEPPPAC
>gi|312078175|ref|XP_003141624.1| spermatogenesis associated 11 [Loa loa] 1459
MKNVLMECCTVIPNFITEQEEASLLDEINPHMKRMRYEKSHWDDAIHLYREREQLNWRTENEAILDRIRRHSFKKDDKQYSFVHILDLHEDGVIKPHIDSTRYCGDIITGLSLLSDAVMRLRHKDQKDQLIVDLFLQKRSLYKLGEVSRYEFYHEILGKAESYFMGKPIPRSRRISIICRDLPPNVQENELPLPTMLQKKTVAATSDTNQMI
>gi|291224759|ref|XP_002732369.1| PREDICTED: spermatogenesis associated 11-like [Saccoglossus kowalevskii] 1460
MSMLVVGRSLPLVRSKISNLSKCWFYRSFSTESVRETSSSNVNSSTPEHLYYFHEKCDNKLRQYMLDNMLVYPDFLTEGEEQSLYKEVDKYVKRMRYEYDHWDDAIHGYKETEFSRWSDSNKQIIQRVRDVAFPPGVQQLPLVHVIDLADNGYIKPHIDSVKFCGNIITGLSLLSSSIMRLVHDKNKELKIDILLKPRSLYVMRDAARFDYTHEILPDSESYFKGRHVPRARRISIMCRNEVVNQ
>gi|213510796|ref|NP_001133859.1| Alkylated DNA repair protein alkB homolog 7 [Salmo salar] 1472
MRLLITVARRIHKRPLCSPTSCLSSAASSSGAATNSGLQFRDDQLVCGSTGELVQRLSGQVEVRTEFISEEEEGALMKELEPGLRKKRYEFDHWDDAIHGYRETERAQWGVVCEGVMDRLRAVAFSEGSPLLGPVHVLDLDKAGYIKPHIDSVKFCGSTIAGLSLLSDSVMRLVREDETAEWLNLFLPRRSLYILRDQARYKFTHEILKDAESIFSGQRVPRHRRISVICRNLPV
>gi|73987029|ref|XP_868398.1| PREDICTED: similar to spermatogenesis associated 11 isoform 2 [Canis familiaris] 1474
MAGSGRLALGTLPWPGWVRGSGPAVLSRLRDAAVVRPGFLSAAEEETLSRELEPELRRRRYEYDHWDAFCGATIAGLSLLSPSVMRLVHTQEPGEWLELLLEPGSLYILRGSARYDFSHEILRDEESFFGERRVPRGRRISVICRSLPEGMESGEPGQPPPAC
>gi|198434437|ref|XP_002131961.1| PREDICTED: similar to AlkB, alkylation repair homolog 7 (E. coli) [Ciona intestinalis] 1483
MAVSPAHHLLKFRHGCMLTVKCFRFPCVKHLTTTIFRTSNSKSKNLKKQASELLEYSQEENVKSIAAEHFSLFTNFITSEEETSLITEIDTKWRRLKYQKGHWDNAIQDYRELEIRDWRTHNASIIQRIQEVAFDDGDVKNNLIHVLDLSPIGFINPHVDSTRFCGRVIAGLSLLSSCVMKYTHKGDASIWFQALLPPKSLYIMKDRVRYEFEHEILKNEDSMFKGEKVTKSRRVSLLCRSKPHIEHDDKPGQLFKPITLFENT
>gi|268533560|ref|XP_002631908.1| Hypothetical protein CBG07885 [Caenorhabditis briggsae] 1495
MQISRRALQKSLILFHNIQKWPAALAEEIVQACYVKKDFITEAEEKSLLTEVEPHMKRLRYEKSHWDDAIHLYREREQRKWRDENLDVISRIRSESFGANTEHLTYVHILDLHKDGVIKPHIDSIRYCGDVITGVSLLSDAIMRLRHKDQKDELVVDLLMPRRSLYRLGGPGRYDFTHEVLDETESVWQGQKVPRDRRISIICRDLPKLSNRAIQEEEIKLKPIPEEN
>gi|62955187|ref|NP_001017609.1| alkylated DNA repair protein alkB homolog 7 [Danio rerio] 1512
MTLLIRVSRQIQRKSLQNTSLYRIFSESSALRKGPECTDECKWLCGSSEEILSAVRGQVEVRQNFISEEEENALFKEVEAGLRKKRYEFDHWDDAIHGYRETERLQWGAASENILRRVRTVAFPEGSPLLGPVHVLDLDKKGYIKPHIDSVKFCGSTIAGLSLLSDSIMRLVPENNTTDRVDLLLSRRSLYILRDDARFKFTHEILKDEESFFSGQKVPRHRRISVICRNLPM
>gi|307186823|gb|EFN72243.1| Alkylated DNA repair protein alkB-like protein 7 [Camponotus floridanus] 1515
MALRLLFYNINRALCHTSSKHIATSNSDIKGGLNESAKDWKIKLHNSMKVLPNFISEEEENILMQEVDPYMKRLRYEYSHWDNVSKMRLINKAIHGYRETEWRKWNKDSSQILDRVRKKAFPPEMTQLTLVHILDLASEGWIKPHIDSVRFCGGIIAGLSLLTDSVMKLMMEGREKECVECFLLPRRSLYIMSGVARYKYNHEILKSEESYFEGRHVPKSRRISIICRSEPDPEVSENSTI
>gi|118781137|ref|XP_311296.3| AGAP000760-PA [Anopheles gambiae str. PEST] 1516
MFAGYSCARSARWTLRALLPVELLPSARSLHRTAPQRHENANEAATAQPACVTFFGHWPAAERATFLADMRVLERFVDEPEEQSLLAEIEPYLKRLRYEFDHWDDAIHGYRETERKHWYPANRAILDRVVAVAFDGAAMPYVHVLDLAEEGVIKPHVDSVRYCGNTIAGISLLSDSVMRLVRTNDEEQTNAEYRQIFSQERHNKYWADILLPRRSLYVMRHTARYKFTHEILPRKESLFRDALIHKTRRISIICRNDP
>gi|260815741|ref|XP_002602631.1| hypothetical protein BRAFLDRAFT_266169 [Branchiostoma floridae] 1519
MLVHENFISEEEEEILFKEVEPKLKRILRYEFDHWDDAIHGYREIERSDWSEQSQPILQRLRRLAFPPGVAQLHLVHVLDLAKEGWIKPHVDSVKFAGNTIAGLSLLSPSVMRLVHSDNKAWVADVLLKPRSLYIMRDAMRYDYTHEILKAEESKFRGEEVPRNRRVSVICRNEPPVPTTD
>gi|55962456|emb|CAI11480.1| novel protein [Danio rerio] 1523
MTLLIRVSRQIQRKSLQNTSLYRIFSESSALRKGPECTDECKWLCGSSEEILSAMRGQVEVRQNFISEEEENALFKEVEAGLRKKRYEFDHWDDAIHGYRETERLQWGAASENILRRVRTVAFPEGSPLLGPVHVLDLDKKGYIKPHIDSVKFCGSTIAGLSLLSDSIMRLVPENNTTDRVDLLLSRRSLYILRDDARFKFTHEILKDEESFFSGQKVPRHRRISVICRNLPM
>gi|195469782|ref|XP_002099815.1| GE16706 [Drosophila yakuba] 1524
MLQRVSQAAFCGQVMPFVHILDLADSGVIKPHVDSTRFCGNTIAGISLLSDCVMRLKRVTKDLDSVSHSADLLLPRRSLYIMSALARYEFTHEILARDQSWFKKRLVERSRRISVICRNEP
>gi|194912594|ref|XP_001982537.1| GG12876 [Drosophila erecta] 1525
MLVLRRVVCPAAARIPDVWTRSFGLVEFAGQWPHSEQRQFESDMRVIRDFVTAKEEQLLMREIEPHISRLPYESSHWDDAIHGYRELERRKWSPENRAMLDRVSQAAFGGQVMPFVHILDLADSGVIKPHVDSTRFCGNTIAGISLLSDCVMRLKRVTKDPDSASHSADLLLPRRSLYIMSALARYEFTHEILARDQSWFKKRLVEKRRRISVICRNEP
>gi|195448419|ref|XP_002071649.1| GK25028 [Drosophila willistoni] 1526
MQILKDFISLNDEQQLLDEISPRLRRLPYQCNHWDDAIQNYRELELNQWNNSNNQSVIQRIRQLAFQGDKNILHHVHILDLAPEGIIKPHVDSKRFCGHIIAGLSLLSDSVMRLIPENKPNSYFADILLPKRSLYIMTDMARYQFTHEILCQQLSMFKGRPISKQRRLSLIFRLDASSNTT
>gi|225709416|gb|ACO10554.1| Alkylated DNA repair protein alkB homolog 7 precursor [Caligus rogercresseyi] 1528
MRLISALLSTIRFSGPGWTKEPGLQSAFSSSFTLIPDFISPDEEKQLFREVEPVLKRLVFEKDHWDDAILHFRETEKKHWRKGNASIIQRIHDAAFESSDSIRPLAHILDLASNGLIKPHVDSIKFCGSTISVLSLLSSSIARFRVESDRETYVDVPLPARSLYILKGASRYDFTHEILGPEEDLNKGRRISIVIRNEVK
>gi|47214908|emb|CAG04102.1| unnamed protein product [Tetraodon nigroviridis] 1530
MKLLLTVIKRTYKPAVSAGLRRFASGGPLPASEALIVGSSRELVQKLGPQAQVRTAFITEEEEQALLRELDPGLKKKRYEFDHWDDAIHGFRETERVSWGEACEGIIQRVRATAFAEGSPLLGPVHILDLDKNGFIKPHIDSVKFCGSTIAGINLLSDSVMRLVKENDTSQWLDLLLPRRSLYILRDQARYHFTHEILKEEQSVFKGRKVPRLRRISVICRNLPDGCC
>gi|170056690|ref|XP_001864144.1| conserved hypothetical protein [Culex quinquefasciatus] 1537
MQATIPCNLVKLVKFLQCRGISIAVRTCSSSVGNPVKQECPPQTPPYLTLHGQWPSTDRAAFLTGMTVLPNFITEAEEQSLLDEIEPYLRRMRYEFDHWDDAIHGYRETERKHWFPANRAIFDRVKQLAFAGETLPYIHVLDLTAEGVIKPHVDSVRYCGTTIAGLSLLSDSVMRLVRTNDEEQTNADYRQIFASNREDKYWSDVLLARRSLYIMKDIARYKFTHEILAGQDSVFKERHVDKGRRISIICRNDP
>gi|195441106|ref|XP_002068369.1| GK13660 [Drosophila willistoni] 1542
MILLNRSSSIRHLLRHCHRQVIAARNKDNLTDFHGKWPEKEQQNFIKDMRVITDFISEAEEQQLHEEIEPYMSRLRYEFDHWDDAIHGFRETERKKWYPHNRDILERVRDIAFQGSIMPYVHILDLAPDGVIKPHVDSTRYCGTTIAGISLLSDSVMRLVRTDAQKYEQGDSLNKAGESNENAATAAAETEAYRHQPAALKDDNFYADLLLPRRSLYIMSHTARYNFTHEILAKEESKFLNAPIEKTRRISIICRNEP
>gi|308475429|ref|XP_003099933.1| hypothetical protein CRE_24582 [Caenorhabditis remanei] 1544
MRISRSNLQKALIYFHNLQKWPKELAEEMKTCCYVKKDFITEVEEKSLLTEVEPHMKRLRYEKSHWDDAIHLYREREQRKWRDENLEVISRIRSESFGVNTEHLTYVHILDLHKDGVIKPHIDSIRYCGDVITGVSLLSDAIMRLRHKDRKEELIVDLLMPRRSLYRLGGPGRYEFTHEVLGESESCWEGEKVPRNRRISIICRDLPKVTNRAKEEEIQLKPIPEEN
>gi|115940469|ref|XP_001184737.1| PREDICTED: similar to AlkB, alkylation repair homolog 7 (E. coli) [Strongylocentrotus purpuratus] 1571
MFAIILSNIFASISITFEVINIILAIINITFAINISFSTISITVIEAAIHGFRETEKSRWSEVNSPIIQRIRDQAFPEGSAQLTLVHVLDLAQNGYIKPHVDSIKFCGSTIAGLSLLSPAVMRLVHEENSNQWVNALLSPRSLYIMRDKIRYDYTHEVLKEEESVFRGNPVTRGRRISIMCRAEVSQSSQQTDN
>gi|115894368|ref|XP_001197784.1| PREDICTED: similar to AlkB, alkylation repair homolog 7 (E. coli), partial [Strongylocentrotus purpuratus] 1572
LPVRPVIIAMFAIILSNIFASISITFEVINIILAIINITFAINISFSTISITVIEAAIHGFRETEKSRWSEVNSPIIQRIRDQAFPEGSAQLTLVHVLDLAQNGYIKPHVDSIKFCGSTIAGLSLLSPAVMRLVHEENSNQWVNALLSPRSLYIMRDKIRYDYTHEVLKEEESVFRGNPVTRGRRISIMCRAEVSQSSQQTDN
>gi|268370137|ref|NP_001161250.1| alkB, alkylation repair homolog 7 [Nasonia vitripennis] 1574
MLIKVLQPKWNHLKIPFRLLRQCSSNASSVPAKNNNNEEFTDWKEKLHATMNVYENFITPEEEDSLLKDVGPYLKRLRYEYAHWDNMIHGYRETEFLKWNEDNVKIINKVREKAFPPGMPQLGLVHVLDLAEDGWIKPHVDSTRFCGEVIATISLLSDCIMRLTYVGHEKEYWDDFLIPRRSLYVMKGVARHKYSHAVLSKKESIYKGKVVDKLRRISVICRSEPE
>gi|85726474|ref|NP_648511.2| CG14130 [Drosophila melanogaster] 1576
MIIQNRSPLIGHILRRCHRQAVESNAIKANLTAYFGKWPETEQKEFRQHMRIITDFISEPEEQQLHEEIEPYMSRLRYEFDHWDDAIHGFRETERKKWFPKNREILERVRQVAFDGAVMPYVHILDLAPDGVIKPHVDSTRYCGNTISGISLLSDSVMRLVRTDEQRYQQQSSGTATDPNSQGSEPDAAYRHQPEASLKNNFYADILLPRRSLYIMSHTARYKFTHEILAKEHSQFQGALVPRTRRISIICRNEP
>gi|195326936|ref|XP_002030179.1| GM25300 [Drosophila sechellia] 1582
MIIQNRSPLIGQIMRRCHRQAVENNAIKANLTTYFGKWPETEQKEFRQHMRIITDFISEPEEQQLHEEIEPYMSRLRYEFDHWDDAIHGFRETERKKWFPKNREVLERVRQVAFDGAVMPYVHILDLAPDGVIKPHVDSTRYCGNTISGISLLSDSVMRLVRTDEQRYQQQTSETATDPNSQGPEPDVAYRHQPEAPLKNNFYADILLPRRSLYIMSHTARYKFTHEILAKEQSQFQGTLVPRTRRISIICRNEP
>gi|71998257|ref|NP_001022442.1| hypothetical protein Y46G5A.35 [Caenorhabditis elegans] 1587
MKITPRTLQHLIKFHNLELWPKDLAETMKTCCYVKKDFITEAEEKSLLVDVEPHMKRLRYEKSHWDDAIHLYREREQRKWRDENLEVISRIRSESFGANTEHLTYVHILDLHKDGVIKPHIDAIRYCGDVITGVSLLSDAIMRLRHKDQKDELIMDLLMPRRSLYRLGGPGRYDFTHEVLGEQESVWNGEQVPRERRISIICRDLPKVANRQTAEEEIKLKPIPEEI
>gi|194869425|ref|XP_001972449.1| GG13880 [Drosophila erecta] 1590
MIIQNRRLPRIIGQILRRCHRQAVESNARKDNLTAYFGKWPETEQTEFRQHMRLITDFISEPEEQQLHEEIEPYMSRLRYEFDHWDDAIHGFRETERKKWFPKNREILERVRQVAFDGAIMPYVHILDLAPDGVIKPHVDSTRYCGNTISGISLLSDSVMRLVRTDEQRYQQQSSGSATEPTAQGSEPDAAYRHQPEVPLGNNFYADILLPRRSLYIMSHTARYNFTHEILAKEHSQFQGTLVPRTRRISIICRNEP
>gi|195589623|ref|XP_002084550.1| GD14332 [Drosophila simulans] 1592
MIIQNRSPLIGQILRRCHRQAVENNAIKANLTAYFGKWPETEQKEFRQHMRIITDFISEPEEQQLHEEIEPYMSRLRYEFDHWDDAIHGFRETERKKWFPKNREVLERVRQVAFDGAVMPYVHILDLAPDGVIKPHVDSTRYCGNTISGISLLSDSVMRLVRTDEQRYQQQSSGTATDPNSQGSEPDAAYRHQPEAPLKNNFYADILLPRRSLYIMSHTARYKFTHEILAKEHSQFQGTLVPRTRRISIICRNEP
>gi|170571892|ref|XP_001891909.1| spermatogenesis associated 11 [Brugia malayi] 1594
MKNVLLQCCTVIPNFITKDEEISLLDEINPHMKRMRYEKSHWDDAIHLYREREQLKWRKENEAILDRIRKHSFXKEDKQHLFVHILDLHEDGVIKPHIDSVRYCGDVITGLSLLSDAVMRLRHKDRKDELIVDLFLQQRCLYRMAEFSRYEFYHEVLGKAESYFMEKPIPRSRRISIVCRDLPRNVQENESHTASNIVGKRELLQRSDTERI
>gi|307191857|gb|EFN75281.1| Alkylated DNA repair protein alkB-like protein 7 [Harpegnathos saltator] 1603
MVLTSRVISRIANRAFCYTSLRHVANSNSDTKELNADLMKDWKVELHNTMKILPNFISEKEEEILLQEIEPYMKRLRYEFSHWDNAIHGYRETEWRKWNEDNSEIIDRVRKTAFPRDVAQLSLVHILDLSAKGWIKPHVDSIRFCGGIIAGLSLLSDSVMRLTMVEHEKECSECFLLPRRSLYIMSGVARYKYNHEILKSEESYFEGQHIPKNRRISVICRSEPDPEIS
>gi|110758828|ref|XP_394923.3| PREDICTED: similar to Y46G5A.35 [Apis mellifera] 1607
MQIFPNFITVEEEKSLTEEIDPYIKRLRYEQSHWDDAIHNYRETEKSKWNEKNIKIIDRIRKKAFSKEISHIPLIHILDLASEGWIKPHVDSIKFCGEIIAGLSLLTDSIMRLKMVDNESLYKDFLLSRRSLYIMSGIARYNYTHEILKNKESFFEGQYILKDRRISIICRSQPNHNFSRYVYIM
>gi|301622700|ref|XP_002940667.1| PREDICTED: probable alpha-ketoglutarate-dependent dioxygenase ABH7-like [Xenopus (Silurana) tropicalis] 1612
MACTARTQDGGCIRCSRLPWKHETPGRAQAIHGFRETERLQWSPENSAVLQRVREKAFPPGEEQLSLVHVLDLKKEGYIKAHVDSVKFCGSTIAGICLLSSSIMRLVSVDNSEERADLLLPRRCLYVLSGKVRYNFTHEILRDEESFFNGAHVQRERRISVICRNLPAS
>gi|194748335|ref|XP_001956602.1| GF24508 [Drosophila ananassae] 1613
MLILRRCSPFVQILRRCHKQAIEQNSNGKNNLTAFFGKWPEGEQQDFQQHMRIITDFISETEERQLHEEIEPYMSRLRYEFDHWDDAIHGFRETERKKWFPHNREVLERVRQVAFDGAIMPYVHILDLAPDGVIKPHVDSTRYCGTTISGISLLSDSVMRLVRTDAKRYQQQSESKGTDDAAYRHRPEAKLENNFYADLMLPRRSLYIMSHTARYNFTHEILAKEHSSYRGTPVPKTRRISIICRNEP
>gi|89243283|gb|ABD64800.1| Dvir_CG14130 [Drosophila virilis] 1618
MRIVPDFISEAEEKQLHEEIEPYMSRLRYEFDHWDDAIHGFRETERKKWYPKNRELLERVRQVAFNGEIMPYVHILDLAPDGVIKPHVDSTRYCGNTISGISLLSDSVMRLVRTDAEKYQQNSSNASTEDTSYRQQPEALLENNFYADLFLPRRSLYIMSHTARYNFTHEILGNEHSKFLGNPVKKTRRISIICRNEP
>gi|219129983|ref|XP_002185155.1| predicted protein [Phaeodactylum tricornutum CCAP 1055/1] 1620
MLSLTARGRVSRLAAKHLLPCVLFSSCPSAVFDPDPSLLNATKAPLDFDNSASVYREFITEAQEQTLIEELQAKLKRSRYQKGHWDAAIVDYRETEVIDEASTLSVEFRGVLERVRAQILARHLMHKHQSVAPELLWLPCHCIDLKKEGELNAHVDSVRFSGDIVAGLSLMSSSIMRLREEKQELVSSQRKQTKDEPYVDLFLQERSLYVLEGYSRYRYTHELLPSGSTFGDKVVHRENRLSIIFRDSK
>gi|195378260|ref|XP_002047902.1| GJ11670 [Drosophila virilis] 1623
MVISYRGTLIRQILRRCHRAVAASKNSNSLTCFHGVWPPTERRDFEQHMRIVPDFISEAEEKQLHEEIEPYMSRLRYEFDHWDDAIHGFRETERKKWYPKNRELLERVRQVAFNGEIMPYVHILDLAPDGVIKPHVDSTRYCGNTISGISLLSDSVMRLVRTDAEKYLQNSSNASTEDTSYRQQPEALLENNFYADLFLPRRSLYIMSHTARYNFTHEILGNEHSKFLGNPVKKTRRISIICRNEP
>gi|156375837|ref|XP_001630285.1| predicted protein [Nematostella vectensis] 1630
EKLQDLVSGNLEVCEDFISAEEENLLLKEIEPYLKRQKYQYDHWDGAIHGYRETEKSQWPVEILRIFKRMKDTAFSPGTKLLPRVHGLDLAPNGYIKPHIDSVKFCGSTIAGLSLLSSSVMRFVHKEHNTVMVDTLLPARSMYIIRNAVRYEFTHEVLSDEMSYWRGEHILRDRRISVILRNQPE
>gi|195129111|ref|XP_002009002.1| GI13804 [Drosophila mojavensis] 1632
MVIQYRGELILQILRRCHRAVAATKSSAGLTSFHGVWPSAERKDFEQDMRIVPDFISEAEEKQLHEEIEPYMSRLRYEFDHWDDAIHGFRETERKKWYPKNRELLERVREVAFNGAIMPYVHILDLAADGVIKPHVDSVRYCGNTISGISLLSDSVMRLVRIDPQKYQQNGSSDSAEDTAYRQQPAALLENNFYADLLLPRRSLYIMSHTARYNFTHEILANEHSKFLGNPVPKTRRISIICRNEP
>gi|195018904|ref|XP_001984869.1| GH16721 [Drosophila grimshawi] 1651
MVIIRRSALIGQILRRCHRAVAANTNNKNSLTCFHGNWPPAEQRDFEQHMRIVPEFISEAEEKQLHEEIEPYMSRLRYEFDHWDDAIHGFRETERKKWYPQNRELLERVRLLAFNGAIMPYVHVLDLAADGVIKPHVDSIRYCGNTISGISLLSDSVMRLVRTDAKKHQQNGTSTEDDTAYRQQPVTALENNFYADLLLPRRSLYIMSHTARYNFTHEILSKEHSKFLGKPVTKDRRISIICRNDP
>gi|195493599|ref|XP_002094486.1| GE21850 [Drosophila yakuba] 1652
MIIQNRSPLIGQILRRCHQQAMKINARKDNITAYFGKWPETEQKEFRQHMRIIADFISEPEEQQLHEEIEPYMSRLRYEFDHWDDAIHGFRETERKKWFPKNREVLERVRQVAFDGAIMPYVHILDLAPDGVIKPHVDSTRYCGNTISGISLLSDSVMRLVRTDEQRYQQQSPGTATQPTSQGSEPDAAYRHQPEAPLKNNFYADILLPRRSLYIMSHTARYNFTHEILSKEHSQFRGTLVPKTRRISIICRNEP
>gi|301115370|ref|XP_002905414.1| conserved hypothetical protein [Phytophthora infestans T30-4] 1681
MLSSRALRRSSAPLRRLLSSFAVAAPCSQSLWQDVYNLDATHCHDPLVSEGDLQIMLDVITEDEEKVLADECSRILKRRRYEEDHWDNVIIKFKEMERSRWSTETQRILQKVREVAILPKELTYFPAVHVIELAEDGYIKPHVDSIKFSGRVVAGINLLSPSIMSFKEEHGDSIIDGYLQRRSMYMMTGRVRYHYTHEILPGAQTFRGELPVNRTHRISVMLRDEFLEEHVAKYHTPFAKPNIETQ
>gi|194768649|ref|XP_001966424.1| GF22171 [Drosophila ananassae] 1682
MLVLGRLARPGNTLSRQIHSLLDFAGAWPASERCAFEKDMQVLQDFVTAEEEQALLREIEPHLSRLPYETSHWDEAIQGYRETEQRNWNADNRLVLERISHLAFDGRAMPFVHILDLAESGVIKPHVDSTRFCGNTIAGLSLLSDSVMRLVRVVEDRGDPYWADLFLPRRSLYVMSSLARYHFTHEILARELSTFRLTPIGRKRRISVICRFYYLFSWIWTSERFRSFLPLVGITGPSDSGNEVALIEQSPESQESQEDALLGGPVNDLEEIAFVVDGTNRKPSNPFHQPVNIEVSIKACIGKSAPLGKTVRGTLMVPQPPPKPTTTLCTVPPPRWGLVIPGDTLSVAIMLIWIFAMVWFRLLPKLTSKKRAGKMSHKSVQTGNDKVSIWIYRDNLDRILKKRKIPGVLCEDDLAKKIKSHMDAFEESSSVITAEELLVSLAQFRQRMAQRERNANLEEHQVNMQTQTDEDLELLFLISNFQPMDVDEYPDFGQMEDGARDVYYDEEGAVEFLKLELGIRNMYPDPQPEDLNVFYDFLPEIEYFYPDFRDFSLEIEYFYPDFCDFSQEYPHFPEDFLTDYEDVLDNVSLDDLFSIDENAAGDGMMKTPPGPEMEPTAAEEEPPRQVPDVQAEAEAPEEVGGTTNQVLWHLESGLQYVVNCQVLSDEDCQLEAEEEEEDTPKDDQGPEPEDAPEDPEEVEP
>gi|198463308|ref|XP_001352774.2| GA12780 [Drosophila pseudoobscura pseudoobscura] 1683
MIILNRCSPIRQILRRCHTEAAACSKVRSPLTAFFGKWPESEQQEFVQHMRIIPDFITESEEQQLHEEVEPYMNRLRYEFDHWDDAIHGFRETERKKWYPHNRDVLERVRQVAFDGAIMPYIHVLDLAADGVIKPHVDSTRYCGTTISGISLLSDSVMRLVRTDAQKYQQPVTETVTDAKSADSDAVYGHRRFPEALLENGFYADLLLPRRSLYIMCHTARYNFTHEILSKEHSTFLGTAIPKARRISIICRNDP
>gi|74025276|ref|XP_829204.1| hypothetical protein [Trypanosoma brucei TREU927] 1712
MQTSPVRLGALIRYVSFRHAPKFRQPRPEEVIGLPVKETPPHCVPAFVLPDFINEAEERALLALTEPWFSRLPCNEGHMDALIHHYKEFYRSYKGLMEGEGACGSCEDGCRHVRRALERCWSAASGYVPATPLDDRVHFLRLSECGFIRAHADDTRNSSGIIAGLCLGSARVMTLTHPDHAGQRVELMLAPRAFYVLMGAARYKWEHSVDWIRDDDEHIERVRGRVPPGERSLVFDGKETEFRRGERTAIIFRGVSPLELLKHKTLERKGHT
>gi|195169671|ref|XP_002025644.1| GL20813 [Drosophila persimilis] 1730
MNRLRYEFDHWDDAIHGFRETERKKWYPHNRDVLERVRQVAFDGAIMPYIHVLDLAADGVIKPHVDSTRYCGTTISGISLLSDSVMRLVRTDAQKYQQPVTETVTDAKSADSDAVYGHRRFPEALLENGFYADLLLPRRSLYIMCHTARYNFTHEILSKEHSTFLGTAIPKARRISIICRNDP
>gi|71661420|ref|XP_817731.1| hypothetical protein [Trypanosoma cruzi strain CL Brener] 1731
MMNITRLLREALHNYVSLRYAPSFQQPQPREVIGVPTRGIPPNFLPAFVVPEAIGEEEEQALLAFTEPWFSRLPYNDGHMDSLIHHFKEFYRSYREIAGDTADNGSNSTHEEVDEKTAALARTALRRCRKLASEYLANIPLDDRVHFLRLNSNGFIRAHVDESRNSSGIVAGLSLGSARVMTLTHPKHPEERAELLLAPRAFYALIGTARYEWEHSVDWSEDGTENLERVRGNLLMEGTPVTFDGRETQHKRGERTAVIFRGVSPIELLLTKMRMKRAAT
>gi|58265654|ref|XP_569983.1| hypothetical protein CNC05880 [Cryptococcus neoformans var. neoformans JEC21] 1751
MKPLPRILTRRLATAPLPALTLRSPSPLLRPLHPPAAAPAPDDFVLYPSFLSEDEQDVLVRMALSKLGRSRAGAARRARRQRAGAGVAADGSGNGLQRLFTGEYAFEEGHYDSVIHGYRESLLSTLPPSPHPLLAPTLRRIYSLFFSSLPALPHSTTHTETPLPPAGTLTHILHLSPTGAILPHVDNLEASGRVILGVSLGAERTLRLRRKLRDGAGVEKGESTGEKGWEVRLGSGSVYIQRDAIRYGYEHSILPFDDPSSIWDGERLEPGHRISIMIRDVPPKPDL
>gi|157872016|ref|XP_001684557.1| hypothetical protein [Leishmania major strain Friedlin] 1756
MRFVFRRLLPASTAAVAAPPSLLSMRGAPSFVHPPAEEAIGKDVRATPANWVTAYVLPEVITEQEEKTLLDFSEPWFERLSYNDGHMDGLIHHYKEFYRSYAAITQAAETGSDAGLNMPHANLEVDLPLVSEALARAHDLAQTYLPCIPIDDRVHFLRLAGSGFIRAHVDESRNSTGIVAGLCLNAGRVMTLTHPAYPGERVELMLAPRCLYILIGRARYDWAHSVDWVGDDDEHIRRIQKSLAVEGTPIRFDGAETPYRRSDRTAIIFRGVSPMTLLVRRMRQRG
>gi|146092519|ref|XP_001470316.1| hypothetical protein [Leishmania infantum] 1771
MRVVFRRLLPESTAVVAAPSSLLSMRGAPSFVHPPAEEAIGKDVRATPANWVTAYVLPEVITEQEEKTLLDFSEPWFERLSYSDGHMDGLIHHYKEFYRSYAAITQAAETGSDAGLNMPHANLEVDLPLVSGALARAHDLAQAYLPRIPIDDRVHFLRLAGSGFIRAHVDESRNSTGIVAGLCLNAGRVMTLTHPEYPGERVELMLAPRCLYILIGRARYDWAHSVDWIGDDDEHIRRIQKSLVVEGTPIRFDGAETPYRRFDRTAIIFRGVSPMTLLARRMRQRG
>gi|223994167|ref|XP_002286767.1| predicted protein [Thalassiosira pseudonana CCMP1335] 1776
NFLTVEEGKAITVEVGKRMKRRRFEQGHWDAVIVGYREAIQRTREHLAARYFPNNGDNEQTVKWIPCHAIDLSEKGRLDAHVDSVKFSGKIVAGISLLSDSIMRLKPCSNEGDSEAQEYVDLYLPKFSLYVLSGMSRFNYTHELLPSGSQFRTDDGSKCIDVTRGRRLSIIFRDKLR
>gi|256080803|ref|XP_002576666.1| hypothetical protein [Schistosoma mansoni] 1778
MSIAVQRYTFLSARSCSGFSSIALSTYRKAWFTKCNSKHPNLIKTVSNELILKQDFVTENQESSLINELDSVLCKRKYQTKHWDYAIKNFRELERKSWHTTTNQLVVDRLKATTVGSGLTATTMAMEADAARIDQSVLPLIHVLDLAENGEIMAHVDSVKFCGESIAVLSLLSDSILRLAVAPQSEVVGVPQDQYEYLNSLDLPPIGSWIDVFIPRRSVYIIRGALRYLLTHAILSNDQVNEIRNEHSIDLYNLHRGRRVSVICRTHSINNLIPYYTNVEESSTGGFSELWSSSRTLIRRGGFDHKRLDRRSRSRSPVLFSSVHLASSGPTSGVEIQPSEETRRIIVRRPLQDPKDDVEDYTEKQSKSKPNDYSRSNNDDNKRRLRDERSKKLMPRPIPFKNRPVPITVPSGIDRENTCPMLLRLFYSTNARHYSLSDYNKRRTPENEIQFNTWIDATLAELADEVRNVVPIARRRGTRMHFAIVYPDSRGTYGRRQLGVVITGYGSNSIELDNNSTDTTTNRNNNIQRPFNLIDDSSVTLLSKKFQIGDYVDCAIVEYTPGSLGGWSSGRRPLGPPPPSTTTTTGSDPRGFTLEEARMI
>gi|170094792|ref|XP_001878617.1| predicted protein [Laccaria bicolor S238N-H82] 1782
MTCRQAFNMVHTLSGVSANVPGFTLWSKFLTRSEQWTLLAASLHKLDSMGPRKGRRLRQEHFKTKFNGSPPEMGEGSLQNLFAPDGLYEFQEGHFDGVIRHYREMHLTSWPVDTFDGLEAILSRLSSLCPSRATQTHLLHLASYGDIYPHTDNIGASGSWILGVSLGDERLLKMEKEGDFFSVELPSGSVYLQRDSVRYQYKHSILRKNIHQRDPSISGQRMSIMIRVCALEFF
>gi|167521924|ref|XP_001745300.1| hypothetical protein [Monosiga brevicollis MX1] 1783
MSQWQRVVPGGARWALAVVVQGCPRQSRLPGLGRALGVDHQAAAANWGVQMFPEVITGDEEAVLLAAIERPLRRKRYSGAHFDGAIRDYREIFKQEWPAEAQEILDRVRARPELAEFAFNPAVHVLDLAPAGEIWPHVDSIKHAGPVIVGLSLLTQARMDFAPHEGDEARFHFTHAVTATTSTYEGNTVERDRRISLLFRQEPSPAQLDLHD
>gi|226487236|emb|CAX75483.1| Alkylated repair protein alkB homolog 7 precursor [Schistosoma japonicum] 1789
MNFVTRKFPFISKCGVCFRSYFEGSSFSGKVWLTKINSQHPDLVKVVANEFYLKQDFVTETEESCMIDEVDFALRKHKYQTKHWDYAIKNFREIERGNWQSATNQLVIDRLKMITAENSGITTMVKAEVVAENIDQLVLPLIHILDLAENGEIMPHVDSVKFCGESIAVLSLLADSILRLAVAPQSEVVGVPEGQRDYLHALNLPAIGSWIDILIPRRSVYIIRGALRYLLTHAILSNEQVAFMRNGHSVDMYNLHRGRRVSVICRTHAMNSNLIPFYKNTKESLVDVKT
>gi|256070102|ref|XP_002571386.1| hypothetical protein [Schistosoma mansoni] 1793
EKVXXXXSVLPLIHVLDLAENGEIMAHVDSVKFCGESIAVLSLLSDSILRLAVAPQSEVVGVPQDQYEYLNSLDLPPIGSWIDVFIPRRSVYIIRGALRYLLTHAILSNEQVNEIRNEHSIDLYNLHRGRRVSVICRTHSINNLIPYYTNVEESSTGVKT
>gi|226487238|emb|CAX75484.1| Alkylated repair protein alkB homolog 7 precursor [Schistosoma japonicum] 1799
MITAENSGITTMVKAEVVAENIDQLVLPLIHILDLAENGEIMPHVDSVKFCGESIAVLSLLADSILRLAIAPQSEVVGIPEGQRDYLHALNLPAIGSWIDIFIPRRSVYIIRGALRYLLTHAILSNEQVACMRNSYSVDMYNLHRGRRVSVICRTHAMNSNLIPFYNNTKESLVDVKT
>gi|154340723|ref|XP_001566318.1| hypothetical protein [Leishmania braziliensis MHOM/BR/75/M2904] 1826
MRSVSRRLLLASPATTIVAAPQSLLSMRGAPSFVHPPAEEAIGKDVKATPANWVTAYVLPEVITEPEEQALLDFSEPWFKRLSYNDGHMDGLIHHYKEFYRSYATIMQTAETGNDPGLSTSHANLETDLSLVSGALARVHNLAQVYLPRIPIDDRVHFLRLAGSGFIRAHADETRNSAGIVAGLCLNAGRVMTLTHPKHPGEHVELMLAPRCFYILLGRARYDWEHSVDWVCDDDEHIRRIQKSIVVEGTPIRFDGAETPYRRFDRTAIIFRGISPMALLARRMHERRS
>gi|195493620|ref|XP_002094495.1| GE20172 [Drosophila yakuba] 1832
MIIQNRIPLIGHILRRCHQQAMKINARKYNLTAYFGKWPETEQKEFRQHMRIIADFISEPEEQQLHEEIEPYMSRLRYEFDHWDDAIHGFRETERKKWFPKNREVLERVRQVAFDGAIMPYVHILDLAPDGVIKPHVDSTRVSPEAPLKNNFYADILLPRRSLYIMSHTARYNFTHEILSKEHSQFRGTLVPKTRRISIICRNEP
>gi|309299265|gb|EFP75856.1| hypothetical protein PGTG_01187 [Puccinia graminis f. sp. tritici CRL 75-36-700-3] 1614
MAQVMKTLRACSRASMPARPSCSVTIRIIAPSCAASQRPPSFNASSIGIPARRNLSSQSYDLRDETCEWFEIPDGHSEYHKDLYEPTDFVLHPRFLTGQEQDLILDHSLTRLDKMERPRARRRGGSQRAGGTEPRREASRFRAEEEYSFEAGHFDQVISGYREMQLGQFVSPSDTTPTHQSLASILARLQALLPEAPRPPLIHLLHLSSQGRIDPHVDNLEASGSTIVGLSLGSTRVMRLGHQAAPIHTHLKVLLPPGSVYIQRDSVRYNLQHSIPIHDSFKNQPIIGAQRLSIMLRNQH
