# Supplementary material for: Novel AlkB Dioxygenases—Alternative Models for In Silico and In Vivo Studies
Source: PLoS One. 2012 Jan 24;7(1):e30588. doi: 10.1371/journal.pone.0030588 (PMC3265494; doi:10.1371/journal.pone.0030588)
Supplement: Fasta File S12 — Particular ALKBH9 protein sequence homologs. (FASTA) [file pone.0030588.s014.fasta]

>gi|224117932|ref|XP_002331596.1| predicted protein [Populus trichocarpa] 1728
MQDLKKCSPLRYYTWQVNVVKGLKLYDDLFTDSELSKLTAFVNELRVAGQKGELSGETFILFNKRMQGNKRELLQLGVPIFGHIKEEAARNSNIEPIPALLQGVIDHLEEYSQPFLKPPHLDQPISTLVMGITEDRSPFC
>gi|47027032|gb|AAT08731.1| unknown [Hyacinthus orientalis] 1665
GLVNGYFPQLAEGYMMLVLGQIAVTRVETIQLIAVGWSFQLWKIAIYQTSRDASTDSLPQAGENIPQSQDATWKQMKMPKEFVGNLLIDGKTVNVFEGLKLYEELLDSSDIVRLNSLANELRAAGHKGEFSGLTYVVYKRPMKGHGRELVQLGLPIAEGSAQGETITGTAAEPRVEPIPSLLQDVLDGFVQKQVLGVKPDFCVIDFFSEGDHSQPHLWPCWYGRPVCNLFLTACDMVFGRTIEGDHRGNYRGPLSFSFY
>gi|218196769|gb|EEC79196.1| hypothetical protein OsI_19904 [Oryza sativa Indica Group] 1627
MIILTKDLKGNTAYQRVTLSALITRSALSAPRGSRFRKVNVVKGLKIYEDVFTTSELMKVADFINEIRQAGRNGELSGETFIFFNKQIKGNKREIIQLGVPLFQPTTEESNCHIEAIPLVLQAVIDHLVLWRLIPESRKPNSVIINFFDEFCQVGHLSMSKDLSVLVPQVTYTNQFTDEKLKFAIQLELPVAVVRQNTQSAQNEVFECYISVEAGASKVSHIKTCDTIKLIHMTSR
>gi|224111402|ref|XP_002315841.1| predicted protein [Populus trichocarpa] 1265
MAMPPGNVVIPDKMQFPAGAGGGAAAAGNEIHQHHPQRHQWFPVDERDGFISWLRGEFAAANAIIDSLCHHLRAVGEPGEYDLVVGCIQQRRCNWNHVLHMQQYFSVGEVVAALQQAVLRRQQQQQQQNHHHHQHRFYHDQGKVGGKDFKRSSSAGFNRGYRSGGGGEAVKEGVNSSVENRTFNGNSSENVRSEKFEEVKSGGDCGNSDDKRDVTAKPHTHNLLNSSGNSQGTFSGNSEAVVVDDRCSPKDLVVLPESDSHPSNNQNEKQNLAITPKTFVAEEMIDEQKVNVVDGLKLYEKLLDGLEVPKLVSLVNELRAAGRRGQFQGKYFIVLLRGWPTLFCLGLRLRPVKLGYQGMHLPKLKMKLGPPKAYRRVESIPAMLQEVIDRLVGMQVLTVKPDSCIIDIYNEGDHSQPRMWPPWFGKPVSVLFLTECELTFGREIETVHHGDYRGSLKLSLVPGSLLVMQGKSSDVAKHAIPMIRKQRMLITFTKSQPKKFSSTDGSRLPSHAVAPSSHWGPSLSRSPNHPRHPVPKHYAAIPTAGVLPVPPIRPQIPPPNGVQPIFMTTTVPFPAPVPIPPVSTGWLTASPRHPSARLPVPIPGTGVFLPPPGSGNASSPLQLSTAATEMNFHTETASLPEKENGLGKSNCDTSASPKEKLAEKTQRLDCNGILDGRAVKKEEQQSVNHTVADQSAGAV
>gi|302808473|ref|XP_002985931.1| hypothetical protein SELMODRAFT_446423 [Selaginella moellendorffii] 1240
MAAMPNQLPHRIFVDEAKAAGIPPPGQAPPPLVQPWIPDERDSFISWLRSEFAAANAIIDAMCQHLPVVASCPGEYDFVLNCVRQRRYNWTAVLHMQQYFSVEEVVMALQQVALKRRHLHQQQGIGSGSDGGGALWGDSDFRRPNFSRAASTPADKKENFVPETSKSDSDISSKAGTSEEKISGTTAIAAVGGESIDEVGSHQQEGQSGQHDPSLASVDRSSERTAQARSSNGKPQELVVKVSKNFQSLENVDGRVINAVEGLRICENVFSSLEIERLVSSLSDLQGAGRKVELGATGYRILGGKRFLKGKSSDLMIQQNADNTEDAQKSSSQDDTPDSLPEIVQFIADRLLEQHIIPASKRPDSYIINFLGEGGYLPPQTNSQEFDQPFCIITLQSDCSMVFGRFISMESPREFRGQFRISASIGSVIVLQGNSAKLARYAVPALPTKRCCLILGKTLVKRFSRNMGFQRSSSSGGLLNTSMRPAANSSSGGGGGGNNPMASSPMQQGFPATGVPASPTPASPPQGGPFPPLPLPVMVPGWSPVPRPGRFNGTGVFLPYAAPNGPGRPMGSGHRSKGPVLQRINSLPASFRSSQNGPSSSAVNSDKSLADDPGASSITIGSGSNSQALDQSASSDSSDRANNFTDKL
>gi|302806246|ref|XP_002984873.1| hypothetical protein SELMODRAFT_446040 [Selaginella moellendorffii] 1191
MAAMPNQLPHRLFVDEAKAAGIPPPGQPPPPLVQPWIPDERDSFISWLRSEFAAANAIIDAMCQHLPVVASCPGEYDFVLNCVRQRRYNWTAVLHMQQYFSVEEVVMALQQVALKRRHLHQQQGIGSGSDGGGALWGDSDFRRPNFSRAASTPADKKENFVPETSKSDSDISSKAATSEEKISGTTAIAAVGGESIDEVGSHQQEGQSGQHDQSLASVDRSSERTAQARSSNGKPQELVVKVSKNFQSLENVDGRVINAVEGLRICENVFSSSEIERLVSSLSDLQGVGRKVELGATGYRILGGKRFLKGKSSDLMIQQNADNTEDAQKSSSQDDTPDSLPEIVQFIADRLLEQHIIPASKRPDSYIINFLGEGGYLPPQTNSQEFDQPFCIITLQSDCSMVFGRFISMESPREFRGQFRISASIGSVIVLQGNSAKLARYAVPALPTKRCCLILGKTLVKRFSRNMGFQRSSSSGGLLNTSMRPAANSSSGGGGGGNNPMASSPMQQGFPATGVPASPTPASPPQGGPFPPLPLPVMVPGCSPVPRPGRFNGTGVFLPYAAPNGPGRPMGSGHRSKGPVLQRINSLPASFRSSQNGPASSAVNSGKSLADDPGASSITIGSGSNSQALDQSASSDSSDRANNFTDKL
>gi|110288546|gb|AAP51882.2| hydroxyproline-rich glycoprotein family protein, putative, expressed [Oryza sativa (japonica cultivar-group)] 1183
MAAPGPGWVVPPPPQPQPQQQQQAVVVDGRDGLVAWLRGEFAAANAIIDLLLAHARDAADPAGFDAVAAAVQRRRHHWAPVLHLQHYFPVTEVALALHHAAARQGPPPPPPPPRPPSGSAGAEGDDAAIASGGVKEVETSAEATQNSQLVSHISHATEAQPQKGLHVISNVVPVPTCFVVNEVIDGRMVNVLEGLKLYKGYVDLTEIGKVLSFVNEAKTMRRKPGLEAGQTVVVAKRPMKGHGREIIQLGLPITEGPPEDEHLREVKVDPIPGVLQNLFDSLVHQKVVPSSPDYCVIDIFNEGDYSHPHHHPPWYGRPICTLCLTDCDMVFGHVIAADSRGDHAGPLKLSLSTGSVLVFEGKSADIAKRALPATSKQRILLSFGKSVSRKHVQSESSLLITPPLTPPPMPWAAPLRPGNIAIHPSSPKQLVYNPSNRVPAVSTPGLHHIPSNGIQTVFVAPLPITPKAVPFASAVTLPNSTAAWIAEAAPRPASPRLPLQGTGVFLPPGSGNPPPAQKLGVKHADAKPFFPQESSASSSGVSARAHKANGSVSSKPTRKDDMAEAKPKCNGSSDGGSSVAHAKATGGLEEQNVVAK
>gi|115480924|ref|NP_001064055.1| Os10g0116900 [Oryza sativa Japonica Group] 1170
MAAPGPGWVVPPPPQPQPQQQQQAVVVDGRDGLVAWLRGEFAAANAIIDLLLAHARDAADPAGFDAVAAAVQRRRHHWAPVLHLQHYFPVTEVALALHHAAARQGPPPPPPPPRPPSGSAGAEGDDAAIASGGVKEVETSAEATQNSQLVSHISHATEAQPQKGLHVISNVVPVPTCFVVNEVIDGRMVNVLEGLKLYKGYVDLTEIGKVLSFVNEAKTMRRKPGLEGQTVVVAKRPMKGHGREIIQLGLPITEGPPEDEHLREVKVDPIPGVLQNLFDSLVHQKVVPSSPDYCVIDIFNEGDYSHPHHHPPWYGRPICTLCLTDCDMVFGHVIAADSRGDHAGPLKLSLSTGSVLVFEGKSADIAKRALPATSKQRILLSFGKSVSRKHVQSESSLLITPPLTPPPMPWAAPLRPGNIAIHPSSPKQLVYNPSNRVPAVSTPGLHHIPSNGIQTVFVAPLPITPKAVPFASAVTLPNSTAAWIAEAAPRPASPRLPLQGTGVFLPPGSGNPPPAQKLGVKHADAKPFFPQESSASSSGVSARAHKANGSVSSKPTRKDDMAEAKPKCNGSSDGGSSVAHAKATGGLEEQNVVAK
>gi|125530963|gb|EAY77528.1| hypothetical protein OsI_32569 [Oryza sativa Indica Group] 1169
MAAPGPGWMVPPPPQPQPQQQQQAVVVDGRDGLVAWLRGEFAAANAIIDLLLAHARDAADPAGFDAVAAAVQRRRHHWAPVLHLQHYFPVTEVALALHHAAARQGPPPPPPPPRPPSGSAGAEGDDAAIASGGVKEVETSAEATQNSQLVSHISHATEAQPQKGLHVISNVVPVPTCFVVNEVIDGRMVNVLEGLKLYKGYVDLTEIGKVLSFVNEAKTMRRKPGLEGQTVVVAKRPMKGHGREIIQLGLPITEGPPEDEHLREVKVDPIPGVLQNLFDSLVHQKVVPSSPDYCVIDIFNEGDYSHPHHHPPWYGRPICTLCLTDCDMVFGHVIAADSRGDHAGPLKLSLSTGSVLVFEGKSADIAKRALPATSKQRILLSFGKSVSRKHVQSESSLLITPPLTPPPMPWAAPLRPGNIAIHPSSPKQLVYNPSNRVPAVSTPGLHHIPSNGIQTVFVAPLPITPKAVPFASAVTLPNSTAAWIAEAAPRPASPRLPLQGTGVFLPPGSGNPPPAQKLGVKHADAKPFFPQESSASSSGVSARAHKANGSVSSKPTRKDDMAEAKPKCNGSSDGGSSVAHAKATGGLEEQNVVAK
>gi|29367427|gb|AAO72586.1| unknown [Oryza sativa Japonica Group] 1088
MASAAVIPSSAPGAAAAGAAAVXSAGWVVDERDGFISWLRGKFAAANAIIDLLLLXLRSVGEPGEFEHVAAAVQQRRHHWAPVIHMQQFFPVGDVAYALQQAGXRRRAPPHHQQQGPGASPSPPPXPPRGRPSFSASHSHHRHGGHHHRSDSVRGGGTGATAGSDKDGREVHNKEEKGMKEAENVVEAKSSQLESLVSHEGEKTPRPQAVAEGSSKVVPTPVEYTVNDIIDGKTVNAVEGLKVYEGLVNENEKNKILSLLNETKASFRRGGLEAGQTVIIGKRPMKGHGREIIQLGIPIVEGPPEDDYPRETKVEAVPGLLHDLFDRLCQKEIIPTKPDYCVIDYYNEGDYSHPHQSPPWYGRPFCTFCLTDCDMVFGRVISGERGDHRGPLKLLLSTGSLLVLHGKSADVAKRAIPAACKQRILLSFGKSLSRKQVPSESVSRFTTPLTPPPMPWGPPRPANMARHSSSPKHFGYAPNSGVLPAPAIGAHHIPPSDGMQPLFVAPAPVAAAAMPFPSPVPLPNLTNSLDGRSCSKVCSTTTPSSWHGGLPSSWIGSRTASSDD
>gi|222624533|gb|EEE58665.1| hypothetical protein OsJ_10079 [Oryza sativa Japonica Group] 1082
MASAAVIPSSAPGAAAAGAAAVESAGWVVDERDGFISWLRGEFAAANAIIDLLLLHLRSVGEPGEFEHVAAAVQQRRHHWAPVIHMQQFFPVGDVAYALQQAGWRRRAPPHHQQQGPGASPSPPPPPPRGRPSFSASHSHHRHGGHHHRSDSVRGGGTGATAGSDKDEGEKTPRPQAVAEGSSKVVPTPVEYTVNDIIDGKTVNAVEGLKVYEGLVNENEKNKILSLLNETKASFRRGGLEAGQTVIIGKRPMKGHGREIIQLGIPIVEGPPEDDYPRETKVEAVPGLLHDLFDRLCQKEIIPTKPDYCVIDYYNEGDYSHPHQSPPWYGRPFCTFCLTDCDMVFGRVISGERGDHRGPLKLSLSTGSLLVLHGKSADVAKRAIPAACKQRILLSFGKSLSRKQVPSESVSRFTTPLTPPPMPWGPPRPANMARHSSSPKHFGYAPNSGVLPAPAIGAHHIPPSDGMQPLFVAPAPVAAAAMPFPSPVPLPNSTTAWMAEAAPRSAPQRLPVPGTGVFLPPGSGHALPHQMMTASQSPAEPISSTDSSAYVHNKSTSTMGEMANGDVSPKSSPAKQSDAVEQKPECNGSSNGGSSLVDKKSAVSKEQQNGGMKKVGSNKVQPNAAK
>gi|218192412|gb|EEC74839.1| hypothetical protein OsI_10686 [Oryza sativa Indica Group] 1048
MASAAVIPSSAPGAAAAGAAAVESAGWVVDERDGFISWLRGEFAAANAIIDLLLLHLRSVGEPGEFEHVAAAVQQRRHHWAPVIHMQQFFPVGDVAYALQQAGWRRRAPPHHQQQGPGASPSPPPPPPRGRPSFSASHSHHRHGGHHHRSDSVRGGGTGATAGSDKDGREVHNKEEKGMKEAENVVEAKSSQLESLVSHEGEKTPRPQAVAEGSSKVVPTPVEYTVNDIIDGKTVNAVEGLKVYEGLVNENEKNKILSLLNETKASFRRGGLEAGQTVIIGKRPMKGHGREIIQLGIPIVEGPPEDDYPRETKVEAVPGLLHDLFDRLCQKEIIPTKPDYCVIDYYNEGDYSHPHQSPPWYGRPFCTFCLTDCDMVFGRVISGERGDHRGPLKLSLSTGSLLVLHGKSADVAKRAIPAACKQRILLSFGKSLSRKQVPSESVSRFTTPLTPPPMPWGPPRPANMVRHSSSPKHFGYAPNSGVLPAPAIGAHHIPPSDGMQPLFVAPAPVAAAAMPFPSPVPLPNSTTAWMAEAAPRSAPQRLPVPGTGVFLPPGSGHALPHQMMTASQSPAEPISSTDSSAYVHNKSTSTMGEMANGDVSPKSSPAKQSDAVEQKPECNGSSNGGSSLVDKKSAVSKEQQNGGMKKVGSNKVQPNAAK
>gi|108707075|gb|ABF94870.1| hydroxyproline-rich glycoprotein family protein, putative, expressed [Oryza sativa (japonica cultivar-group)] 1038
MASAAVIPSSAPGAAAAGAAAVESAGWVVDERDGFISWLRGEFAAANAIIDLLLLHLRSVGEPGEFEHVAAAVQQRRHHWAPVIHMQQFFPVGDVAYALQQAGWRRRAPPHHQQQGPGASPSPPPPPPRGRPSFSASHSHHRHGGHHHRSDSVRGGGTGATAGSDKDGREVHNKEEKGMKEAENVVEAKSSQLESLVSHEGEKTPRPQAVAEGSSKVVPTPVEYTVNDIIDGKTVNAVEGLKVYEGLVNENEKNKILSLLNETKASFRRGGLEAGQTVIIGKRPMKGHGREIIQLGIPIVEGPPEDDYPRETKVEAVPGLLHDLFDRLCQKEIIPTKPDYCVIDYYNEGDYSHPHQSPPWYGRPFCTFCLTDCDMVFGRVISGERGDHRGPLKLSLSTGSLLVLHGKSADVAKRAIPAACKQRILLSFGKSLSRKQVPSESVSRFTTPLTPPPMPWGPPRPANMARHSSSPKHFGYAPNSGVLPAPAIGAHHIPPSDGMQPLFVAPAPVAAAAMPFPSPVPLPNSTTAWMAEAAPRSAPQRLPVPGTGVFLPPGSGHALPHQMMTASQSPAEPISSTDSSAYVHNKSTSTMGEMANGDVSPKSSPAKQSDAVEQKPECNGSSNGGSSLVDKKSAVSKEQQNGGMKKVGSNKVQPNAAK
>gi|115451803|ref|NP_001049502.1| Os03g0238800 [Oryza sativa Japonica Group] 1034
MASAAVIPSSAPGAAAAGAAAVESAGWVVDERDGFISWLRGEFAAANAIIDLLLLHLRSVGEPGEFEHVAAAVQQRRHHWAPVIHMQQFFPVGDVAYALQQAGWRRRAPPHHQQQGPGASPSPPPPPPRGRPSFSASHSHHRHGGHHHRSDSVRGGGTGATAGSDKDGREVHNKEEKGMKEAENVVEAKSSQLESLVSHEGEKTPRPQAVAEGSSKVVPTPVEYTVNDIIDGKTVNAVEGLKVYEGLVNENEKNKILSLLNETKASFRRGGLEAGQTVIIGKRPMKGHGREIIQLGIPIVEGPPEDDYPRETKVEAVPGLLHDLFDRLCQKEIIPTKPDYCVIDYYNEGDYSHPHQSPPWYGRPFCTFCLTDCDMVFGRVISGERGDHRGPLKLSLSTGSLLVLHGKSADVAKRAIPAACKQRILLSFGKSLSRKQVPSESVSRFTTPLTPPPMPWGPPRPANMARHSSSPKHFGYAPNSGVLPAPAIGAHHIPPSDGMQPLFVAPAPVAAAAMPFPSPVPLPNSTTAWMAEAAPRSAPQRLPVPGTGVFLPPGSGHALPHQM
>gi|226530462|ref|NP_001145739.1| hypothetical protein LOC100279246 [Zea mays] 1026
MASAAAVIASPAPGAAAAEPAAWLVDERDGFITWLRGEFAAANAIVDHLIFHLRSISEPGEYDHVFSLVQQRRHHWPHVIHMQQFFPVSDIAFALQQASWRRHAPPAQALGAGASPAALPPPPPRRASFSQSHHSHQHHRHGAHYRPDPARGAATAATGSEKDGREVHNNKEGRGLKEAGNVVDTKSLRLDSPITDEGEEKSKLQAVSEESSKMVATPVEYSTNEIIDGSMVNTVEGLKVYEGLLNVTEANKILSLVNETRASYRRGGLEARQKVIIAKRPMKGHGREIVQLGVPIIDGPPDDENLRETRVEAIPGLLNDLFDRLSQQEIIPFKPDYCVIDIFNEGDYSHPHQSPSWYGRPLCTLCLTDCDMVFGRYISGEKGDHRGPLKLSLATGSLLLMQGRSIDCAKRAIPATRKQRVILNFGKSVARKHIPAESAWSTPLTPPMPWGQSSRPVNGSRHPQSPKHYGYAPISGVLPAPPVGAHHVPPSDGMQPLFVAPAPISAAAIPFTPTVPLQNTSAAWIQEVTPRPAPPRFPGPGTGVFLPPGSGHPLPHQMMPASHGHGEPNSPQGSSAYLHSKVNGKETSNGNLSPKNSPRKTSCTAEEKPECNGSLNGGGGSADEKSTVGMEQQNGVQKNVGSSKVQPHGHATE
>gi|8778238|gb|AAF79247.1|AC006917_32 F10B6.11 [Arabidopsis thaliana] 1005
MAMPPPGNVTTPSEKLQFPPPANWIPDERDGFISWLRAEFAAANAIIDSLCQHLQAVGDHNEYESVIGSIHHRRLAWSQVLTMQQFFPVADVSYNLQQIAWKRQQQMPPQRHYNSDQVGKFGARRSGPGFNKHHGGGGGYRGADSMARNGHNFNGVNSDRVEHREEAKLASDVKALSVAEEKRDGSEKPRSDSKVEKKLEESETQEEIVKNHKCNSGSKDNSLISEQKQEENDKECPASMAKTFVVQEMYDAKMVNVVEGLKLYDKMLDANEVSQLVSLVTNLRLAGRRGQLQSEAYVGYKRPNRGHGREMIQLGLPIADTPPDDDSIKGKSFKMLFTYNFCVLVNMRYGLYADRRIEPIPSALSDIIERLVSKQIIPVKPDACIIDFFSEGDHSQPHMFVPWFGRPISVLSLSECDYTFGRVIVSENPGDYKGSLKLSLTPGSVLLVEGKSANLAKYAIHATRKQRILISFIKSKPRNSNWGPPPSRSPNQHIRHPTGPPKHYPVVIPSTGVLPTPSHRPPNGAVQPIFIPPSPPLASPMPFPGGVPTGPPVWPLLPPHPRHQTAPQPRMPIPGTGVFLPPGSNQELADNSNGTEGKLDLKAKEEARNGFGEGECDGSNGKQSN
>gi|242041605|ref|XP_002468197.1| hypothetical protein SORBIDRAFT_01g041520 [Sorghum bicolor] 943
MASAATAAAVMTSPVPGAAAAAAAAEPAAWLMDERDGFITWLRGEFAAANAIVDLLILHLRAIGEPGEYDHVFSVVQQRRHHWTHVIHMQQFFPVNDIAFALQHAGWRRRAHPAQALGPAASPAAPPPPPPRRPAFSQSHHSHQHHRHGGHYRPDPPRGGSAFAATGSEKDEGEKESKLQAVSEGSSKVVATPVEYSTNEIIDGSMVNTVEGLKVYEGLVNMTEANKILSLVNETKASYRRGGLEAGQTVIIAKRPTKGHGREIVQLGVPIIEGPPDDENQRETRVEAIPGLLHDLFDRLSQQEVIPFKPDYCVIDIFSEGDYSHPHQSPPWYGRPLCTLCLTDCDMVFGRSISVGERGDHRGPLKLSLATGSLLLMQGKSVECAKRAIPATRKQRVILNFGKSVARKHIPAESTRFTPPLTPPPMPWGQSSRPANISRHPQSPKHFGYAPASGVLPAPAVGSHHVPPPDGMQPLFVAASPVSAAAIPFTPAVPLPNTTATWIQEAPRPAPPRFPGPGTGVFLPPGSGHPLPHQMMPASHGHGEPNSPQGSSAYLHNNKITGKEMSNGNHSPKNSPTKRSYTAEEKPECNGSSNGGGIFVDEKSAVGMEQQNGSLKNVGSSKVQPPGHATK
>gi|224099599|ref|XP_002311547.1| predicted protein [Populus trichocarpa] 691
MAMPPGNVVIPDKVQFPAGAAGGGGGGNEIHQHQLQRHQWFPVDERDGFISWLRGEFAAANAIIDSLCHHLRAVGEAGEYDLVVGCIQQRRSNWNHVLHMQQYFSVGEVIVALQQVVLRRQQQQQQQQQNHHHQQRFYYDHGKVGGRDFKRSSSAGFNRGHRGGGGGGGGDAVKEGVNSSVENHSFNGNSSENIRSEKFEEVKSGGDGGKSDDKKADATAKSHTDNHKNSSGNAQGTFSGNSEAVANEKQNLAITPKTFVAEEKIDGQMVNVVDGLKLYENLLDGLEVSKLVSLVNELRATGRRGQCQGQTYILSKRPMKGHGREMIQLGLPIADAPAEDENATGTSKGTVESIPALLQDVIEHFVAMQVMTMKPDSCIIDIYNEGDHSQPHMWPPWFGKPVSVLFLTECELTFGKVIDTLHHGDYKGSLKLSVAPGSLLVMQGKSSDLAKHAIPMIKKQRMLVTFTKSQPKKLTSNDGPRLPSHAVAPSSHWGPPPSRSPNHLRHPVPKHYAAIPTTGVLLVPPIRPQIPPPNGVQPLFMTTPVAAPMPFPAPVPIPPVSTGWPTSSPRHPSARLPVPIPGTGVFLPPPGSGNASSALQLSATATEMNFPTETEKEKENGPGKSNHDTS
>gi|222423994|dbj|BAH19958.1| AT1G14710 [Arabidopsis thaliana] 681
MAMPPPGNVTTPSEKLQFPPPANWIPDERDGFISWLRAEFAAANAIIDSLCQHLQAVGDHNEYESVIGSIHHRRLAWSQVLTMQQFFPVADVSYNLQQIAWKRQQQMPPQRHYNSDQVGKFGARRSGPGFNKHHGGGGGYRGADSMARNGHNFNGVNSDRVEHREEAKLASDVKALSVAEEKRDGSEKPRSDSKVEKKLEESETQEEIVKNHKCNSGSKDNSLISEQKQEENDKECPASMAKTFVVQEMYDAKMVNVVEGLKLYDKMLDANEVSQLVSLVTNLRLAGRRGQLQSEAYVGYKRPNRGHGREMIQLGLPIADTPPDDDSIKDRRIEPIPSALSDIIERLVSKQIIPVKPDACIIDFFSEGDHSQPHMFVPWFGRPISVLSLSECDYTFGRVIVSENPGDYKGSLKLSLTPGSVLLVEGKSANLAKYAIHATRKQRILISFIKSKPRNSNWGPPPSRSPNQHIRHPTGPPKHYPVVIPSTGVLPTPSHRPPNGAVRPIFIPPSPPLASPMPFPGGVPTGPPVWPLLPPHPRHQTAPQPRMPIPGTGVFLPPGSNQELADNSNGTEGKLDLKAKEEARNGFGEGECDGSNGKQSN
>gi|18394153|ref|NP_563957.1| hydroxyproline-rich glycoprotein family protein [Arabidopsis thaliana] 676
MAMPPPGNVTTPSEKLQFPPPANWIPDERDGFISWLRAEFAAANAIIDSLCQHLQAVGDHNEYESVIGSIHHRRLAWSQVLTMQQFFPVADVSYNLQQIAWKRQQQMPPQRHYNSDQVGKFGARRSGPGFNKHHGGGGGYRGADSMARNGHNFNGVNSDRVEHREEAKLASDVKALSVAEEKRDGSEKPRSDSKVEKKLEESETQEEIVKNHKCNSGSKDNSLISEQKQEENDKECPASMAKTFVVQEMYDAKMVNVVEGLKLYDKMLDANEVSQLVSLVTNLRLAGRRGQLQSEAYVGYKRPNRGHGREMIQLGLPIADTPPDDDSIKDRRIEPIPSALSDIIERLVSKQIIPVKPDACIIDFFSEGDHSQPHMFVPWFGRPISVLSLSECDYTFGRVIVSENPGDYKGSLKLSLTPGSVLLVEGKSANLAKYAIHATRKQRILISFIKSKPRNSNWGPPPSRSPNQHIRHPTGPPKHYPVVIPSTGVLPTPSHRPPNGAVQPIFIPPSPPLASPMPFPGGVPTGPPVWPLLPPHPRHQTAPQPRMPIPGTGVFLPPGSNQELADNSNGTEGKLDLKAKEEARNGFGEGECDGSNGKQSN
>gi|297849886|ref|XP_002892824.1| hypothetical protein ARALYDRAFT_471658 [Arabidopsis lyrata subsp. lyrata] 651
MAMPPGNVTTPSEKLQFPPPPANWIPDERDGFISWLRAEFAAANAIIDSLCQHLQAIGDHNEYESVIGSIHHRRLGWSQVLTMQQFFPVADVSYNLQQIAWKRQQQMPPQRHYNSDQVGKFGGRRSGPGFNKHHGGGYRGADSMARNGHNSYTNSDFHSVSSDRVEHREEAKLASDVKALSVAEEKREGSEKPKSDSKVGKKLEKSETQEEIVNHKCNSASKDNSLSSEQKEEEKDKECPASMVKTFVVQEMYDAKMVNVVEGLKLYDKMLDAKEVSQLVSLVNNLRLAGRRDQLRSAYVGYKRPNRGHGREMIQLGLPIADTPPDDDNRRIEPIPSALSDIIERLVSKQIIPVKPDACIIDFFNEGDHSQPHMFVPWFGRPISVLSLSECDYTFGRVIVSDNPGDYKGSLKLSLTPGSVLLVEGKSANLAKYAIHSTRKQRILISFIKSKPRNSITGSNWGPPPSRSPNHFRHPTGPPIHYPVIPSTGVLPTPSHRPPNGAAQPIFIPPSPPLAPPLPFPCGVPTGPTVWPMLPPHPRHQPPPQPRMPIPGTGVFLPPGSNQELVKQGSLEKTDNSNGSSNTAEGKLDVKTKEEARNGIAGGECDGSNGKQSN
>gi|147790116|emb|CAN65462.1| hypothetical protein [Vitis vinifera] 634
MPSGNVVISDKMQFPGGGGGGGGGGAAEIHHHRQWFPDERDGFISWLRGEFAAANAIIDSLCNHLRLIGEPGEYDAVIGCIQQRRYNWSSVLHMQQYFSVAEVIYALQQVGWRRQQRHLDPVKGAGKEYKRYGVAYRQGQRGETAKDSHNSNFENHSHDANSSGTLEKGERVSEIYDDVKGGDKGDVVGKLEDKDLSAAAEKKEVMNFVIFGQLEQMLLQNPMQIAVRRVQKTQKDPDVAFQRLRPMTWMMEARSCNMIMENNAHPVQNQNEKPNPTTSPKTFVGTEIFDGKAVNVVDGLKLYEELFDDSEVSKFVSLVNDLRAAGKRGQLQGQTFVVSKRPMKGHGREMIQLGVPIADAPLEDESVVGTSKGMFHNRRTESIPSLLQDVIGQLVGSQVLTVKPDACIIDFYNEGDHSQPHIWPTWFGRPVCILFLTECDMTFGRVIGADHPGDYRGSLKLSLVPGSLLVMQGKSADFAKHAIPSLRKQRILVTFTKSQPKKTTASDGQRLLPPAAQSSHWVPPPSRSPNHMRHPMGPKHYGAVPTTGVLPAPAPPMRPQLPPPNGMQPLFVTTAVAPAMPFPAPXPLPTGSPGWPAAPPRHPPPRLPVPGTGVFLPPPGSGNSSSPQHISTEATSTSVETAAPTEKENGSGKSSSNSNTVSPKGKLDGKVHRQECNGSMDETGVDERAVTKEEQQHNDELKELEFIHKSCCTVGYRPNVFSTTLSHLIATRSPHLILPFVPIRERLKEKLEECFGCEYELFIEFTGLISWTRGASIGWHSDDNRPYLKQRDFAAVCYLNSYGKDFKGGLFHFQDGDPTTIVPLAGDVVMYTADCRNIHSVDEAGCCSDFLIICLGTSSASPGSVTDPDLSHKKPLKCAVLDLKIWRAGIVLEYNSNEMQNSKDAQITDGERLTLTLWFSRDCSHDEDAKLVSHLSQSQLHSSNNEPDSYLPLPASSSMYWFSPDHISQHQSGFDICWARMHILGYDLFSPQDKSCFSALDSSCDFSEXLMEQLQLARGDELFGQEFVNILHVLQVVQFYSWKASKLQTSKVERETENLVVKLSESQREKINSLRTTFLNDQQLAETVLGTSCGESRQHSFQWVSFSAAVGAWEDYTRELRKELVLSLPYWINHQAIFSVPFDGS
>gi|118487131|gb|ABK95394.1| unknown [Populus trichocarpa] 588
MAMPPGNVVIPDKVQFPAGAAGGGGGGNEIHQHQLQRHQWFPVDERDGFISWLRGEFAAANAIIDSLCHHLRAVGEAGEYDLVVGCIQQRRSNWNHVLHMQQYFSVGEVIVALQQVVLRRQQQQQQQQQQQQNHHHQQRFYYDHGKVGGRDFKRSSSAGFNRGHRGGGGGGDAVKEGVNSSVENHSFNGNSSENIRSEKFEEVKSGGDGGKSDDKKDATAKSHTDNHKNSSGNAQGTFSGNSEAVAVDDRSSPEESDSHPSNNQNEKQNLAITPKTFVAEEKIDGQMVNVVDGLKLYENLLDGLEVSKLVSLVNELRATGRRGQCQGQTYILSKRPMKGHGREMIQLGLPIADAPAEDENATGTSKERRVESIPALLQDVIEHFVAMQVMTMKPDSCIIDIYNEGDHSQPHMWPPWFGKPVSVLFLTECELTFGKVIDTLHHGDYKGSLKLSVAPGSLLVMQGKSSDLAKHAIPMIKKQRMLVTFTKSQPKKLTSNDGPRLPSHAVAPSSHWGPPPSRSPNHLRHPVPKHYAAIPTTGVLLVPPIRPQIPPPNGVQPLFMTTPVAAPMPFPAPVPIPPVSTGWPTSSPRHPSARLPVPIPGTGVFLPPPGSGNASSALQLSATATEMNFPTETEKEKENGPGKSNHDTSASPKEKSAEKTQRQDSNGDVDGIAVKKEEQQSVSHTVAGQSAGAV
>gi|302817770|ref|XP_002990560.1| hypothetical protein SELMODRAFT_428958 [Selaginella moellendorffii] 546
MAPEDGSLCMVDRGVSLDSSGGHWVAAATAGDERDVFISWLKGEFAAANAIIDALCQHLQQVVGRPGEYDFVLGSVHQRRYNWNPVLHMQQYYSIADVLFSLQQVAFRKQAPVASGGDSPVQVEGNPSIRSGLKSNKVDAEIESKRSDSPLADEASIASDTTSSVEELKTELPSSNISTAKRSDAKKTSSVADESAEKSMSGFEEIDGQKVNVLEGLKVHEGIFDTKEASRLAALVSESHAAKKKNKIEAGGKRSSKAKGKEVIHFGTIPSEISSPVTEETAEPMPAFLESIIDRLVKCQVVPASKRPDSCSISVLEPGDYMPPHKHNNFEQPLFILSLGSQSELAFGRNLKANSSSTDEKYKVGLPAGSVLVLEGNSAQMVQCAVQPLQSTRMLVTFGKMANKSLKAIIGSPTSPSGSPVSPTVAPDASFGNNKPGHNFVHVLAPARGFQSSRTQQGVPAPMVVPVRTAPGQVLQAQQPVIIASVGPFSPVTMVGPGWSTPPPPGITRVPSPGTGVFLPASNGAVLYNSSHRSRSAAHHFDAASDGHHHRKAIAA
>gi|302803799|ref|XP_002983652.1| hypothetical protein SELMODRAFT_422939 [Selaginella moellendorffii] 529
MAPEDGSLCMVDRGVSLESSGGHWVAAATAGDERDVFISWLKGEFAAANAIIDALCQHLQQVVGRPGEYDFVLGSVHQRRYNWNPVLHMQQYYSIADVLFSLQQVAFRKQAPVACGGDSPVQVEGNPSIRSGLKSNKVDAEIESKRSDSPLADEASIASDTTSSVEELKTELPSSNISTAKRSDAKKTSSVADESAEKSMSGFEEIDGQKVNVLEGLKVHEGVFDTKEASRLAALVSESHAAKKKNKIEAGGKRSSKAKGKEVIHFGTIPSEISSPVTEETAEPMPTFLESIIDRLVKCQVVPASKRPDSCSISVLEPGDYMPPHKHNNFEQPLFILSLGSQSELAFGCNLKANSSSTDEKYKVGLPAGSVLVLEGNSAQMVQCAVQPLQSTRMLVTFGKMANKSLKAIIGSPTSPSGSPVSPTVAPDASFGNKPGHNFVHVLAPARGFQSSRTQQGVPAPMVVPVRTAPGQVLQAQQPVIIASVGPFSPVTMVGPGWSTPPPPGITRVPSPGTGVFLPASNGAVLYNSSSHRSRSAAHHFEAASDGHHHRKAIAA
>gi|297737584|emb|CBI26785.3| unnamed protein product [Vitis vinifera] 518
MAMPSGNVVISDKMQFPGGGGRGGGGGAAEIHHHRQWFPDERDGFISWLRGEFAAANAIIDSLCNHLRLIGEPGEYDAVIGCIQQRRYNWSSVLHMQQYFSVAEVIYALQQVGWRRQQRHLDPVKGAGKEYKRYGVAYRQGQRGETAKDSHNSNFENHSHDANSSGTLEKGERVSEIYDDVKGGDKGDVVGKLEDKDLAAAEEKKAGTDAVAKPNANSCSKSSENSEGSRCGISETEANDMDDGGTLNPKGSCNMIMENNAHPVQNQNEKPNPTTSPKTFVGTEIFDGKAVNVVDGLKLYEELFDDSEVSKFVSLVNDLRAAGKRGQLQAGQTFVVSKRPMKGHGREMIQLGVPIADAPLEDESVVGTSKDRRTESIPSLLQDVIGHLVGSQVLTVKPDACIIDFYNEGDHSQPHIWPTWFGRPVCILFLTECDMTFGRVIGADHPGDYRGSLKLSLVPGSLLVMQGKSADFAKHAIPSLRKQRILVTFTKSQPKKTMASDGQRLLPPAAQSSHWVPPPSRSPNHMRHPMGPKHYGAVPTTGVLPAPAPPMRPQLPPPNGMQPLFVTTAVAPAMPFPAPVPLPTGSPGWPAAPPRHPPPRLPVPGTGVFLPPPGSGNSSSPQHISTEATSTSVETAAPTEKENGSGKSSTVTKEEQQHNDELKVASKPAGAV
>gi|225424456|ref|XP_002281644.1| PREDICTED: hypothetical protein [Vitis vinifera] 509
MAMPSGNVVISDKMQFPGGGGRGGGGGAAEIHHHRQWFPDERDGFISWLRGEFAAANAIIDSLCNHLRLIGEPGEYDAVIGCIQQRRYNWSSVLHMQQYFSVAEVIYALQQVGWRRQQRHLDPVKGAGKEYKRYGVAYRQGQRGETAKDSHNSNFENHSHDANSSGTLEKGERVSEIYDDVKGGDKGDVVGKLEDKDLAAAEEKKAGTDAVAKPNANSCSKSSENSEGSRCGISETEANDMDDGGSCNMIMENNAHPVQNQNEKPNPTTSPKTFVGTEIFDGKAVNVVDGLKLYEELFDDSEVSKFVSLVNDLRAAGKRGQLQGQTFVVSKRPMKGHGREMIQLGVPIADAPLEDESVVGTSKDRRTESIPSLLQDVIGHLVGSQVLTVKPDACIIDFYNEGDHSQPHIWPTWFGRPVCILFLTECDMTFGRVIGADHPGDYRGSLKLSLVPGSLLVMQGKSADFAKHAIPSLRKQRILVTFTKSQPKKTMASDGQRLLPPAAQSSHWVPPPSRSPNHMRHPMGPKHYGAVPTTGVLPAPAPPMRPQLPPPNGMQPLFVTTAVAPAMPFPAPVPLPTGSPGWPAAPPRHPPPRLPVPGTGVFLPPPGSGNSSSPQHISTEATSTSVETAAPTEKENGSGKSSSNSNTVSPKGKLDGKVHRQECNGSMDETGVDERAVTKEEQQHNDELKVASKPAGAV
>gi|255573240|ref|XP_002527549.1| conserved hypothetical protein [Ricinus communis] 493
MAMPPGNVVISDKIQFPAGGGGVGGGNNGGIGNEIQQQQHHHRHQWFPVDERDGFISWLRGEFAAANAIIDSLCHHLRAAGEPGEYDVVIGCIQQRRCNWNPVLHMQQYFSVGEVILALQQVALRKQQQHQHQHQHQQHRYYYDQPKVGGKDFKRNSSMGFNKGHRGGGEVVKEVNYGAESHGLDGNTSGNEKFNEIKSGGDSGRLENKSLATAEDKKDAASKPHVDNLKSSGNSEGSLSGNLETEAEAVHEQSSPKEHDSHFIQNQIVKLNLTTTPKTFVGAEMVDGKSVNVVDGLKLYEQLLDDVEVSKLVSLVNDLRAAGRKGQFQGQAYVVSKRPMKGHGREMIQLGLPIADAPAEEENAAGTSKDRKIESIPTLLQEVIERFVSMQIMTMKPDSCIIDIYNEGDHSQPHMWPPWFGKPISVLFLTECDLTFGRVITADHPGDYRGSLKLPLAPGSLLVMQGKATDFAKHAIPAIRKQRVLLTFTKSQPKKFVQSDGQRLTSPAASPSSHWGPPPSRSPNHIRHPVSKHYAPIPTTGVLPAPSIRPQIAPPNGVQPLFVTAPVAAPMPFPAPVPMPPVSTGWPAAPRHPPNRLPVPVPGTGVFLPPPGSGNASSPQIPNATEINFPAETASLQDKENGLGKSNHGTCASPKEKLEAKSQKQDCNGITDGKAGTKEEHQQSVDHTAVDKSAGSV
>gi|222631533|gb|EEE63665.1| hypothetical protein OsJ_18483 [Oryza sativa Japonica Group] 154
MIILTKDLKGNTAYQRVTLSALITRSALSAPRGSRFRKVNVVKGLKIYEDVFTTSELMKVADFINEIRQAGRNGELSGETFIFFNKQIKGNKREIIQLGVPLFQPTTEESNCHIEAIPLVLQAVIDHLVLWRLIPESRKPNSVIINFFDEDEHSQPYFKPPHLDNPISTLLLSETTMAFGRSLVTDSNGNYKGPLTLSLKQGSLLVMRGNSADMARHVVCPSSNRRVSITFVRVRPSTPVDLSPLPSPTKAMTLWQAPPPQQQQTIPAPGMQQKPQHGGAIIGYGPAPQAVLAPAWGMAVRAAPVMMVAGLAPARPMVMAPAGGNKRMSRSGTGVFLPWTVGPKRYNKHLPPRIQKRRFSAMMSPIEAQG
>gi|226500592|ref|NP_001147582.1| oxidoreductase, 2OG-Fe oxygenase family protein [Zea mays] 126
MFMTIFYNQVNVVKGLKIYEDAFTTSEIMKVADFINEIRQAGRNGELSGETFIFFNKQIKGNKREIIQLGVPLFQPTTEDANCHTEPIPLVLQAVIDHLVLWRLIPESRKPNSVVINFFDEDEHSQPYFKPPHLDNPICTLLLSETTMAFGRSLVTDSNGNYKGPLTLSLKQGSLLVMRGNSADMARHVVCPSSNRRVSITFARVRPSTPVDMSPLPSPTKAMTPWQPQPVTASQVPSPVSMTQKPPVSGAIIGYAPTPQAVLAPAAWGMAMRAPVMMVAAAPARPMVMASSGTGGGNISKRMGRSGTGVFLPWTVGPKRYNKHLPPRIQKRRFSAMMSPIEAQG
>gi|296086687|emb|CBI32322.3| unnamed protein product [Vitis vinifera] 122
MEVCLEGKKEKGTDEEVMKSNGNVDGDEVVVEEEDSPDSDITDSGSQDVQPTTECTESQPTSENIGICGNHEECGGRSTQIKLTKGFVAKEPVKGHMVNVVKGLKLYENVFTVPELAKLSYFVDELRIAGQNGELSGETFILYNKQIKGNKRELIQFGVPIFGQISEGCNGEPIPALLQNVIDHLIQWELIPEYKKPNNCIINFFDEGEYSQPFLKPPHLEQPISTLLLSESTMAFGRVLGSDNDGNFKGPFMLTLKEGSLIVMRGNSADMARHVMCPSSNKRVSITFFRVRTETNRDQLTPFLLDTQCQVELSVVMERWM
>gi|218196768|gb|EEC79195.1| hypothetical protein OsI_19903 [Oryza sativa Indica Group] 116
MTTGAAAGAAAAAGAAPASPVAAAAAAAPEVAARDAVIGWFRGEFAAANAVIDALCGHLAQIGGDAEYEAVFAALHRRRLNWFPVLHMQKFYSVADVAAELRRVADARASATYSEEEAASTVIHEPMDELVAMAAEPEPEPEQEQEPDHDHVPQDPAPEPEPDGAVNNPVSPTAAEVLDHEADGEDSSGDSSERKAPSTEDDAVADGRHVRSARWSQPVRRDGTARLIAIKRSQTLGRVKWTRTRLAGRRVTVEKSIRSCPTLHVSMTGWTQIGFEKPEFPGSEGLDLMIILTKDLKGNTAYQRVTLSALITRSALSAPRGSRFRKVNVVKGLKIYEDVFTTSELMKVADFINEIRQAGRNGELSGETFIFFNKQIKGNKREIIQLGVPLFQPTTEESNCMIEKLDNSTVICHIEAIPLVLQAVIDHLVLWRLIPESRKPNSVIINFFDEDEHSQPYFKPPHLDNPISTLLLSETTMAFGRSLVTDSNGNYKGPLTLSLKQGSLLVMRGNSADMARHVVCPSSNRRVSITFVRVRPSTPVDLSPLPSPTKAMTLWQAPPPQQQQPIPAPGMQQKPQHGGAIIGYGPAPQAVLAPAWGMAVRAAPVMMVAAPAPARPMVMAPAGGNKRMSRSGTGVFLPWTVGPKRYNKHLPPRIQKRRFSAMMSPIEAQG
>gi|242090465|ref|XP_002441065.1| hypothetical protein SORBIDRAFT_09g019740 [Sorghum bicolor] 76
MTTAAGMPGSSPVGSAAAAAGGPAAPEVAARDAVIGWFRGEFAAANAMIDALCGHLAQIGGGGAEYDPVFAALHRRRANWFPVLHMQKFYPVTDVTAELRRVADARAAAAAAAVAGSCCYSEEATSTVIQEPMEDLPAEAEAEAEPEPELEPEHEQDPVLQDPAPAAEEADGTVIDPAVEYHEQDAEVDSSGDSSERKAPSTEDDTVADGHHTDQGSQGEHSLPESYPICSDHEECIARPERIKIQKGFVAKESVKGHMVNVVKGLKIYEDVFTTSEIVKVADFINEIRQAGRNGELSGETFIFFNKQIKGNKREIIQLGVPLFQPTTEEANCHTEPIPLVLQAVIDHLVLWRLIPESRKPNSVIINFFDEDEHSQPYFKPPHLDNPICTLLLSETTMAFGRSLVTDSNGNYKGPLTLSLKQGSLLVMRGNSADMARHVVCPSSNRRVSITFARVRPSTPVDLSPLPSPTKAMTPWQPQPATGSQVAAPACMTQKPPVSGAIIGYAPTPQAVLAPAAWGMAMRAPVMMVAAAPARPMVMASSGTGGGNISKRMGRSGTGVFLPWTVGPKRYNKHLPPRIQKRRFSAMMSPIEAQG
>gi|224131324|ref|XP_002321056.1| predicted protein [Populus trichocarpa] 56
MAAGAVSPTDHQGTPPVVPVPMMMADTIAKDAILAWFRGEFAAANAIIDALCSHLAQLDAGSEYEAVFAAIHGRRLNWIPVLQMQKYHSIADVALELKRVAETKLEAASFGNVETDKFSDEKVKISVENGHVAQEEEEDSPDSDITDSGFRTILDCDSFVTKSREFVQPSGKEKGGSQEVKPASENNDDICANHEDCGLRPTQIKLTKGFTAKEHVNVVKGLKLYESIFTDSELSKLTDFVDELRVAGQNGELSGETFILFNKQVKGNKKELIQLGVPIFGHIKEEAASNNPSSKISCNIEPIPALLQGVIDHLVQWQLIPEYKKPNGCIIHFFDEEEYSQPFLKPPHLDQPISTLILSESTMAFGRILGSDSDGNYRGSLSLLLKKGSLLVMRGNSADMAGHAMCPSSNKRASITFFRVRPESKQGQSPPTSPMNGAMTLWQPSIPSPYPVPNGALDGYEPMDSMPPNWGVLSSPVVMLAPMRPMVLSPKRMPNGGTGVFLPWAVGSRKPAKHLPPRAQRGRLLALSSPVETHVAASASDTGISIEGKSA
>gi|225436894|ref|XP_002271361.1| PREDICTED: hypothetical protein [Vitis vinifera] 49
MPAGPVSAYEKAPMGQGMVPVSVPVQMPAAPESFAKDAIIAWFRGEFAAANAMIDTLCNHLAQLTGGVGSEYEKVFAAIHLRRLNWIPILQMQKYHSIADVAIELQNVLDKKTENVGGAEGVKISEEAMEVCLEGKKEKGTDEEVMKSNGNVDGDEVVVEEEDSPDSDITDSGSQDVQPTTECTESQPTSENIGICGNHEECGGRSTQIKLTKGFVAKEPVKGHMVNVVKGLKLYENVFTVPELAKLSYFVDELRIAGQNGELSGETFILYNKQIKGNKRELIQFGVPIFGQISEGCNGEPIPALLQNVIDHLIQWELIPEYKKPNNCIINFFDEGEYSQPFLKPPHLEQPISTLLLSESTMAFGRVLGSDNDGNFKGPFMLTLKEGSLIVMRGNSADMARHVMCPSSNKRVSITFFRVRTETNRDQLTPVNKDRSQVTPPLTKAITLWQPGVPTGYTMPSGAFSGYGTMDVMPKWEVVRAPLVMLAPVTPMVMSPRKMQQSGTGVFLPWAVKSRKHAKHLPPRAQRSRLLALPSTVDTHAAEPTSEPCISVEGTAV
>gi|255567650|ref|XP_002524804.1| conserved hypothetical protein [Ricinus communis] 46
MPMAAGPATPTDRAAPAGPTVVPIQAPPMMISDAFAKDAILAWFRGEFAAANAIIDALCSHLAQLNGGGAGGGSEYEAVFAAIHRRRLNWIPVLQMQKYHSIADVAVELRKVAENKRSTNDCEMMKIDTSSTDKVVLKEVCLDDEKKEKVGDRITDCLGNGTVEHDGGDEEEDSPVSDITDSGSQEVQSPGESTDICSNHEDCNLRPDQIKLTKGFNAKEQVNVVKGLKLYEDVFTDSELSKLTDFVNELRVAGQNGELEGETFILFNKQMKGNKRELIQLGIPIFGHIKEEASSKKQTSSIEPIPALLQHVIDHLIQWQLIPEYKKPNGCIIHFFDEEEYSQPFQKPPHLEQPISTLLLSESTMAFGRTLVSDNDGNYRGPLMLSLKEGSLLVMRGNSSDMARHVMCPSPNKRVSITFFKVRPDAYQGQSPPTSPMAGAMTLWQPGVPSPYAMPNGAIGGYEAVDTMTKWGVLRTPVVMLAPMRPMVLSPKRMPRGGTGVFLPWTVGSRKPAKHLPPRAQKGRLLALPSIENHAADSSEISVGTEGKSA
>gi|297828529|ref|XP_002882147.1| hypothetical protein ARALYDRAFT_322448 [Arabidopsis lyrata subsp. lyrata] 42
MAETPASPPLHPPVLLSDSAAKDAMLTWFRGEFAAANAMIDALCAHLMQGSGGSAQYESVMAALHRRRLNWIPVLQMQKYHSISQVTLQLQQLAKGFHHVVKETCSIPDHHHDDDDDDDDDSPSSDITDGGSREEDQTLSICCKHEDECESRGASLLKHSKRFSAKEHANVVKGLKLYEDVFTGTQLSKLLDSINQLREAGRNHQLSGETFVLFNKNTKGTKRELLQLGVPIFGNTTDEHSVEPIPTLVQSVIDHLLQWRVIPEYKRPNGCVINFFDEDEHSQPFQKPPHVDQPISTLVLSESTMVFGHRLGVDNDGNFRGSLTLPLKEGSLLVMRGNSADMARHVMCPSPNKRVAITFFKLKPDSGKVQPPPTLWRPGTPAPPACGMVIAPLVMLAPAPKRIDAGTGVFLPWTPPVTRKPTKHLPPRVQRLRLLSSAKPVADREASSPEIGVS
>gi|4249414|gb|AAD13711.1| unknown protein [Arabidopsis thaliana] 40
MAETPASPPLHPPVVLLSDSAAKDAMLTWFRGEFAAANAIIDALCAHLMQASGGSAQYESVMAALHRRRLNWIPVLQMQKYHSISQVTLQLQQHLAKGFHHHLDDDHDDDSPSSDITDGGSREEETLSICCKHEDECESRGASLLKQSKRFSAKEHANVVKGLKLYQDVFTRPQLSKLLDSINQLREAGRNHQLSGETFVLFNKNTKGTKRELLQLGVPIFGNTTDEHSVEPIPTLVQSVIDHLLQWRLIPEYKRPNGCVINFFDEDEHSQPFQKPPHVDQPISTLVLSESTMVFGHRLGVDNDGNFRGSLTLPLKEGSLLVMRGNSADMARHVMCPSPNKRVAITFFKLKPDSGKVQPPPTLWRPGTPSPLVMLAPAPKRLDAGTGVFLPWTPPVSRKPAKHLPPRVQRLRLLSSSKSVADSESSSPEIGVS
>gi|30690892|ref|NP_182329.2| oxidoreductase, 2OG-Fe(II) oxygenase family protein [Arabidopsis thaliana] 29
MAETPASPPLHPPVVLLSDSAAKDAMLTWFRGEFAAANAIIDALCAHLMQASGGSAQYESVMAALHRRRLNWIPVLQMQKYHSISQVTLQLQQHLAKGFHHHLDDDHDDDSPSSDITDGGSREEETLSICCKHEDECESRGASLLKQSKRFSAKEHVRGHTANVVKGLKLYQDVFTRPQLSKLLDSINQLREAGRNHQLSGETFVLFNKNTKGTKRELLQLGVPIFGNTTDEHSVEPIPTLVQSVIDHLLQWRLIPEYKRPNGCVINFFDEDEHSQPFQKPPHVDQPISTLVLSESTMVFGHRLGVDNDGNFRGSLTLPLKEGSLLVMRGNSADMARHVMCPSPNKRVAITFFKLKPDSGKVQPPPTLWRPGTPSPLVMLAPAPKRLDAGTGVFLPWTPPVSRKPAKHLPPRVQRLRLLSSSKSVADSESSSPEIGVS
>gi|297814005|ref|XP_002874886.1| oxidoreductase [Arabidopsis lyrata subsp. lyrata] 21
MTIAAAQARQTDRSATGFTFATTAKAVAVPVQVPPGTVVSEGLGKDALISWFRGEFAAANAIIDAMCSHLRITEEAVSGSEYEAVFAAIHRRRLNWIPVLQMQKYHSIAEVAIELQKVAAKKAEDLKLKKTEEEEDLKEVAAEEEEVKKKDCFNGEKLTENDVNGDVEDVEDDSPTSDITDSGSHQDVHQTAAADTAHQILCQNHEDCDARSCEIKPIKGFQAKEQVKGHTVNVVKGLKLYEELLKEDEISKLIDFVAELREAGINGKLAGESFILFNKQIKGNKRELIQLGVPIFGHVKADENSNDTNNSVNIEPIPPLLESVIDHFVTWRLIPEYKRPNGCVINFFEEGEYSQPFLKPPHLEQPISTLVLSESTMAYGRILSSDNEGNFRGPLTLSLKQGSLLVMRGNSADMARHVMCPSQNKRVSITFFRIRPDTYHNHSQPNSPRNDGVMTMWQPYQMTPTPFLNGYDHSIDMMPKLGVLRPPMVMMAPPPVQPMILPSPNVMGTGGGTGVFLPWASVNSSRKHVKHLPPRAQKKRLLPLPPAASSSPAGGSTSEPVISVG
>gi|15236223|ref|NP_192203.1| oxidoreductase, 2OG-Fe(II) oxygenase family protein [Arabidopsis thaliana] 20
MTIAAAPARQTDRSATGFNPAYVTTAKAVSVPVQVPPATVVSEGLGKDALISWFRGEFAAANAIIDAMCSHLRIAEEAVSGSEYEAVFAAIHRRRLNWIPVLQMQKYHSIAEVAIELQKVAAKKAEDLKQKKTEEEAEEDLKEVVATEEEEVKKECFNGEKVTENDVNGDVEDVEDDSPTSDITDSGSHQDVHQTVVADTAHQIICHSHEDCDARSCEIKPIKGFQAKEQVKGHTVNVVKGLKLYEELLKEDEISKLLDFVAELREAGINGKLAGESFILFNKQIKGNKRELIQLGVPIFGHVKADENSNDTNNSVNIEPIPPLLESVIDHFVTWRLIPEYKRPNGCVINFFEEGEYSQPFLKPPHLEQPISTLVLSESTMAYGRILSSDNEGNFRGPLTLSLKQGSLLVMRGNSADMARHVMCPSQNKRVSITFFRIRPDTYHNHSQPNSPRNDGVMTMWQPYQMTPTPFLNGYDHSIDMMPKLGVLRPPMVMMAPPPVQPMILPSPNVMGTGGGTGVFLPWASVNSSRKHVKHLPPRAQKKRLLPLPPAASSSPAGGSTSEPVITVG
>gi|50878372|gb|AAT85147.1| hypothetical protein [Oryza sativa Japonica Group] 286
MEILEDQGELQRVSKCDGKTVNVVKGLKIYEDVFTTSELMKVADFINEIRQAGRNGELSGHIEAIPLVLQAVIDHLVLWRLIPESRKPNSVIINFFDEDEHSQPYFKPPHLDNPISTLLLSETTMAFGRSLVTDSNGNYKGPLTLSLKQGSLLVMRGNSADMARHVVCPSSNRRVSITFVRVRPSTPVDLSPLPSPTKAMTLWQAPPPQQQQTIPAPGMQQKPQHGGAIIGYGPAPQAVLAPAWGMAVRAAPVMMVAAPAPARPMVMAPAGGNKRMSRSGTGVFLPWTVGPKRYNKHLPPRIQKRRFSAMMSPIEAQG
