# Supplementary material for: Novel AlkB Dioxygenases—Alternative Models for In Silico and In Vivo Studies
Source: PLoS One. 2012 Jan 24;7(1):e30588. doi: 10.1371/journal.pone.0030588 (PMC3265494; doi:10.1371/journal.pone.0030588)
Supplement: Fasta File S14 — Particular ALKBH11 protein sequence homologs. (FASTA) [file pone.0030588.s016.fasta]

>gi|121712916|ref|XP_001274069.1| CNH domain protein [Aspergillus clavatus NRRL 1] 1861
MDYFRITNIWYENIGGKSGAKVRFEKLDLSKKSWWAAKSSPDPVPFHQRPEIQLEVKSCEGCHLSSPHIYNKGWMCLQPSCSDFWKIDGIEPPVDLTFHSNFLQSRNPPAPEIIPHHDLVPNLLPTLEEEGGGVSYARIAWKGIVCPKCRKCISRKHWCGWKCTDVLIMSTSVGARTSCTFEKMLPMQPVSLRSVIDDFGLGPNRRACHFDPRYAIPEIDDQTILPYRKLTYKIPGVGCITHFVSTRTINSRPNGPNDLFRQLQVADFGLRRYPLQQSVVAGTLTAHFAVNYGMPYKYIVSVDSKSFGEAPGEVLRAMGRLTWATERAVAGSGDTFLPPNELLMLGYFEEMRIGYHDDGESSLGPTIATLSLGAKSTMSIRMKYKYYNGISKTKTLLKEDPALAGSRMEAERRSLKTQFASGEIDQATYDRLRRQTLQKGRCSEAPVYIKMELNHGDLVVMHGEDLQRYYENGQSPYYGQSNNSTPPSTQPSSSTSRYDTYTSQQQQNNNHQLRRIPSYIAGDDAGLFGGSSTSNARTVNGSTRYNGQAGGYGGEEGQGAYSLANSGYDDNSDPRYAQIPSGGPPPPLPLRDRALSQSNYAYQYSSIASPTQAAYNPQQYAVPSTPSQQQFAYNTLAYTASSNTVGGHQPYNPAAYQSASVGGYGSPTVQRQPSMANLYAQPPPTPQTYTSQQSLPPPPPPRGPDHPYGSRTSGPYGSASPAAQYGFSAQSSVYSVASPLNPNAPYPPASSLTATSLTSATSRSYSHGAQALGYVPQSPRRSEAMMTPYPGDQPPEPPAHSAPTEDIYGKRLSLTRPGSGRSLPTPPIQSNQGQVSPRRTDTLNRHPQARPLPGPPVDTDGESPLGTNGTGRMGSLDGRSEPPSAGYDYFGRQGDAIVDRHSSGDSRYDSKPLHIDTQTTNQEAQEPSRPFSATSSMRLSPDERHTHTNGNIATGTGQYVNYDAYSDDSDAEAAAGLAMLQMADEEDRMQAERVRTQRERVHTRRETNASIISAYGSHSSVHAPSPRDSRPDGMQHAPDGTSDGAHYGGYRYDDERDGYAEQYGDQNTNQGRIVAPSGSRRSSDLSAEDRGEYSDSYDYYSMAHAQAQQYDDYASEARVDAGGTGGLSEPGAYERRMSFDYGDEAEGPLGYPEEGPHSDSEGSDAGGVPGDLFFHPGMRPLPPAPVEPANNTDLIPHLIPAGTYRHLESDGLPDRTQSTSANFHVSTDSYASTASTPTSQVPRSTSLSSHPIGPRADPPIRSKTDADRAKYKQQLEAIRQQQQGGGAFKFDPSEQGPAMTLDLPTIPAGRRKKFNPTKLSSEQFRKCTEPWALSSILVWIRDLCEDETDLRRSAILEAIVALFTHKVPTMNIADAETLAARVFDNMLEQEALVWDEEWVKFGSGTLSGVLFQITGTGCYSPVLHEQEAEVSGRCYSHHCMRTLKKVNLKTQKMAPQKKAEDWVTFYKVPKEVWEAHPKKEIDRQNNLHEIVTTEDAFIGQLDVLRELYRDQLAGMQPSIIPPKRLNKFLTDVFGKVDAVKKVNEEYLLAQLKYRQKEQGPFIVGFSDIFREWIRKAKTVYIDYAATFPHANYLVRKETERNALFRQFLNQAREHKMSNRLSWDTYLKSPITRIQRYTLLLSTVHKNMPKDSEEKANLAQAIEEIKVVALECDNKVGETSKKVDLMELSAKLQLRPEMKKEVELNLQHLGREIVYRGDLQRPGARMRFLVDTHAILFDHYLVLAKLSTTRDPSKAVKYESYDVSKLPIPMDLLVLESTNDDPVVKSSVRGVSSVAPPQAVSRSTGTAPLIHTNSGNSSNSASASSGKTLVPSTVLETSKDDKILYPFKVKHLGKNGTFTLYAFSAQNRQEWCEKIIEAKTKHAAALFAQNAEPFRLRVLADTAFANSDHSASSKRTVTIKGTPLDRAIREVEERYSVSNKRPVPVCRTSVHCATVFQQPVGRMMCAVGTDFGVYISEYNNPRGWVRAIPVIRVTQIAVFEEFNLFLLIADRSLVAYHLDVVCPASGMNSQTTKDSARRAPQKLSGNREVGFFAAGHMKDRTLVMYKKRDGLSSTFKVLEPVLQKSATSRSRLFQSRRSQTEFFREYDEFYIPAESYGINMFHSSLAIATQRGIEVLTLDKKQTWSVPDFRSEAPEAQAQLSSIAHRISSLRPLGMFRLSDSEFLVAYTDCAVYVNKHGDVSRSVILEFVGRAHSACLYGKFLILFNEDFVEVRNAMNGRLRQVIPGHGVVCLDDGSTLPGSGANAVPTNAGTAANLASGLANGVALASSGHTVKICMQHPEYERSQLVLELLENEGQKD
>gi|169600785|ref|XP_001793815.1| hypothetical protein SNOG_03244 [Phaeosphaeria nodorum SN15] 1848
METPSSLKAHDSSDTPGTTFSTIFDSDNSPLSSPSSSALSHVYNDPHHDKSSRNTQALALFEDPKNCETAASQRPRRGTKSLLPLNEQIEEISEPVVEQISATAQDVAQPAIATEEVDERPTPASFAAESAFADNKQSSPATPAAARQLRKRKTNEAVKEDLRTPSPKKIKTIAVDAPSKSKTKSKSTPRRSARTRTKSKKQTLLEATLVEDSPDMSSLVIALRISPLWFSPGGPLERLTVSQYPDSHTQENVSFDSMTDRPAIHDENQYAQPLWAPVPASSQTASTDGSSFLRTQPHQSQKFVSQEPSTITSRGTIPTPPYNRNGDSNPMGLLSDLIDATQSRKRAIVDEHSELYKISERLFANRKPGLKKPAPSGNPEVWAAGRQELCETLHYYRSYQSGCYANGGFARGFMFDKIAHARDYIDNDVVISRAGGGLVKDTDSGQMKSGKDQADQGPVVTALKNCITHCNPVVLITGADNPHMPSQPPHQYCVLDYFKPTHIWVEKSNNNKIVRYRFEKLNTEKKSWWSPENEDSQVELGSLDPPIQETCDSCCELSMQVYLNGWMCLQPNCSAFWHIIQESGSGSYKISREPDEAELIYDPRFLKQKTPWLNDNMEYSLKFDRPEISDYALPGESTSQSFSSGIVCPDCAHGYRINRYQIPGLDGFITHMVANKIVVEEDGGPSTMFEELQKTDIGLRRRIMPNGQLKGDTYCRHFNVNYGMPYKFIAATDSHPFEGAARPINATRSRLIWATKLLAAQETARQRIAPNSTNYHALFAQQTEKIMQEPTHPLEFNEVLALGYFESQKINYHDDGEFGLGPTIATLSLGAPGTMRIRMKARHYHGVSSAAGLYDEAPPIPGCSQYEARLALQPELDALKLSDPKAYRARLKEVPKQLALKHSGNAKDVLKMELGHGDIVVMHGADVQKYYEHSVEHAGKLRFALTCRYIDPESLKEADKPGYEVGPDLLGYDGAKLC
>gi|295665618|ref|XP_002793360.1| conserved hypothetical protein [Paracoccidioides brasiliensis Pb01] 1844
MKAEPNNGIVRRALRQRNVVGVGTITKPQEAKSRGISLSRTQASPDLPISKTSTTACTTPILITGTAPPCGSPPAWATNRPELCDALPWFRSLQGGCYFLDGYCWGFLVDADSGSQAYLDDEIIITRIGGGCEKNKNGELVQTKPHTGSGTIFDALMNSMKHDIPVGMIIGNKNSICPTKVPHRYNVMDFFRITNIWFEKVDKMPAARIRFEKLDLDSKSWWAPENSNDPIPIRQRTSIAPIDGPTCKSCSSTSPRVYQEGWMCLRPFCNQFWRVNGSSPSKTLTYHPLFLRMRTQQKQPVRAPCSLVPDLLSTFLKEDTDLTSARVTWKGIVCPKCRRCISRKYWRGWICETEGCGFQYQFSMTRVSLRSVLPELEMGPVGHRLPRKGKETKTAPVVHYMKNYRKDMFEIPGVGLITHFAANNTVNFRERGPNDLFKMLQEEDLGLRRIVAGTLTSHFAVNYGMPYKYVVSVDSRPFNAAPSVILAALGRLTWATQKTVNEDEFQRPNELLTLGYFEDMSIGYHDDGESSLGPTIATLSLGGKATMTIRMKAKYYHGCSRAGKLVVDDPVLPGCLMYEQRVELQRKLKDGEISLSYYEDSLQRLLQRKTKRKHDEEQMDGVNKKESSPFCVLQLNHGDMVVMHGPNLQKYYEHAVVPEGKLRFAMTARYVKPDQVDSSEHWKGDFVPNPEFDYAGDE
>gi|226291101|gb|EEH46529.1| conserved hypothetical protein [Paracoccidioides brasiliensis Pb18] 1843
MELYERRALRQRNVEGMGTITKPQDAKSRDISLSRTQASPDLPSSKTSTTACTTPILTTGTTPPCGSPPAWASNRPELCDALPWFRSLQGGCYFLDGYCWGFLVDADSGSQAYLDDEIIITRIGGGCEKNKNGELVQTKPHTGSGTIFDALMNSMKHEIPVGMIIGKQRELYAFYSITGAHDSLGNKNSICPTKVPHRYNVMDLFRITNIWFEKVDKMPAARIRFEKLDLDSKSWWAPENSNDPIPIRQRISIAPIDGPTCKSCSSTSPRVYQEGWMCLRPFCNQFWRVNGSSPSKTLTYHPLFLRMRTQQKQPVRAPCSLVPDLLSTFLKEDTDLTSARVTWKGIVCPKCRRCISRKYWRGWICETEGCDFKYQFSMTRVSLRSVLPELEMGPVGHRLPRKGKGNKTAPVVHYMKNYRKDMFQIPGVGLITHFAANNTVNYRERGPNDLFKMLQEEDLGLRRIVAGTLTSHFAVNYGMPYKYVVSVDSRPFNTAPSVILAALGRLTWATQKTVNEDEFQRPNELLTLGYFEDMSIGYHDDGESSLGPTIATLSLGGKATMSIRMKAKYYHGCSRAGKLVVDDPVLPGCLMYEQRVELQRKLKDGEISLSHYEDSLQRLLKRKAKRKHDEEQMDGVNKKESSPFCVLQLNHGDMVVMHGPNLQKYYEHAVVPEGKLRFAMTARYVKPDQVDPSEHWKGDFVPNPEFDYAGDE
>gi|302657605|ref|XP_003020521.1| hypothetical protein TRV_05375 [Trichophyton verrucosum HKI 0517] 1840
MVGTKNDVLKVVGRVGVTRRTRASQRKTLQGKTPYEIPLLVLIYTHLMSSFLYFSQYTIGKQAISPNTLLSWAKSGSSSRSSTEKDGCELQAGQAEIIVPVLKDDLLEPYGQPPVWAEDRVVLGDALPWFHSVQGGCYYLDNICRGVLIDGDCGDRSYIDDEVVITRVKRGGSCKKTKEGRLVMSKDHDPNGPILRSLINSMRLEIPVGLILGSKNADCRTKVPYNFNVLDFFRITDIWFEQVGKHKGAQMRFEKINLATKSWWSPKGSPDPVPLEQRDSVTPAPDPICLSCSIGTAQVFAQGWMCLNPQCAELWKIEGSLPPSQLTFAPEFLTKRSEPKNAVLPPCSLVPDLLSTFSNDQTDVTGTRMAWKGIVCPQCRACIARIHWRRWECSTAGCGFQYSPPINHVSLRSVLPDLEMSPSGHRLPTVPKDISSMPMIQYMKNYRKDTFVLPGAGIVTHFAANRTVNSRPGGPDDLFSLMQREDLGLRRYPISPCVGKFPLSFFLLILSSSIPSLGTLKFAGTLTSHFAVNYGMPYKYIVSVDSRPFNTAPPVIISALERLKWATRHTVDANAFQMPNELLALGYFEDMSIGYHDDGESSLGPTIATLSLGAPATMLIRMKDEYYNGFRKRDGKDKVYLQHDPVLPGCANEEARAELARKFNAKEITSEQYLAARQALPTSRREAPPMCTMALNHGDLAVMHGPDLQKYYESIGRAIMTRSRNSNTMEMRLEDSDLLYPVFHRKFQKGAIEMVPTHHSWYTKEIIKICASFTGQSSYWPIFGRALTKWHALIEAVQDPPSPEIIGGEEEWEVEEILNSRITGRKKQLQYGVKWKTNCSHGHGAFNPLIPFDKSFLERTTASTHWKYATFREEPNNIGLQAQLSARAKYGVQNEWEPAQFHLRSGVNHAICLRDEANIRQGSSGTTSYRTLMFPIS
>gi|225679379|gb|EEH17663.1| conserved hypothetical protein [Paracoccidioides brasiliensis Pb03] 1839
MELYERRALRQRNVEGMGTITKPQDAKSSGCEKNKNGELVQTKPHTGSGTIFDALMNSMKHEIPVGMIIGKQRELYAFYSLTGAHDSLGNKNSICPTKVPHRYNVMDLFRITNIWFEKVDKMPAARIRFEKLDLDSKSWWAPENSNDPIPIRQRISIAPIDGPTCKSCSSTSPRVYQEGWMCLRPFCNQFWRVNGSSPSKTLTYHPLFLRMRTQQKQPVRAPCSLVPDLLSTFLKEDTDLTSARVTWKGIVCPKCRRCISRKYWRGWICETEGCDFKYQFSMTRVSLRSVLPELEMGPVGHRLPRKGKENKTAPVVHYMKNYRKDMFQIPVAGTLTSHFAVNYGMPYKYVVSVDSRPFNTAPSVILAALGRLTWATQKTVNEDEFQRPNELLTLGYFEDMSIGYHDDGESSLGQTIATLSLGGKATMSIRMKAKYYHGCSRAGKLVVDDPVLPGCLMYEQRVELQRKLKDGEISLSHYEDSLQRLLKRKAKRKHDEEQMDGVNKKESSPFCVLQLNHGDMVVMHGPNLQKYYEHAVVPEGKLRFAMTARYVKPDQVDPSEHWKGDFVPNPEFDYAGDE
>gi|189192468|ref|XP_001932573.1| conserved hypothetical protein [Pyrenophora tritici-repentis Pt-1C-BFP] 1838
MALSKRGHDDAAALEDAPVTKQPKLLQELEQTGMLDVPGNFGSLSSGRPKRERKPPEKYSDVTPQPSPRKRTTTTPKTTAKRSSRKPATTTKRGSQISKGLKKNSKIQSPKVLLGSFSPAIVPNQEPEHESEESDLSPLPPSLLLSAMITAADKQTLPLDRSSECAQNVPAPLPASSQNFIPNTSQTEATKFQTLPSHPSTAQTPEDPLRQTPQQAHTDNQTSPVQHAYLTPGSEPYPNIQVAHENLDLKSNLELREQHTPPQGSYQIEPTQVSPSTPLATAYARSDATTECEDMECSSRHASFRVDDDLQHLRAIAEQLLGQRNVGQNKPEPIGKPEVWAEGRQELCETLHYFRSYQSSSYATGGFVRGFMFDKLAHDRDYIDSDVILSRAGGGRVKDKDSGEMKAGRDQKEDSVAAGLRNCMLSRNPVVIITGVDNPHIPSKPPHQYCVLDHFKPTHIWSEKSGGNEMVRYRFEKLNTKKDSWWRAKDGPDVATLGSLPPPVERQCGSCGVISPQVYLNGWMCLRSTCASFWKLITATPGPGNSTSLQEPNEASLIYDPRFLKQKTPWVNDDRDYPLVSNTAELSPHARPGDNTSVAFWSGIVCPKCGSCIPRINWTCWTCPNTTCDFVRSPPHTLIPALSLRDPFWPVTDLDTHSRDTYSPLIDLNVFLSHGYRINRFKLPGIDGFVTHMIANKTVLEEDGGPDAMFEELQLTDIGLERRSMPSGQLKGPNYCRQFLVNYGMPYKFIATTASRSFDGAARAITSTRSRLNWAAKLLFSQKTGKSMQEVAEDCKRQEFNEVLALGYFQGQKINYHDDGEYGLGPTIATLSLGAPGTMRIRMKARQYHGISSNTGLYDDAPPIPGCQKYEDRLALQPELDALKELVDTKPYNSRRKQIPKELELNIRGQAKEVLTMQLGHGDIVMMHGAEVQQYYEHAVEHEGSLRFALTCRYIDPKSLKEEDRPAYAVEADGERYDGSRLL
>gi|258571886|ref|XP_002544746.1| predicted protein [Uncinocarpus reesii 1704] 1835
MSIGYHDDGEDTLGPTIVTLSLGAPATMNIRLKQKYFKIPEETKQRVEPNDLILPSCCMEAERRELKALYDSKQITCAEYWTRLGALRSSNRRREASPICSLELHHGDMIVMHGANLQKYYEHSVMPNGELRFALTARYVIPEKLAEEVRWKGDYTPSSEYEYDGDD
>gi|311317036|gb|EFQ86109.1| hypothetical protein PTT_18716 [Pyrenophora teres f. teres 0-1] 1831
MAPSKRGRNDAAALEDVPSTKHPRLMQDLEQTGMLDAPANFGSLSSTRPKREIKPPERYSDMTPRPSRRKRTTAPKRPSKKPATTMKRGSLTTKEAKVNSKTPNPKVRLGGLPSAIMRSQEQEHKDDESDLSPPPSSLLLNPMTATADKQILPLGGPSQCAQNVPAPVPASSQYTITPNMSQTEATRFQTPSSRLWMPQTPEDPPRQPTQQAHTDTQTSPVQHAYPSPGSEPYQHLQVAQEKFDLRSNPELEKQPTPHQDSYQTQPTQLSPSTPLATTYARSDATTECGDTECSPLHVSSRADDNQQHLLAIAEQLLAQRHVGQNKPEPFGKPEVWAEGRQELCETLHYYRGYQSASYATGGFVRGFMFDKVAHDRDYVDSDVIVSRAGGGLMKDKDSGEMKAGRDQKEDLVATGLRNCMLSRNPVVVITGVDNPHIPSKPPHQYCVLDHFKPTHIWSEKSGGSEMVRYRFEKLNTKKNSWWRAKDSSDIAALGSLPPPVEKQCGECDVVSPQVYLNGWMCLRSTCASFWKLIIPTPGPGNSTSSQEPNEASLIYDPRFLKQKTPWFNDDRDYPLVSNTAELSAHARPGEDTSVAFWSGIVCPKCGRCISRIHWASWTCSNSTCDYIRSPPHSLVSALSLRDPLWPVTDLDTHSRDIFSPLIDINVSVSHGYRINRFKLPGIDGFITHMIANKTVLEEEGGPDAMFEELQLTDIGLERRSMPNGQLKGPNYCRQFLVNYGMPYKFIAATGSRSFDGAARAITSTRSRLNWAAKLLLSQETGKSMQEVAQNWTQQEFNEVLALGYFQGQKINYHDDGEYGLGPTIATLSLGAPGTMRIRMKARHYHGISSNTGSYDDTPPIPGCQKYEDRLALQPELNALKQLVSAKPYNARRKQIPKELGLNSRGQAKDVLTMHLGHGDIVIMHGAEVQKYYEHAVEHEGSLRFALTCRYIDAKSLKEEDRPAYVVEADREGYDGSRLL
>gi|119479823|ref|XP_001259940.1| hypothetical protein NFIA_079850 [Neosartorya fischeri NRRL 181] 1830
MDYFRVTDVWYERIGGKVGAKVRFEKLSLSTKSWWAAKGSSAPVPYHQRPEIQAEFNHCAACQTAVPRIYNEGWMCLQPTCDSFWKIHGFEPPVDLTFHPNFIEARASPATEVVPHHDLVPNLLPTLEEDGEGVSYSRIAWKGIVCPRCQKCISRKYWHGWKCTDELTPMSGKGETGCTFEKMLTVQPVSLRSVIDDFGLGPNKRACHFDPRFAVPDIDDKTLFPYRKLTYRIPGVGSITHFVANRIINSRPDGPNDLFRQLQVADFGLRRYPLQQSVGKRATFVSKTILVLLTNKSSVAGTLTAHFAVNYGMPYKYIVSVDSRPFTDAPHEILRALGRLTWATERAVAGTGDAFLPPNELLMLGYFEDMKIGYHDDGESSLGPTIATLSLGAKSVMSIRMKYKYYNGLSKTKTLLKDDPVLVGCRMEAERQSLKGQMANGEIDQTTYDSLRRKALQKGKCGEAPIEIKMELNHGDLVVMHGKNLQKYYEVDGSQKSRIIKEMILTLR
>gi|171684467|ref|XP_001907175.1| hypothetical protein [Podospora anserina S mat+] 1824
MSDMTTEVTGTSSPEADGVFSGVSSPLSSAPSSPVMPVSGRPKRQAALRATEKLTSIIQGFGAFDDFPRANKRSREDTPEFEDSRAVTKSISKRLRTREFSEIHSKDVNDEAETDIDAEHGIDAEHEVDAEHEIVVKNDMNADFVVNAECGANVENNIDPNLERENVPLYPAAPENHEAKSVIPFHMQADAMDMQLANVPLEYYVEKIMFNLRAIVNHQAVTQHGAVDPFLAHQQFFMNEPVFDQNWYNPHTQSYHPAAYPFVAIPPVVNLLAANSPLVNPPMVDPFVHPDPAHQAGQPLPFYNHNSGALASQIPIWDSSVYPFVASRPAVGSPVVGLPAIDPHSPILDVAQYPDIDDIIPQAANIKINLAIAPVADKDEETAPVVKLAPRVPVARPAPRGPPPIHSRFRGGLCEALPYYKSYKSSLYNIGLLAKGFLIDLEVEKGDVFHQSVVISAVGGGRVREGSVMVRGRDADDNATNVRSIKNAYEQRTLIAIIAGENHPLYPCQPPAPYAVLDWFHITYMWKEILRNPETQRIFSVWRIRFEKANPFTPSWWIPAGQEEIVTPVTCPMRVCSSCHQESKQIFTIGWFCLQYGCNMYYRMLPDQLVDLDALAYSQAFLDERQPFTGTIPSLMPELPAVNSQHHGTELGLRGGFVCPQCHHACRRRYWNWLQCEIPGCGFKKAAPMTPFPQAELEAEVEAFTKQMASRRSRHQANDALTTIWLEKYAIRSSVMGLGGYNVRQFFLTDAQERIIGSFTIFQSNDVINARPGGPDELFRSLEVEDIGLKRNPAAVAGRKSYSFHDKLEGLTRHFQQNFGARYKFGVSVQSKGFAEAPAAILKALKRLDWAKNVAVSSATANFPADHEIGDETITNLDAHSQSFNELLALGYMEDDKINYHDDGEKELGPVVAALSLGSPCTMRFRPKRNKGFETNGFTKTGGKKNHKDILEVEMKHGDMMHAVTPEGKRRFALTARFIDPEKMELQADRDDALMKGTIPEYAAAFEYDGF
>gi|159126373|gb|EDP51489.1| hypothetical protein AFUB_054970 [Aspergillus fumigatus A1163] 1821
MDYFRVTDVWYERIGGKVGAKVRFEKLSLSTKSWWAAKGSSAPVPYHQRPEIQAEFNRCATCQTAVPRIYNEGWMCLQPTCDSFWKLHGFEPPVDLTFHANFIEARTSPDPEVVPHHDLVPNLLPTLEEDGEGVSYSRIAWKGIVCPRCQKCISRKYWHGWKCTDELIPMSGKGETGCTFEKMLTVQPVSLRSVIDDFGLGPLKRAYHFDGRFAIPDIDDKTLFPYRKLTYRIPGVGSITHFVANRIINSRPDGPNDLFRQLQVADLGLRRYPLQHSVVDSRPFTDAPHEIMRALGRLTWATERAVAGSGDAFLPPNELLMLGYFEDMKIGYHDDGESSLGPTIATLSLGAKSVMSIRMKYKYYNGLSKTKTLLKDDPVLVGCRMEAERRSLKGQLANGEIDRTTYDSLRRKTLQKGKCGEAPIEIKMELNHGDLVVMHGENLQKYYEVNESPKPCLIKETILML
>gi|70998340|ref|XP_753892.1| hypothetical protein AFUA_5G07420 [Aspergillus fumigatus Af293] 1820
MDYFRVTDVWYERIGGKVGAKVRFEKLSLSTKSWWAAKGSSAPVPYHQRPEIQAEFNRCATCQTAVPRIYNEGWMCLQPTCDSFWKLHGFEPPVDLTFHANFIEARTSPDPEVVPHHDLVPNLLQTLEEDGEGVSYSRIAWKGIVCPRCQKCISRKYWHGWKCTDELIPMSGKGETGCTFEKMLTVQPVSLRSVIDDFGLGPLKRAYHFDGRFAIPDIDDKTLFPYRKLTYRIPGVGSITHFVANRIINSRPDGPNDLFRQLQVADLGLRRYPLQHSVVDSRPFTDAPHEIMRALGRLTWATERAVAGSGDAFLPPNELLMLGYFEDMKIGYHDDGESSLGPTIATLSLGAKSVMSIRMKYKYYNGLSKTKTLLKDDPVLVGCRMEAERRSLKGQLANGEIDRTTYDSLRRKTLQKGKCGEAPIEIKMELNHGDLVVMHGENLQKYYEVNESPKPCLIKETILML
>gi|212530670|ref|XP_002145492.1| hypothetical protein PMAA_037590 [Penicillium marneffei ATCC 18224] 1816
MPYKFVVPVHSKAFTEAPAEIKTALSRLSWATKQVVGEEALRLNELLTVGYFEKMSMGYHDDGEDSLGPTIACLSLGANATMKFRLKDQYFRGRGHTSKTLVADDAVLLGCDNFEERKELKEQHDTGQLSDSEYTKQRMELADAIKRREASALITLDLHHGDMVVMHGSLLQKYYEHSVASEGKLRFALTARHVLDENVEVEERAKGRCEFTPDQIYDGE
>gi|119182137|ref|XP_001242218.1| hypothetical protein CIMG_06114 [Coccidioides immitis RS] 1814
MDVSTSKYLVILMASIWRDLKTVSVPRLYQVAKVVGGNPSIVRYKSMSAVADIKAYQLDTMAKSRKPVSRGSDKRLVQNGAIKKTQKSRGNKINKITSYLGRSQDSSEEVPNIPPNEARPEPVGTPPAWAVDRPELCDALPWFRSTQGGCYFKDGIAFGVLIDGDAGDRAHLDHEVVITRVGGGCIKVGGKLQLTEDIDIKNPAFRALIFNLEHDIPVGLVVGDRNVICTTRVPHRYNVMSFFRVTDIWYEKSGPFTGAKVRFEKLDLESQSWWAAKNVDVPIPVSERSDAKAPVLPTCPECLQLSHQVYAQGWMCLKRECKKFWTMNNRSPPTELTFAPHFLKMRRQAPCPMRPQHSLVPDLLATLPQDSRISITARVMWKGIVCPRCNRCVARTLWNGWSCAKEDGGCGFKHINLPVSVDLRSIISDFEMGATGHRYLVGNELVCRSRVQYLKNYRLDMFDLGMGNIMTHFAANTTINKREGGPNDLFRKLCTEDIGLKRHKLQASVVQGTLTSHFAVNFGMPYKYIVAVDSRPFSETPSFLLRALGRLSWAVMKTVPPTEFQQPNELLTLGYFEKMAINYHDDGEDTLGPTVATLSIGAPATMLIRMKGKYFRVPEPKKKNIAPNDLVLPGCAMEKERRELKMLYENEGITCAEYWDALARLKSSRKEAKPMCSLDLHHGDMVVMHGANLQKYFEHSVTPNGDLRFALTARYVMPELVEPEHHWKGNLEPGLDYKYDGDDFMRVPKLDYGSRAAAFKPCRGLLHRDTCIHATNAQAALSRRLPSLSIPPVSFVLKCPAGLAALSHKWARLIS
>gi|303318969|ref|XP_003069484.1| hypothetical protein CPC735_026750 [Coccidioides posadasii C735 delta SOWgp] 1809
MAKSRKPVSRGSDKRLVQNGAIKKTQKSRGNKINKITSYLGRSQDSSEEVPNVPPNEARPEPVGTPPAWAVDRPELCDALPWFRSTQGGCYFKDGIAFGVLIDGDAGDRAHLDHEVVITRVGGGCIKVGGKLQLTEDIDIKNPAFRALIFNLEHDIPVGLVVGDRNVICTTRVPHRYNVMSFFRVTDIWYEKSGPFTGAKVRFEKLDLESQSWWAAKNVDVPIPVSERTDAKAPVLPTCPECLQLSHQVYAQGWMCLKRECKKFWTMNNRSPPTELTFAPHFLKMRRQAPCPMRPQHSLVPDLLATLPQDSRISITARVMWKGIVCPRCNRCVARTLWNGWSCAKEDGGCGFKHINLPVSMDLRSIISDFEMGAAGHRYLVGNELVCRSRVQYLKNYRLDMFDLGMGNIMTHFAANTTINKREGGPNDLFRKLCTEDIGLKRHKLQASVVQGTLTSHFAVNFGMPYKYIVAVDSRPFSETPSFLLRALGRLSWAVMKTVPPTEFQQPNELLTLGYFEKMAINYHDDGEDTLGPTVATLSIGAPATMLIRMKGKYFRVPEPKKKNIAPNDLVLPGCAMEKERRELKMLYENEEITCAEYWDALARLKSSRKEAKPMCSLDLHHGDMVVMHGANLQKYFEHSVTPNGDLRFALTARYVMPELVEPEHHWKGNLEPGLDYKYDGDE
>gi|296809295|ref|XP_002844986.1| conserved hypothetical protein [Arthroderma otae CBS 113480] 1806
MAGDKNSVLKVTGRAGIARRTRATKKTKNPSQVLLKTSDITCDRIWSLYKSYPFFMKGKPLHLPKYEIPQPSNTLLSWAKSGSSSRSSAETDGSEAQASQAEIVIPVRENKLQEPHGEPPAWAEDRVVLADALPWFHSVQGGCYYLDNICRGVLMDGDCGDRSHIDDEVVITRVGGSCKKTKEGKLVMTKDHDPNGPILRSLVNSMRFEIPVGLILGGKNTDCRVKVPYNYNVLGFFRITDIWFEQVGKFKGAQLRFEKLDLTTKSWWSPKGSADPLPLKERESVTPAQDPVCISCSKGTAQVFAEGWMCLNPLCTEFWKMNGSMPAPQLTFAQEFLTKRSKPTNSVQPPCSLVPDLLSTFSNDHTDVTGTRMAWKGIVCPECRACIARIHWRWWECSTPGCTFRYSPPMNHVSLRSVLPDLEMGASGHRLPTIPKDTSSMPTIQYMKNYRKDTFVLPGAGVVTHFAANRTINSRPRGPDDLFNKLQVEDLGLRRYPISPCIVAGTLTSHFAVNYVIISALERLKWATKQTVKEEEFQTPNELLALGYFEDMSIGYHDDGESSLGPTIATLSLGAPATMLVRMKDEYYNGFRKRDKEKIYLQHDPVLPGCANEEARAELARKFHASEITAEEYLTARQALPTPRREAPPLCTMALNHGDLAVMHGPDLQKYYEHSVIPSGRLRFALTARYVMPDEVPVSEHWKDKSPCASPGPNQEARQK
>gi|255949290|ref|XP_002565412.1| Pc22g14940 [Penicillium chrysogenum Wisconsin 54-1255] 1804
MPLWQNISWVLPQLHNPPTSHFIPSSNAFHPFQALNDYSKLIPSDQLEAAVNDQVLEPVYGTPPAWSEGRQQLCDAIPWFRCTQGAMYHNEGFCYGFLIDADGGTRTYIDEEVIITRIGGCCTKDSGGNLTLERNQDPDNALVQSIIASQKSKLAVGLVIGSRNKVLNRELPHRYNIMDWFRVTNVWFEKIGQKHGVKVRFEKLNLAEKSWWAAKDSLPPVPLDERDFETKPETLKCESCSTESVRLYEEGWMCLDPGCVDFWKIGNASPPAELTFNLDFLSFRSRPDPAIQPHYSLVPNLLSTLDENAADVSTSRIAWKGIVCPMCSKCIRRTFWQGWKCDDDSIGEESSNSCPFQKFMNMNPVSLRVVLDHFELAPIKRAIVFDRKFSIPEIDDNTFFPYRKLTYKLDGVGSITHFVSNKAINSRANGPDDLFINLQRGDLGLKRFRLQSSLVAGTLTSHFAVNYGMPYKYVVSVDSKGFDEAPNDMLQALGRLSWATEKAVVSSGDKYLPPNELLTLGYFEEMKIGFHDDGESSLGPSIATLSLGAKATMFVRMKYKYFNGSTRRAEPKQIGTLLQDDPVLKDCMFENERRTLKEEFDAGEISQDEYDDSRRALSMGRKGKEAPVTIKMELHHGDLVVMHGEYLQKYYEHSVVPENKLRFALTARYVKPDHIDAKEIQKGHFSLTPDQIYDGK
>gi|312222411|emb|CBY02351.1| hypothetical protein [Leptosphaeria maculans] 1803
MASPKRKQDSVEPTVETFNGESHESIKAPTSSTSVDLDDTEPDRKQARATKKFRTNVIAPLEVSQQNRDNFGTATLQRPQRSKRPPERYQDNTVLLKANPRRGQKRPSSAKRKLSQNSTSQKPSTRSTLPKSRNKYGFLLNGKTSTTADDVLDDKKYSCIVSHNVGSDHLDRLAAPQEQDVPLPSTLTPAPAEGGAPPDHDESNPAAPDQKPMAKWAPHTPRDSPKATADDERDIIRTPQWVISQAHEQPAAPLTPTSGPRCNVSKLLLPELSKGDLLRSPPSIVDSEATTVYEDVPEPSIETSELDQLRALAERLTRREVGKSKPCPAGVPEVWADGRQELCETLHYYRAYQSACYSTGGFVRGFMFDKVAHPRDYIDSNVVISRAGGGQMKDKDTGELRMGRDQVEDSVAQNLRNCKNHYNPVVIIAGVDNPHFPSQSPHQYCVMDYFKPTHIWFEKDGKSKIVRYRFEKLNAKKQSWWRPEDSDELVELDSLSPPNKQTCHSCGRPSTQIYLNGWMCLQPSCRNFWKIRNRKQYNEPEQESLIYDPRFLKQKTLWPNDDHEYSLTSNKVELSGHAIPGEDTSQAFWLGSVCPDCGRCNSRLSWMGWQCGNPACSFRKAPPHTLIPALSLREPLWPVTSSYTLSRDIQSPLISVRVTFTHGYRINRYSIPGINGFITHMIANKTVLEEAGGPDSMFEELQQTDIGLRRHPMPNGQLKGANHCRHFTVNYGMPYKFIAATSSHSFDNAARPITATRSRLNWAAQLLHSQEPETTAEPEPSSPGAKDTIPDGEFNEVLALGYFESQKINFHDDGEFGLGPTIATLSLGAPGTMRIRMKSRHYNGVSASGIYDDAPPLPGCRQYEDRAALQPGLEALRRADPKAYTARRKQIPRELGLTGKGNAKEVLSMQLAHGDVVVMHGRDVQRYYEHAVEHAGKLRFALTCRYVDPESLQGADRPGYEVGPDGGGYDGSGLV
>gi|242817994|ref|XP_002487044.1| hypothetical protein TSTA_054450 [Talaromyces stipitatus ATCC 10500] 1800
MPKRGKKQQGKNPKRRRSGQAPSQVTQSESASGSAEVQELEDVRGQPAVWANDRPSLCETLPWFQSHQGGVYQTEKVCHGFFLGGHGGPRDYIDDEIVITRVGGDCESNGNGAVTQMNDQSWNTRAVQSLRASQESGVAVGLIISKGNQPIKRKLPHELNVMGWFRVVEIWFENTNGKSGARVRFQKLDLEEPSWWAKRGSEDPPPISQRNLRLPESKICKGCLRSSKLVYEQGWMCLQPKSSCFLSGLLDDGTAPTDLTYDVNFLSSREPPDDHIKPQFSLVPNTLAELERFPDAWSQKFASRGVVCPECHKCIARRYWKGWMCHDPLDDNVITESAAPCQWKKILDVPTIPLKAVQEDLNVRSINKPVDKEWRTHIQQEAHSTDAYHRMTYIIGDVGKIVHFRANESILNKPKGPDDLFQRLQQADLGLYRYSINTRAGTRQLTKSFAANFGMPYKYVLSVRSKGFDEAPAEVILGLDRLKWATDQVAGKEASGPNELLALGYLEKMAMGFHDDGEDSLGPTIATLSLGANATMKFRLKDQYFRGSSRSHVLVADDAVLPGCENYEERKELKAQRNAGELTKDEYSKHRMRLAKAVTKNEGSSLITLDLRHGDMVVMHGSLLQKYYEHSVESKGKLRFALTSRHVKPEMVEEGDRVKGEYNPAPDQIYNGE
>gi|302510397|ref|XP_003017150.1| hypothetical protein ARB_04026 [Arthroderma benhamiae CBS 112371] 1798
MVETKNDVLKVVGRVGVTRRTRASQRKTLLQGKTPYEIPLLVLTYSHLMSLFLYFFQYTIGKQAISPNTLLSWAKSGSSSRSSTEKDGCESQAGQAEIVVPVLKDELLEPHGQPPVWAEDRVVLGDALPWFHSVQGGCYYLDNICRGVLIDGDCGDRSYIDDEVVITRVKRGGSCKKTKEGKLVMSKDHDPNGPILRSLINSMRLEIPVGLILGAKNADCRTKVPYNFNVLDFFRITDIWFEQVGKQKGAQMRFEKISLATKSWWSPKGSPDPVPLEQRESVTPAPDPICLSCSIGTAQVFAQGWMCLNPQCAEFWKMEGSLPPSQLTFAPEFLTKRSKPKNVVLPPCSLVPDLLSTFSNDQTDVTGTRMAWKGIVCPQCRACIARIHWRRWECSTAGCGFQYSPPMNHVSLRSVLPDLEMSPSGHRLPTVPKDISSMPMIQYMKNYRKDTFVLPGAGIVTHFAANRTVNSRPGGPDDLFSLMQREDLGLRRYPISPCVGRFLLSFFHPILSSSIPSLGKLEFAGTLTSHFAVNYGMPYKYIVSVDSRPFNTAPPVIISALERLKWATRHTVDANAFQMPNELLALGYFEDMSIGYHDDGESSLGPTIATLSLGAPATMLIRMKDEYYNGFRKRDGKDKVYLQHDPVLPGCANEEARAELARKFNAKEITSEQYLAARQALPTSRREAPPMCTMALNHGDLAVMHGPDLQKYYEHSVIPSGRLRFALTARYVMPDQVPASEHWKGDYDPIPEFEYDGDET
>gi|311341448|gb|EFR00651.1| hypothetical protein MGYG_03658 [Arthroderma gypseum CBS 118893] 1785
MAGAKNDVLKVVGRVGVTRKTRASQRKASSQANTLLSWATSGSSSRSSTEKDGCTSQAAHTETVVPVLKDELLEPHGQPPVWAEDRVVLGDALPWFHSVQGGCYYLDNICRGVLIDEDCGDRSYIGDEVVITRVGGSCKKTKEGKLVMTKDHDPNGPILRSLLNSMRFEIPVGLILGGKNTDCRTKVPYNFNVLDFFRITDIWFEQVGKFKGAQMRFEKIKLAAKSWWSPKGSPDPLPLEQRESVTPAKNPVCSSCSNGTTQVFAEGWMCLNPLCTEFWKMEGSLPPSELTFAPEFLTKRSKPKNVVLPPCSLIPDLLSTFSNDQTDVTGTRMAWKGIICPQCRACIARVHWRRWECSTSGCGFQYSPPMNHVSLRSVLPDLEMSPSGHRLPTIPKDISTMPTVQYMKNYRKDTFLLPGAGIVTHFAANRTVNSRPGGPDDLFNQMQQEDLGLRRYPISPCVVTGTLTSHFAVNYGMPYKYIVSVDSRPFNTAPPVITSALERLKWATKHTVNAEDFQTPNELLALGYFEDMSIGYHDDGESSLGPTIATISLGGPATMLIRMKDEYYNGFRKRDNKDKVYLQHDPVLPGCANEEARAEFARKFNSKEITSEEYLAARQALPTSRREAPPLCTMALHHGDLAVMHGPDLQKYYEHSVIPSSRLRFALTARYVMPDQVPESEHWKGDYDPIPEFEYDGDES
>gi|296414303|ref|XP_002836842.1| hypothetical protein [Tuber melanosporum Mel28] 1777
MVWSKELATDRLRLFPPCRKIAQDSHARAGPTKAEDSVALPQPSTPVHQMWPAHESSSSTISELSEVPTLPSSPGYIKVEGDGDGNKAGCSEATPISPTARPRARRPRRIDHCADPEMVAALRVPDTNPEIIITDYRRVSQRVRDSALRSSHARVSKISPLATRRRSKNTVRHPMNLKKEETEHELASPEILKDVEIFSLGVANGIQQIPLAPNKDAMAPSILKRKHDEKRQNLGGLAITDSADTVATTETEPECVSAKHLLLGHIDNPCENNIGLGRARRYSGDKDSSERGTLSELHGMVRKDTMYTNGRSTDDGGESPQSPIEDEGLSLNADNILLNEGFGSEVQEFDDSLKLSDENVLKKQKLNNSQVLELSEAKALGGFNEPDVRDPRVDENAFRVVDGVLSIPRGCDFCGELRYFCDRALPCGRCVRTGRERECKRELGWMPARPKQQRIKQGDDTRAALPPHPGASSSKNLGDLSLQSTSVIRRGRPRKSDVRGGEIKSETKNEINEMKKVKPLLWSSIDFQKNKPPGIRKPEVWCETRQELCESLPYYRSYQAGCYGHDGLVHGGGKSGTDDNGQRRLLMDQTIDDNTIKYLIRNMNQKWPLVLIMGNQCTNSPSKIPHRYCVMDWFKVTAAWAERDPLSQCIRWKFRFEKLNTTSDGWWAATPSEESNPPQEMTKVSCSSCEKESPHIYEEGWACLNPNCKRFWMINDAGMPTKLNYTENFLSCRTPWPEDFLQPPNSLAPPLDTELSAHVESGGVSRPFWKGMCCPTCGRLSCRELWAGWLCPACGFSYNPPRTVFDAARLADPHRPVYTGPAIPNNFHNEEINSKRFVKEGMTVVQYQLGDCGTVTHILANKVSNSRHEDANWLLENYQNLDMPFRRFPMKCHHSQGRLLTQQFMYNCGAPYKFIVDVNSLPFHDSPPVVLKALDLIHQRVQLIHPEAQFNEVLNVGYFEKQKMDYHDDGEEGLGETVASISLGGSARMKFRVKSKYKSDRHCWTTEPEKHPQDAGSGYSICNEENLEDEEEEISGEIAAGLQTNASSMRAKGRSNKAMLDLCLNHGDVMVMKGAGIQTHWEARLFRIAATARYIAHNASEGASEKQTILETETNSDVSALPFTDTKSIKVEDSTIDVDGIQTISANGLDGSDQSGVIYERANPSQSPVELHGPGFAISPAASISQETSSIPVASSPCRGRQGLNTYTQTEASQQPFFPQNMPMPTEPIPPLETIASFTRSSHQIQLPHLYDMGSPHPPPPTNQPGSYHRGGSPEFPNPPNTYYPPTTQTQITPSCHTGPYGQGLTSDDRNSYMPPPWFNRQSSPTYPFNSHSSYEHYSPSEVYNISEKANNIQNTFNTTPQKSNVYHNIFCGSDQGANELENPLTSNATPMHLSNTSGLFQNDNSNNEAGNPEASYAGSFDTDSTDKRHVQLL
>gi|238494548|ref|XP_002378510.1| conserved hypothetical protein [Aspergillus flavus NRRL3357] 1772
MPAKRKRATAGAEVSLPSAVNGEPPAWANFRSELGDTLPWFRAVQGGIYHKDGLAWGVLVDRDSGERSYIDEEVVITRIGGSCSKNANGDLVRVKDQAKKDLLVKCLMNSMEQKVPVGVIIGEHNTVLGKMVPHPYNVMGYFRITNIWFECIGKRIAAKVRYEKLDLQSKSWWADKGSLPPPSLQERDFASRPNSVECNACNHRSFQVFHQGWMCLQPSCTRFFKIGALAAPANLTYHQKFLSYRMAPDPVIKPHHSLIPDLLSTFDEDDASVATSRVAWKGIVCPQCRKCISRKFWRGWKCSDDSTSISTQPQHSCTFEKMTRMPVVSLRSVIDTLEIAPQKRAFMPDDKFMTPEVDDNSLAPYRRDINNHPNGPNTMFTQLQMAELGLQRFPLRNAVVTGTLTAHFAVNYGNPYKYVAPVNCKGFGEAPGPVLHALGRLQWATEQAVHLTGHTSYPPNEMLVLGYFANMKIGYHDDGETSLGPTIATLSLGARSTMQIRMKSKYYKGQSSRNILLENDPVLPGCAFQLQRQTWKAEFEHGMITQTKYNKCRNELFKNNRTQCEAKPCIKLDIHHGDMVVMHGESLQKYHEHEVIPESKLRFALTARHIKAEHVDPKDTHKGEFTLAGHQIYNGI
>gi|302419419|ref|XP_003007540.1| conserved hypothetical protein [Verticillium albo-atrum VaMs.102] 1770
MSLSQVSPLGKPVVWSENRQALCDSLWYFKQHQAGSYPIDGVLRGFLLDGESTIRDIVTPDVIISTLGGGRQKDSTTKMSVRVNETRDCIVNQCREAFKRGVPVAVIIGRKCTLASVRVLYNYNVLDWFTITDMWIEKDGQNDIFFWKIRLERTDRTTPSWCQPCDALTQTVEPRPFPHGKLNCVHCGVISMYSFAQGWACLNGNCEQHFTLADGTSLTDLSYAGHSATIIAWCSECKHASKTIFDDGWTCINRGCSRAFEFPAKVDIGALTYSEAFLSERTTFPTPPDSLIPPMPNPSQGCGTEKAARISMVCPQCHGCSRRVYWNRWSCDNKECNYILPAAPRPLSIEDIRAETTKRKTLLQVKKNDLLVRRDLTICGHKVEQYFLPDMEAKGRCCGTVLIFRATDAINNTQNGPNHLWMDIQEAATYGDDFKRNAVKCPGTSSEIMTRNFQRNWGAPYKFVVAVNSTSFKEAPPYVMQALKRMQWAGRKSVQASNDGFEEGHALESPSMDTKFVDFNELLTIGYMEDDAISYHDDGEDTLGPTVATLSLGSSARMLFAEKTKYNPKTKKGTRSTARNQVLAFPLHHGDMVVMHGAQVHQQYDFQVAQAFFSTFGLVMNSMNEKVQEETLWDGNMLMSMRLQSECLKGMDALLLL
>gi|156040958|ref|XP_001587465.1| hypothetical protein SS1G_11457 [Sclerotinia sclerotiorum 1980] 1766
MDHFFARGHKSLVPTKRKAMANSDEEFFLDAAQQSSQPPHKKTTATSARKPHQPNAPKTRKPVTKTKELPSLENATLSKPEAWGQPEVWAQKRQQLCSSLPYHRGYESAAYRTNGIITGFLANQGIGPRDVFTEDIYITGVGGGKEKGEGGETKQVKDQNVSSIAISFQRTMEAKLPVAIIAGQRNPICPVKLTHHFNVLDFFHITDVWYVFGVEERCKQVIVCPKCHGCIRRLEWRQWTCETAGCDFTHTITQIPVPLSKVLLATDFIADKSPLDFAHESVGVNQKPIAHYDVYGLKIPGETIPAGWIQIFRSNGLVNSQPGGPNDLYLGMQKDEYKLRRGPARHPGPVPMEIVTAHFTSNCGAPYKCLIAHEANSFEDAPAPILKAMQRMTWAGKQAFVGKDNAEFTPFNEILCLGYFENMHIGYHDDGEDTLGETVATLSLGASSTMCFRPKNKSTIGGILKANKGSKASKKDYVKVTLNHGDIIIIHGSGIHKYYEVNSIQNHTTYDINQSSKHAVTPYRLLRFALTCRYVKPELPSPEDRILCAQKSALPANFADHAYDGDIDVKETANRLITEDDDEFTKLKKWIIAKKLAGELNTAECAELREILLRK
>gi|116193337|ref|XP_001222481.1| hypothetical protein CHGG_06386 [Chaetomium globosum CBS 148.51] 1762
MGSVIDAAAQKSSAAEPSTMAAPRTSSRSASHRAKTAMKRAMQDLDGSEDEEPKPTKRARHSTGPTAQEEEPAPSPQSDTSQSARYTSNAEDDHDNSMETIMESMAEATNEQRPARKTKVAKVANATADGPPSWGKPLVWAKARGSLCEALPYFRSFKSSLHSSNVVCQGFLIDQEVDQRDVFGAQVIISSVGGGRVKNPGTGNMIRTKDAVDTASNTKAIRNAHRNKSLVAVIADVWKEKQVPEGAHMPVTIWRMRFEKADLAEPSWWAPQAGYAVQSDPPVPVDMSVKARVVTCLQCNTPSKEIFTSGWFCLNSECEHYFLYATGGSVDILRLAYNKAFLNERTPFVGEIPSVIPAKIDPAGLHGTEIALRRGYVCPDCGCCNRRVYWNHWECENPECEYRLDALMRPYPEGLLEKETKTFDSKMGKRRNSNGVNDNKFNREDFLNDTIATVYNRECIPLSQTLTLGRIFSAKPKVLTKPNGPDDLFRTLELTDIGLRRNPAAVVGHKLEGYTRHFQQNFGARYKFGVTVQSKGFDEAPDIILRALQRLIWAKQVSVKASNNFMRTLTAESVSEHAIVPTDGDFNELLALGYMEDDKINYHDDGEHELGPVVAALALGSPSLMRFRPKRNTGFNLPTRQDRGRPCFKEVLEVTMKHGDIMVMVGTEIQKVYEHTVDPDGARRFSLTARYMDPERMATQADRDDAAVKGAIPEHAKAFVYDGF
>gi|145242116|ref|XP_001393704.1| hypothetical protein An09g03880 [Aspergillus niger] 1759
MSPKKPTRATATTKPQPQPVTSGRITRPRKPHPPKATTSTRTSNPAAHTPNQPPLPDQETEGHPPAWAENRPELCDTLPWFRSVQGGVYHNGNICWGFLIDADCGIRSYLDDEVIITRVGGGCTKDADGNLVLIKDQDGDSAAITSILNSKELKVPVGIIIGNRNTLLNRPLPHRYNVMAYFRITHVWYERIGRKTGAKVRFEKLDLGRKSWWAAKHSPSPEKNPGYGHAKQPEQLRCKACDQHSIRIYDEGWMCLQPSCELFWMINGGSSPPPSAVLTFHEKFLKSRLPPDPTIQPHYSLVPDLLSTLKDTDSDALSKRITWKGIICPLCRRCISRRYWWGWRCADDNDSSNCPFEHILPIRPIALRWVIDDMETSPIKRALSWDAKFMVPEIDDVSLYPYRKLTYTIPGVGSIMHLVANREINTRCNGPDELFGQLQCEELGLRRYPLAQSMVAGTLTAHFAVNYNPNGEEKQGMPYKYVVSVASKAFNEACPPILRAMGRLTWASKQAVLAAGDTFLPPNEMLLLGYLEDMRIGYHDDGESALGPTISTLSLGAKSTMLVRMKYKYYHGYSRAKNLLAEDPVMPGCKNYTRRRELKARLQDGSIDRKMYDELRREGIVRKGAGGEATPCIKMEVNHGDLVVMHGEGLQRFYEHSVIPDKRLRFALTARHIKPEFVDVKEIEKGRLELGREWVYDGK
>gi|154305295|ref|XP_001553050.1| hypothetical protein BC1G_08942 [Botryotinia fuckeliana B05.10] 1754
MSSISDTKEENLDFFMNQDYPPQNEDGSCSEFNLPTGPLNIPSPPSTTLETSSPPPPRRSTRSTQNVQPKLDRFFTRNEKPMVPTKRKTMARNVVDLLMDTVQESLEPPRKKVMTTPPRQPSRATLPKPRKAAAKVKELPSLENATLSKPEAWGEPPVWAEKRQQLCSSLPYHKGYESAAYRTNGMIAGFLANQGVGPRDVFTEDIYITSVGGGKSKGEDGETKRVKDQDFSSIAISFQRTMEAKLPIAMIAGQRNTICPVKLNHHFNVLDFFHITDIWCELESGLKMWKVRMEKIDLTKRSWWSPIDSVAHLSQGYDGIKTDVRTCGACNTSCKTIYTQGWTCRSPHCESFYVFDHQVDVNDLQYCAEFLQERTPYTGAAPPPLRPEPVTDADLVGEDIFGVEERCKQGIVCPKCHGCIRRLEWQRWTCENPGCDFTHTVTQIPVPITKAIEGNNIIADQSPILFAHETIRVSHKPIGHYDVYELQLPGETTEAGWIQIFRSNGLINSQPGGPNDLFQGMQKDDYKLRRGPARHPGLPMEIVTAHFASNFGAPYKFLVAHEANSFEDAPVPILQAMQRMTWAGQQAFSGKEDAKFTPFNEVLALGYFESMHIGYHDDGEDTLGETVATLSLGASSTMCFRPKNKSTIGGILKPGKGNVGSKAAKKDYVKVTLNHGDIIVMHGSGIHKHYEHAVTPHGLLRFALTCRHVKPELLSPEDRIICAEKSALPANFADYAYNGDIGAIEDPSRPTNQGDDDDFTKLKKRIVAKKLSGELTEADCQELRDIILDL
>gi|134117982|ref|XP_772372.1| hypothetical protein CNBL2390 [Cryptococcus neoformans var. neoformans B-3501A] 1752
MSGQITGESLSHMGPPILQTDQSPLNARIETLLQAAERRTPLVLIAGEGYRQLPWKLDCAYVVLGWYWISYTWVEAEPVGKGVLPPRDRDYFHRYKIRFDWVKNQGEPWWDCESDLSLNLGTSPKNTPTTTVPQTPGCANVHEEGPSGLGAAARLIIPVEPLRHVNSGFILNAPDHLSPNNDIMRRDCSSGFEDKLMYYSAEGCGKWPRGDEEMTSCLPTVTDQDEEPSIHLYDTFVCPNCHQKTPMIYKEGQICVKPSCPAFFLLRTAYGLFPIPPGFSLTLNPSFLLLRPTPKSLENLPYDLVPPTLDESISEGAECKANLGGRALWKGWVCTDCERANCRYKWEVWECRNCGNLFAPLSRNESMPLSGLSFHFPPFMGDAMTMHTGRIMMLSSMKNIAIAYDLPDAGTVYHVISHDRIVADKLFHDYQIEAARGFCFQRRALKANTGKRYGIEQKAINLRFVVKGALLAQHFAVNSGAPYKYNVDTLSVPFDQSPSCVMAALNLISSGTSDVLKADTEFNEILSVIYREGQKMGWHDDGEPGLGPVVASLCLGSPADISFRPKVVNRANGTSNAEVALSFTLSHGDIMIMQGRDIQKKYHHRAMPYGLRIAATARMISDS
>gi|115433188|ref|XP_001216731.1| conserved hypothetical protein [Aspergillus terreus NIH2624] 1748
MASRVLRGRVIKTRSHSHSPILPSRTHTTIDTTGADGSSASETHGQPPAWADYRPELSDTLPWFRAVQGGAYHNGNICWGFLLDADCGIRSYIDDEIVITRIGGGCTKDAAGNLVPLRDQDSDNSIVNSVIKSKELKVPVGLIIGNRNTLLGRKLPHRYNVMAYFRITDIWFEKIGQKVGGKVRFEKLDLSSKSWWAATGSPFPIPHQKRSCTAPEKNVCRDCGFESLRIYSEAWMCLEPSCKSFWTIDGSAPLTDLTFHQKFLDYRTPFDPEMQPHHSLIPDLLSTMDEDDPTLSSLRIAWKGIVCPRCQKCISRRFWRGWKCTDDLGGREVHKGKPCSYEKFLKMRPISLRSVIEDLELSPIKRVLHFDPKFAIPEIDDASLYPYRKMTYHIPGVGYIVHFVSNKAINSRLNGPDDLFGQMQATDLGLRRYPLQQSVVAGTLTCHFAGMPYKYVVSVDSKGFDDAPDVVLRALGRLTWATEKAVKGSGDPFLSPNELLILGYLEDMKIGYHDDGESSLGPTIATLSLGTKSTMLIRMKHKYYHGFSKAKKLLDVDPVLPGCHMHCERKELKGRLQNGEISQAEYDKLRWSTFKKARNAEAPPIIKMELNHGDLVVMHGEGLQKYYEHSVIPEKKLRFALTARHIKPEHVDKKELKKGEFALSPDQIYDGN
>gi|67526987|ref|XP_661555.1| hypothetical protein AN3951.2 [Aspergillus nidulans FGSC A4] 1745
MARPKKGPIAPRTVSNRVIPPLTGIEPSRDAVFDPSDVASDAKVRSIESSPSLAEVDGVPPAWADVREPEDRAALASAIPWFTCYEGGMYHSKMVCYGFLLDGDSGNRCHIDDEVVITRIGGGCSKDRDGNLMLKKDMDEQDVTVRSLANRSKNTSLGRKLPHRYNVMAYFRVICIWAEKINGKTGYKVRFEKLDLSEKSWWAEKGTALPDPASRRFTQAESRQCATCLTPSTHVYKEGWMCLNRTCQEFWMLAGLEPPRNLTFDDRFLEARAQPGPDMQLHGDLIPDLLSTIDEHDPLGSSSPLSWKSGVVCPLCQKCIPRRFWNGWKCSDTLSGKAQGECPFEKWLKIPTVPLSAAIGGINLCRNKRTVIKNRQSSFLPQIDDRSFAPYKLITYGLGASGYIMHFVSNEVINSRPRGPNELFEELQKANLGLRRYPLDQAQVAGTLTAHFVTNFGAPYKYVVSVDSRGFSEACDPVLRALGRLTWATKNAVRSQGGNTYDPNELLLLGYFEEQKIGYHDDGESSLGPTIATLSLGSPATMAVRMKYKYYHGFTKAGREKNTLLTDDPILPECENYVNRQKLKERLLNGSITDDEYKKAWFDSFAENKSRNLPPDIIKIKLNHGDMVVMHGEGVQKYYEHGVKLEKRGKLRFALTARHVKKEEIPEQDWPKGDFTLTDDQIYDGQ
>gi|299751494|ref|XP_001830303.2| hypothetical protein CC1G_01939 [Coprinopsis cinerea okayama7#130] 1739
MNFTAIGSQIQLPPFEPGLLKRIESLPVPEGFPHEDPKEKARREELFSTLLQGLEAKDPTAQWERWVQNTYQRLTALSLPSHSRPYENRDRGGVFLIALQYTWLSTNSKDARLGLDFLLHHQNELRAFCNKNCKPRIPVNQWRGSDWHLNKRKYNDTGNQYFPQSKYPKSHPHQGYPQQYRNNQHWAYHDSWNRLHCPQQPPPPFCPSNRPVIPNPTRATPHSTWKHSQHWQDPGRNARSFPPRVNDVKPTRKVTASDSVSHDTAPSHNHTTGKDSVVCPNSNPNGNRSKPLHDFDSLANTPVPPLSPVQPESRPSALIATHCELPSNTSEAVNPPALQAIVGDVGEEVASIKDGPVAMVCDAANKVKEEALIAPLALPGTKVVLSAVAGAREVPTVSTSTSSTSKSIKASLLSFPPIWAQTRQEVCETFEWFRSYQGGVYFSNDIVKGYMLGGFGAKRDIFAHGGRLIISHGGGKAESTHMEKGKATVKAAGDQEATDKSVRALLRTYEEKRPLALVIDDRYSWFPFDLTSMGIAYTVLGFYMIVDAWAEYEEKVETEQGRVVRFKFAFQWCEGQGDPWWIREATEPIPSRFDDDEDVDAGPPEKLEEYAVKHDADKTDTPDTIKCQFCNKKSPQVFQPTWACLNSKCTMFWRSPDTANYLPEELEYHPEFLRLRDGCVLPMGHQSLKPSLVAERADGVTTSTAFTRGFHCSKCGRLSCRTEWRYWKCSTQGCDQVYRVPSRIHQANEFCYQPLKIDFDAEWIAPNCGIIRERLRTFPIGDSGAVGQIQTIALPKNRGYLHHIKCNAPSSKDQVNDIFKEYQDQANNGELNFRRWPMRAHKCRGALLTNYFSHNGEVIELPLVAVGLTKFFTVAGVPYHYVGGTENTVPFDQAPMAVIHARELIQRRIYEALGKGVEFNEVLTAAYMESQKMAFHSDDEKGLGPVVAGLSLGSPALMHFRLQKRYSGDNRACLMSFVLRHGDILVMDGSGVQEYYEHTVVPTNFRIAATARFIDEGRSQVETRDARTHSPVPVSIKKTWT
>gi|310791076|gb|EFQ26605.1| hypothetical protein GLRG_02425 [Glomerella graminicola M1.001] 1725
MAATSSTLPAPIGSPPVWAENRQALCDALPYFKAHEGSIYTKDKLIKGMLLNAFSSVRDYLGAEVIITTLGGGKEKDSQGNLVRVKQVRPFVLESCHTAMKSGTPIGMILGKHYPGLSVEMKHAFNVLAFFSITDIWSEKDERGFPIHKIRLEKTDRSVPSWWQSKSEVQDILTTSSTHASSLAWCVDCHQGSKTVFSCGWVCLNHKCGKFFAFTAGIDVNQLTYSEDFLLERTSHQVPQQPLQPPIPDITMPGFLGTEKAMRDGIICPECHRCARRVDWTKWTYEDPLCHFTLFAPPLPLSLEEVHAEEAQQRQKKTFESKILDENILEARSESNGYTVEQYLLPDPLNVSAIIGSVTVFRATRAINAIEGAPDQMWGLLQHDTAQDFGFRRQPAIHPGLPTEKLTRNFLQNWGAPYKFAVNVHSRPFSEAPDSLIGALKRMQWAGQKSVDMTSDTDFVDFNELLSIGYMEEDKISYHDDGEDTLGPTVATLSLGSPSLMSFKMKKSYAGKDKKVLQLTMFHGDLVVMHGTRIHQAYLHKVVPKGKRRFALTCRKIVLENIKDDDVRAEAVQNSIIPEVSKLWDYPKVEDSESCETNARLFKRASDDAQTTSRTTKRSKTNT
>gi|238578620|ref|XP_002388780.1| hypothetical protein MPER_12163 [Moniliophthora perniciosa FA553] 1601
MHEMNQIFEEYQEQASCGKLQFRRWPLRSHRVQGELLTQYFSQNCGEPYHYVGGDANTVPWDQAPGAVLKAREMIHRKVQAVIGKLEFNEVLSAAYMETQKMSFHTDDEPGLGPTVAGLSLGSPAKMHFRKRGTGHRDTELTVLLQHGDILVMHGPEFQQTYEHTVVPENFRIAATARYIDPARHKYTRR
