# Supplementary material for: Novel AlkB Dioxygenases—Alternative Models for In Silico and In Vivo Studies
Source: PLoS One. 2012 Jan 24;7(1):e30588. doi: 10.1371/journal.pone.0030588 (PMC3265494; doi:10.1371/journal.pone.0030588)
Supplement: Fasta File S15 — Particular ALKBH12 protein sequence homologs. (FASTA) [file pone.0030588.s017.fasta]

>gi|58270546|ref|XP_572429.1| hypothetical protein CNH02530 [Cryptococcus neoformans var. neoformans JEC21] 1827
MSSKADASIKFNADTSNEEELDTETKLVLLASLVHPLTLPPQALEVLASVDGDVAKAAERLLLPNPETSRKRKAGSSLQGWLGRPSDNKKAVKAKRKQEAESTDRHLTVSAAGGSKISGTSTITIDEDKQRDDTISETAPPKSVTNAFEILGRAPSSPVKQKVGPQPAIHLSSQASIDSHSLPLTLINQFLSPSLASALYLIMMEESNSWGANRFYIAGKAAKSPHTTGFYRKEGGGYGGGKYFYAGMEQGPAKVYPAFLARAAEIVEKAVNENLRKRPRYGLEWGDLGPYTTIASLSLGTSRAFRLRETPPSDPAFVINDKPPCTYEITLAHNTLCLMNAGCQERYKHTVPPQKAIDLFRPGYDIAENPIPKDAQLAFTSRINITFRFYREDAVSQHDMVFFWQCQSATQTGVGKGKIPKGSGMLNVSYTVNRNPHPSGCFLHHPLHEHYAHCLVHHHRHRQHLHIPHLLCHPSLLHHPDPLLHSPFHHLLHYLLLALRSHSPSPLFAVALPLPPFSSFLLP
>gi|254581370|ref|XP_002496670.1| ZYRO0D05434p [Zygosaccharomyces rouxii] 1714
MSTDGLTEKKLEQLSKLYRDIVPASPETESFYLEILVSCEGNLEAAVELINDSLGVQRTSETDILCAKGKHEDEAVSPAPKVQKSLNSFIKDPNNKIKSVSEGSLGKISNRAIELFTKEDIETNIKYVSVHKNVLPELLANSLLKKLSQDNDSFTPNQFYLFGKKCTSNHLTKMFSSSEEISAGNIRIYYNSYSLSRIAQYDDDLKMAQLLIEDLVNDCIAQRDLLPYQIRSPNWKGDVVLVNRYYKESNLDWHSDKMTSIGPQPIIASLSLGCSREFRVRKNYPSNSQIYIIRPPHNTLVIMHAGFQEEYRHCVHGHSKNSPLKPHPISGHVRINLTYRCYLRKFLDRCPKCKKCGSPMDLRRAFKDPKTRGQYIWQCSKSYTGQECGGVIRAKFDNDSLTVQNFDEEGSRWLAPDDQEAHSAQDLN
>gi|134118020|ref|XP_772391.1| hypothetical protein CNBL2570 [Cryptococcus neoformans var. neoformans B-3501A] 1696
MSSKADASIKFNADTSNEEELDTETKLVLLASLVHPLTLPPQALEVLASVDGDVAKAAERLLLPNPETSRKRKAGSSLQGWLGRPSDNKKAVKAKRKQEAESTDRHLTVSAAGGSKISGTSTITIDEDKQRDDTISETAPPKSVTNAFEILGRAPSSPVKQKVGPQPAIHLSSQASIDSHSLPLTLINQFLSPSLASALYLIMMEESNSWGANRFYIAGKAAKSPHTTGFYRKEGGGYGGGKYFYAGMEQGPAKVYPAFLARAAEIVEKAVNENLRKRPRYGLEWGGEWKANVCGANRYDGSRSSVGWHADQLTYLGPYTTIASLSLGTSRAFRLRETPPSDPAFVINDKPPCTYEITLAHNTLCLMNAGCQERYKHTVPPQKAIDLFRPGYDIAENPIPKDAQLAFTSRINITFRFYREGK
>gi|212533555|ref|XP_002146934.1| CUE domain protein, putative [Penicillium marneffei ATCC 18224] 1694
MTEKLPRKRRKLFFESYADYDAKKKGLERGVVKPEYQAVVQLKQDDEARYDDEPTDVKLARLISLFPDIDEVVLLDVLVSYEGCVEAASACLEARRDSKRDEASSLRSNNSLNPTPGIQTSILSTFQSTTSSPATASSGWSKPLTKRGKILHLYSPDDISKHTPCSIIHNFLPAEEANGLLTELLEEAKIFQPDIFQLFDKTVQSPHSSKLYVSTDYDLRQQTEQYVYNGVYQKDVRKISPRMQAVSEKVQKAVNEHVQQRIQTHYPDGKKLRYQSPKEWIPNAAFVNCYDGPQESVGYHSDQLTYLGPRAIIGSLSLGVAREFRVRKVVARDNNPSEDDNTQRQHQDAETSKKPRLPDIISDAQGQISIHLPHNSLLVMHAEMQEEWKHSIPSWAEFDDDGEPLWEKMGMKRPHPTTHD
>gi|312221942|emb|CBY01882.1| hypothetical protein [Leptosphaeria maculans] 1672
MHAFVSRKRKWATEPPKQVATSTNASSSNVNDQDDESTDFKLALLASLHPSVHKTTLLEALLCSDGSVEAASTHLAHTPSSSSKKRLTSFTVGYQSSLSAYGILPKDGNTISSKSLVKKGRTLYLYSPEDIENNTPCSIIHNFLPAKQADALLSELLEEAPSYQRQEFKLFGRVVWTPHTYCCESTLSQISCLAEAEKQKTEYMYNGRQEENVRQSTQELLKACPQVESAVNREIQRRISNFYPKAQKLKYQSPHPWRANTAFVNCYDGPKENVGYHSDQLTYLGPRAVIGSLSLGVTREFRVRKIIAKDDTAKLNESLADAQGQISIQLPHNSLLIMHAEMQEEWKHSIAPAQAIDPHPLAKIKRINITYRYYKEILHPKFTPRCQCGMPTVLRCATRKKECRGRYMWMCHTHYVPGNDGCGFFQWAEFDDDGEPPWVTRLQSDRYNTDGKGELDVGGREAFHEL
>gi|299473684|emb|CBN78077.1| conserved unknown protein [Ectocarpus siliculosus] 1670
MCSRMFPQHAIESHAWECRPPPADDGAMSTVPSSTGRASATEAACNTLLDNSGEFQARHHTTELQPKATAAGTYLIPPEGGNSNCADRGAPKQVPQESEGKNAMQTLMEGGKRAVKAEREEKIIPRAWPVECVEDLLPRDKAEGLLARMLQLSRDWTSQTWFNANGLEGRTHSRSRAYRIPAAGDSRSSGRASEGAMKQESESDPEAQDKWKVSTDEDRRATHEEGMDKSLAVAPAELLDVVPVVVEVVRRRQRQRMEDGLAGSEGLRWNPNYCICHVYDDHRSHLGAHSDTLSNIGPRAIVVGVSLGAKRVFVVEETLPRGVKPPPAGSGSEGGKKSLDMPHNCAIVMWGGCQERYKHGVPVMSKGVGTHPMSGTKRISITLRERKESLPSCLLPVPDCRCRVPASLKARVKRNGQVGYLYQCDRGQGQCGFWLSKGPLR
>gi|115397675|ref|XP_001214429.1| conserved hypothetical protein [Aspergillus terreus NIH2624] 1669
MPSHDTIEKSVAAQFLHTEVSRLGAQPGLRSLPPGPERDFLTLTWGPTVYRTTYAPESHRLLPLFLRALNEAIQTALHRLPGTREEIHLLEKTYASKVFSAQDQYQDVGEDVIRQIFHDWKVSLALPSIELPVRLRLCLIVDDAVLASFAKQVDLAAKEGQDAHTSGCPIKVLEENFPDSHRRDSNPASRERIHGWWGLESRSETVAPMDRFVSRKRPRSPSPSPVSYPDGIPPPDDDSTDVKLAQLVSLFPETTQDLLLDILVASGGSVDRAASTLTSQRVCKSPTKRATPSTPAVQTSLAAHIHVLPPAPGTAAAPSPLKRQPLTRKGKTLHLFAPEDVAAHTPCTIIHNFLPAAQATALLRELLDESAHFARYRFQLFDRAVESPHSACVYVSTADEYRQHTSEYTYGGTYRSNVRQITPQMRRVSGAVQRAVNDEVSKRIRSHYPGGKKLRYQSPKEWMPNAAFVNCYDGPAESVGFHADELTYLGPRAIIGSLSLGVEREFRVRRVVADDADEGAEVGETSTLKNTQASSESRADAQGQISIHLPHNSLLIMHAEMQEEWKHAIVPAQTISPHPVSGNRRINITYRWYRDSLHPRNTPRCRCGMHAILRCAQRKRESRGRYMWMCYAGFAPGKKSCGFFQWAEFDDDGEPLWEKKQAEDRAPILRNFVDESSE
>gi|169625210|ref|XP_001806009.1| hypothetical protein SNOG_15872 [Phaeosphaeria nodorum SN15] 1666
MDAFVSRKRRRVEEPEKLVGAQVPTPPQENGAQEDESTDFKLAILASLHPSLDETTLLEALLASEGSVEQASDWLAHRNNTSPRKRSAPTSVGFQSSLSSYRISPKEGGPIKKQLVKKGQTLHLYSPEDIEAHTPCSIIHNFLPTKQADDLLLQLLDEADTYSSIEFKLFDKVVWSPHTFCFYVNSMAEAEEQKTEYIYDGRKVEDVRQSVPEMLRACPQVEEAVNREVQRRIRDFYPDRKKLKYQSPHPWKANTAFVNCYDGGKENVGYHADQLTYLGPRAVIGSLSLGVAREFRVRKVVAEGDDYRKADGTLADAQGQISIHLPHNSLLIMHAEMQEEWKHSIAPAQTIDPHPLAKNKRLNITYRFYKDNLHPKYTPKCKYGCSFFQWAEFDDDGEPPWAAQVKATSSELNSMEQPDT
>gi|238484167|ref|XP_002373322.1| CUE domain protein, putative [Aspergillus flavus NRRL3357] 1655
MRAVSAKVQHTVNDEVRHRIKTFYPGGEKLRYQSPKEWMPNAAFVNCYDGPAESVGYHSDELTYLGPRAIIGSLSLGVEREFRVRRIVPSNEDEEASQSEKDTPTPQPERKQSRVVSDVRADAQGQISIHLPHNSLLVMHAEMQEEWKHAIAPAQTVSPHPLSGNRRINVTYRWYRDSLHPRNTPRCRCGMHAILRCAQRKRETRGRYMWMCYGGFAPGKKSCGFFQWAEFDDDGEPVWNKKQSEDEAPILRNFVNE
>gi|255715906|ref|XP_002554234.1| KLTH0F00594p [Lachancea thermotolerans] 1654
MITLRISSRTTPQGLQRDDLKARLIYQSMARSTEEKIAELQNLYPDYGVDGLLDVLVSCGGSLKRSAQLLGDTTTPESSSKRFKSRQQQTLNRFLDVRLLPKAAIKTNGSKASRPIELHSKEDVESTLKYCTYHPNVLPLELANKLLEALSKDTSFKPNEFYLFGNKCISNCKSRIFLPENRIEPFYYNGKRVESYSTYSDEIMMAQILVEELVNDVLSQRTALPFQVEAGKWEVQAVLSNSYSRDSNLDWHSDRLTNIGPHAIIASLSLGFTREFRVRRVHPSNSSTYSLRPQHNSLIIMHAGFQEEYKHCVPFLPKNCNIPAEDVHPISNDVRVNLTFRNYALTTKVFCKLCGFPMDLRRSFKDPSKRGLYIFQCSKSYTEENSFKEGRECKGFAFACFKKKPPFTEFETDGSRWIADDDLEAKQAQRQLK
>gi|70996308|ref|XP_752909.1| CUE domain protein [Aspergillus fumigatus Af293] 1650
MFVASSSSPSTAPGHNLGLILKSDGCRMDRFISRKRPRPSPSAGQQTPAPDEDSTDMKLAMLLSLFPDIEQDALLDILISSGGSVEDASAVITAQRAYKPVKKRAGGVSAIQTSMTSHITTEAGLPPKRQLTRKGKTLHLFSPEDVAAHTPCSIIHNFLPPDEADALLLELLDESKHFSRYRFQLFDRTVESPHTSSLYVATPEEIRQQTSEYTYGGRYRSNVRQLTPYLRAVSAKVQRAVNDEVQKRIRACYPGGKKLKYQSPKEWVPNAAFVNCYDGPAESVGYHSDELTYLGPRAIIGSLSLGVEREFRVRRIVASDDDAENNSEVSFMVSTADSPSRRKTTSKGIDGRGDAQGQISIHLPHNSLLVMHAEMQEEWKHAIVPAQTVSPHPLSGNRRINITYRWYRDSLHPRNIPRCRCGTHAILRCVQRKRENKGRYMWMCYAGHEPGKKGCTFFQWAEFDDDGEPLWEIKPTEGGAPTLRNFIEEDDKQ
>gi|119494824|ref|XP_001264216.1| GRF zinc finger domain protein [Neosartorya fischeri NRRL 181] 1638
MFVASSSSPSTAPGHNLGLILESDGCRMDRFISRKRPRLSPSATQQTLSPDEDSTDMKLAMLLSLFPDIEQDALLDILISSGGSVEDASAVITAQRAYKSVKKRTGGVSAIQTSMTSHITTEAGLPPKRQLTRKGKTLHLFSPEDVAAHTPCTIIHNFLPPDEADALLLELLDESKHFSRYRFQLFDRTVESPHTSSLYVATPEEIRQQTSEYTYGGRYRSNVRQLTPYLRAVAAKVQRAVNDEVQKRIRACYPDGKKLKYQSPKEWVPNAAFVNCYDGPTESVGYHSDELTYLGPRAIIGSLSLGVEREFRVRRIVASDDDADNNSEVSSMESTADSPSRRKTTSKGIDGRADAQGQISIHLPHNSLLVMHAEMQEEWKHAIVPAQTVSPHPLSGNRRINITYRWYRDSLHPRNIPRCRCGTHAILRCVQRKRENKGRYMWMCYAGHEPGKKGCTFFQWAEFDDDGEPLWEITPTEGGAPTLRNFIEEDDKQ
>gi|169767312|ref|XP_001818127.1| hypothetical protein [Aspergillus oryzae RIB40] 1637
MDRFITRKRPRPSSPVPRAASESPLPDEDSTDVKLALLVSLFPEITQETLLDVLVSCSGSVEAAASTIATQAPPSKKRVIPGTPSVQTSLTSLVLHADEGKESLIKRKPLTRKGKTLHLYSPKDVAAHTPCTIIHNFLPAEQANALLLELLEESKYFSRYKFQLFDRTVESPHSSSVYVSTPEEYRQHTSEYTYGGTYRSNVRQITPHMRAVSAKVQHTVNDEVRHRIKTFYPGGEKLRYQSPKEWMPNAAFVNCYDGPAESVGYHSDELTYLGPRAIIGSLSLGVEREFRVRRIVPSNEDEEASQSEKDTPTPQPERKQSRVVSDVRADAQGQISIHLPHNSLLVMHAEMQEEWKHAIAPAQTVSPHPLSGNRRINVTYRWYRDSLHPRNTPRCRCGMHAILRCAQRKRETRGRYMWMCYGGFAPGKKSCGFFQWAEFDDDGEPVWNKKQSEDEAPILRNFRICKLRSAMATMSCLVIWNTDGRLLPYPQFHFVSHCQTMLLPNDSPRPHLGHAWPKSHPSANHQEAAPAGFPF
>gi|311332359|gb|EFQ95984.1| hypothetical protein PTT_03726 [Pyrenophora teres f. teres 0-1] 1615
MDTFVSRKRKRVEPEPATGATPSLQTVQDPQQEEEEPTEFKLALLASLHTNLDEATLLETLLAADGSVEQASDYLNQPRITSPRKRSIPATVGYQSSLSSYRIAPPDGNLAKRSSAVKKGKTLSLYSPEDIESHTPCSIIHNFLPAKQADALLSQLLKETPTYKTLEFKLFDRVVVTRNTFAFYVNSLEEAEEQKTEYVYDGRKIEDVRQSLPEMLKACPQVEEAVNREVQRRIRHFYPNGKKLKYQSPYPWKANTAFVNCYDGPQQSVGYHADQLTYLGPRAVIGSLSLGVAREFRIRKMVAEDDEHRKADGSLADAQGQISIHLPHNSLLVMHAEMQEEWKHCIAPAQTIDPHPLAKNKRLNITYRFYKESLHPRYTPKCRCGVSTVLRCATRKKESRGRYMWMCHAGYVPGQKGCSFFQWAEFDEDGEPPWASKSGKAGAELREQEEVEGSGEQTSNQI
>gi|254573624|ref|XP_002493921.1| hypothetical protein [Pichia pastoris GS115] 1606
MIEYHPYMDTQTKLNLLKKNYPEVNEEVLLELLLSCRGSFKQTVLLLNEQFDNEKASSVCHTPSYQSSLNDLWGSNKRQRIEGSGNVMLYTKESIETTIPYVSYHKSFLPAELADRVLKYLLDLDICTFNEFYIAGKKCISTHKTCLMTSEDFIRESKDNVNMNNFYIRGNPKKSIPYNSDLTVIQSLIQDLVNETLAQRDLSKTPFHNRRPWNGGSLVCNRYDSIKSSLDWHSDRLTFMGPHPVIVSLSFGCTRYFRLRKIHPHKGSNLPPVYNIPVPHNTLLIMYGGCQEEYKHCVAPLPSIIDSLHPISGETRINLTYRHYDSEWVSRIPRCPECNEPMTLRRMFKKIENRGKYYWSCSAQTSKNSECKGFYWAKFDDYLEGKLKDYTLFSKDEDECSQWIAEDDWEKLDYLKEYYKDLLLQRKKNPE
>gi|189211093|ref|XP_001941877.1| GRF zinc finger domain containing protein [Pyrenophora tritici-repentis Pt-1C-BFP] 1600
MDAFVSRKRKRIEPEPEPKPATGATRILEHEPGTQHEEEPTEFKLALLASLHPNLDEATLLETLLAADGSVEQASDYLNQPRTTSPRKRSTPATVGYQSSLSSYRITPLDGNPAKKSSAVKKGRTLSLYSPEDIEAHTPCSIIHNFLPPKQADALLSQLLEETPTYKTLEFKLFDRVVVTRSTFAFYVNSLEEAEEQKTEYVYDGRKIEAKMLKACPQVEEAVHGEVQRRIRDFYPNSKKLKYQSPHPWKANTAFVNCYDGPQQSVGYHADQLTYLGPRAVIGSLSLGVAREFRVRKIVAEDDEHQKADGSLADAQGQISIHLPHNSLLVMHAEMQEEWKHCIAPAQTIDPHPLAKNKRLNITYRFYKESLHPRYTPKCRCGVSTVLRCATRKKESRGRYMWMCHAGYVPGKKGCSFFQWAEFDDDGEPPWASKIDEAGTVLREQKGVEGAAGQPSNQT
>gi|255930413|ref|XP_002556766.1| Pc06g01610 [Penicillium chrysogenum Wisconsin 54-1255] 1597
MDAFISRKRSRLSNLSEAKHESSDPREDTDTKLAILLSLFPTIKQDELLDILVSCEGSVENVVGLLSAKVPTAGTPVGKKRAAVASSFGMQTSLSSHVFTTAEDGSMKPLHEIASKKKLPPPQKGKTLHLYSPEDIATYTPCTIIHNFLPAKEANALLLELLDESKQFSRYDFQLFNRTVQSPHTHAVYVSTPEEHRQQTSEYTYGGTYRSNVRQATPQLRSVSRQVQKTVNSEINKRIRDFYPDGKKLQYQSPKEWQPNAAFVNCYDGPTESVGYHSDELTYLGPHPVIGSLSLGVAREFRVRRIVARDDDETAEEDRDADKTTPGSNAAGNKTASAARADAQGQISIHLPHNSLLIMHAEMQEEWKHSIAPAQTISPHPLSGNRRINITYRWYRDSLHPRYTPRCKCGEHTILRCAQRKNETRGRYMWMCYAGFAPGKEGCSFFQWAEFDDDGDPVWGKKAILDKAPTLENFSASQ
>gi|296822510|ref|XP_002850297.1| GRF zinc finger domain-containing protein [Arthroderma otae CBS 113480] 1585
MDKFIIRKRQRTPPAVASRSSGNIHTAGNFTTGKFDDEEDSTDIKLAKLASIFPDVIPGELLDLLIANDGSIESTTTSLLEHGMARKKAKHVASNPASIQSSLPSYNIRLNSDQDTRIPGLLPTRKGKTLYLYSPDDISRYTSCTVIHNFLSPSDATALLKELLEESRTFHRQKFQIFDNVVSSPHSAGFYVMTEEEQKEQQSQYSYYGSLRNDVRKVTPELQRVSAIVKTAVNQEIEKRVKSYYPNGKRLKYQSPKEWEPNAAFVNCYDGPAESVGYHSDELTYLGPRAVIGSLSLGVAREFRVRRIVPPDDEEDGDDDKDNNGNADQSHNPSSATGRERMSKSNLSRADIQGQISIHLPHNSLLVMHAETQEEWKHSIAPAQTISPHPISGNKRINITYRWYRDSLHPKKTPRCRCNMPCVLRCVQRRKETRGKYMWMCYSSYAPGKQSCSFFQWAKFDDNGEPIWDENDTNKEL
>gi|240279015|gb|EER42521.1| GRF zinc finger domain-containing protein [Ajellomyces capsulatus H143] 1580
MDRFLSRKRPRDSNSQRPQDTTTLLSAKEGDCGIAREDESTDIKLAILASLFPDFEQEILLDSLIASEGSVTTACSTLSSQTPPHSNKKRTISRGLGIQSSLSSFGVTAASLSTPKPGSKPLTKRGRTLHLFSPEDISKYTPCTIIHNFLPTNEANDLLRELLEEAKTFPRQTFQLFENTVQSPHSAGFYVASAEELHQQKHEYSYNGSYRTDVRVLTPELRRVSTKVQQAVNDEIRKRIKSHYPGGKKLKYQSTRTWVPNAAFVNCYDGPSESVGYHSDELTYLGPRPVIGSLSLGVMREFRVRKIVPPDDPEDLNDNTNSNSDNSKEERPTASTSTSTTPVSRADIQGQISIHLPHNSLLVMHAETQEEYKHSISPTQTITPHPIAGNKRINITYRWYQEKGDAGKIYVDVLFWVCGWEGVVFVFPVGGV
>gi|255085460|ref|XP_002505161.1| predicted protein [Micromonas sp. RCC299] 1568
MRAVGGRSASRPMPKRRKSPAVPPGQRKLTGVASLGASAHVTPRAGSRFAACPICAKNFPRHAVETHAGGCLGEPSPTPSTSAPTQPPPSNDPTRRPAARLRSTSGPVARVRIGGPDASWMPCAVESLREMVPDLPFVLVERVMPPRDADALLEDLRAEATTWGQDEWWIAGEARKAPRLTAVYEMRVDDARAEALRMAGLDDDDDDAEDGGGSERVPPPGMRVAAERASAAVTAALRSVPSRHLPDDVLESIGDDSYQWAPTYAVANFYRDGSDRVGPHADQLTSLGPLPAIAGLSLGATRSFRLRKRWPGRPGEDASDRSGDVWVDVPLPHNSLAVMLPPCQELWTHEIVREGGGGAGGGARDGKARVSLTFRRRARDWVDRAPTCECGRRCVLKTRRGDAPAPAFAVNTDNDGVMDAEDGKTPVMYYYTCDPVNGGKPCKFYKPVKVVAL
>gi|303317688|ref|XP_003068846.1| GRF zinc finger family protein [Coccidioides posadasii C735 delta SOWgp] 1567
MDKYLLRKRPRDLFSHAPSLSPPAANSGERKAEVEVKTKETRGGMEDDEESTDVKLATLASLYADISQDILLDLLIANDGSIPLTCSAVNAELSSRKKIKRSINGNLGIQSSLSSYGMASDGPAASSKTVTKRGQTLHLFSPQDISKHTPCTIIHNFLSAEDATSLLKELLCESETFSRQRFQLFENVVESPHSTGFYVSSSEEQRQQKSEYAYNGNYRTDVRQLTPELRRISKSVQKAVNEEIQKRIRDHYPNGKKLQYQSPLEWVPNAAFVNCYDGPSESVGYHSDELTYLGPRAVIASLSLGVAREFRVRKVVPPDEANVDGSSSSSDTHPTSRADIQGQISIHLPHNSLLVMHAEMQEEWKHSIAPSQMISPHPVSGNKRINVTYRWYRASLHPKNTPRCRCGMPCVLRCVQKKKENRGRYMWMCYAGYAPGKKTCAFFQWASFDDNGEPIWE
>gi|145613614|ref|XP_363556.2| hypothetical protein MGG_01482 [Magnaporthe oryzae 70-15] 1566
MESNFGKRMSGFTDLANRHRHSASAVGSPPDTQICLVTDNAAIHTSYFRYQLHQTYLSSPVPAKKSKLLSKKGKTLFLFDPLDIAEHTPCTVIHNFLPPEAANDLLRELLFESETYEKITFKLFDNVVSSPHTSGFYVGSEEELNDQKYEYLYNGARLSDVRRLTPRLEAVKPKVQEAVNREIQHRIATKYPGGKKLRYQCPRPWAPNAAFVNCYNGPQQNVGWHSDQLTYLGPRAVIGSLSLGVAREFRVRRVLPRTEMHPAGDSSGAKTTQNAVADEDSLRGDAEGQISIHLPHNSLLVMHAEMQEEWKHSIAPAQAIEPHPIAGNRRINVTYRDYRPEYHPSLTPKCRCGIATVMRVVQKKKENWVSVSILPFSPIFTGDYIITGSRCG
>gi|45199260|ref|NP_986289.1| hypothetical protein [Ashbya gossypii ATCC 10895] 1565
MEKSETTDEKLAKLKAIIPSADTEALLDVLVCCGGNLEEAAALLRNGIDPADEKDARPLKKPRLQTQQSLSRYFGLKKSPVPALGGRPIVLHGKRDIEGALRYCTYHTNVLPAALAERLLEVVMTDERAKPNEFYLFGSRCVTNCRTLLYGNLDPADAGRVFYNGRISTLTSYNADLCEAQRIVEHLVNAELAKRAKLPFQVPAGSWRCPVAVANIYEKDSDLQWHSDRLTYIGPHAIVASLTLGFEREFRLRRVYPADSQIYSIPLAHNSVLIMHAGCQEEFKHCVPPLGKRKKVSAAELHPISGSVRVSLTFRHYKVDFPRDALCPECGYPMDLRRTYKTPSKRGHYIWICSRGYSSGNDKSVESFCKGIKYACVDASPPVTDIESEGNVWLADDDFEALNFRKS
>gi|121700895|ref|XP_001268712.1| conserved hypothetical protein [Aspergillus clavatus NRRL 1] 1557
MDRFISRKRPRVSSPVERQSQSLDDDSTDVKLAMLLSLFPDIEQDTLLDILLSSGGSVEDASSVINAQLAYKPVKKRANGVTAIQTSLTSHITNDTGQPPKKQLTRKGKTLHLFSPEDVAAHTPCTIIHNFLPPEEANALLQELLNESEHFSRYRFQLFDRTVESPHTSCIYVSTPEEFRQQTSEYTYGGTFRSNVRQLTPHLRAVSARVQQAVNDEAQKRMQAFYPGGKKLRYQSPKQWMPNAAFVNCYDGPAESVGYHSDELTYLGPRAIIGSLSLGVEREFRVRQIVADNDDEDSKSDTSPTQATAESPSKRRAAPKGSDSRADAQGQVSIHLPHNSLLVMHAEMQEEWKHAIAPAQTVSPHPLAGNRRINITYRWFRDSLHPRNIPRCRCGFHAVLRCVQRKRENRGKYMWMCYAGYTPGTKGCTFFQWAEFDDDGEPLWEIQSAKDEAPTLRNFVAEEHKQ
>gi|258563276|ref|XP_002582383.1| conserved hypothetical protein [Uncinocarpus reesii 1704] 1555
MDKYLSTKRPRALSTPPANAADECNDQDEDDSTDVKLATLASLFPDISQEILLDLLIANDGSISLTSSSVRAELSRKKIKRSMTANLGVQSSLASYGMMVSENLSSPKNLTKKGQTLHLFSPEDISKHTSCTIIHNFLPPEEAISLLKELLQESETFSRQRFQLFDNVVESPHTAGFYVASREEQEQQKSAYSYNGNYRTDVRQLTPQLRNISTKVQKAVNEEIQKRIRDHYPNGKKLQYQSPLEWVPNAAFVNCYDGPSESVGYHSDELTYLGPRAVIGSLSLGVAREFRVRKIVPPDDGDASHSTSTGSASDAPSLPENSFSRADIQGQISIHLPHNSLLIMHAETQEEWKHSIAPAQSISPHPVSGNKRINVTYRWYRESLHPKNTPRCRCDIPCVLPLCATEKRNPG
>gi|225560264|gb|EEH08546.1| GRF zinc finger domain-containing protein [Ajellomyces capsulatus G186AR] 1549
MDRFLSRKRPRDSNSQRPQDTTTLLSTKEGDCGIAREDESTDIKLAILASLFPDFEQEILLDSLIASEGSVTTACSTLSSQTPPHSNKKRTISRGLGIQRSLSSFGVTAASLSTPKPGSKPLTKRGRTLHLFSPEDISKYTPCTIIHNFLPTNEANDLLRELLEEAKTFPRQTFQLFENTVQSPHSAGFYVASAEELHQQKHEYSYNGSYRTDVRVLTPELRRVSTKVQQAVNDEIRKRIKSHYPGGKKLKYQSTRTWVPNAAFVNCYDGPSESVGYHSDELTYLGPRPVIGSLSLGVMREFRVRKIVPPDDPEDLNDNTNSNSDNSKEERPTASTSTSTTPVSRADIQGQISIHLPHNSLLVMHAETQEEYKHSISPTQTITPHPIAGNKRINITYRWYRESLHPRHTPRCHCGMPCVLRCVQRKRETRGRYMWMCYSGYAVGKASCSFFQWAEFDDEGEPIWLDKEKSVERQTEGQGMTRVKPCNK
>gi|170094806|ref|XP_001878624.1| predicted protein [Laccaria bicolor S238N-H82] 1545
MSVLRAPPSTVKNIIRLPPLMLTTPQLVAEHVPCTLHPSVLPSDLACELFYTMLDASRGWKRNKWWLFDRVVESPHRTSFYARKTDGLDGDETWQEAARYWYNGRMSEPPPVFPPVMEKACKIVEDIVNEEMKKRKPFNLEWVEDDQPVWRANVAASNCYEGAKDSVGFHSDHLTYLGPYPTIASLSLGTRRNFSLREVIPTDERENRKARTFNIPLSHNSLTIMHASCQEKFKHSIPPQNAIDIFRPAFPRSPGESTEPSPCRINITFRFYRPDFRPQSIPRCKCGVPTILRPDMKNRTHGEADRYWWTCYAGAQNDGKGCDFWKLLDMLEEKRAPFTGFQKKNQHHQIINGQARF
>gi|302503288|ref|XP_003013604.1| hypothetical protein ARB_00051 [Arthroderma benhamiae CBS 112371] 1540
MDNFIVRKRRRTPSTATSTSLGDIRDDKRLSSGNLDHEEEDSTDVKLAKLASIFPDISPGELLDLLIANDGSIETTTSSLIEHGIARKKNKQVTSNSGSIQSSLSSYRIRLNSDREINSPNLLPTRKGKTLHLYSPDDISRYTSCTLIHNFLPPAEAAALLKELLEESRTFARQKFQLFDNVVSSPHSAGFYVMTEEEQKEQQSQYSYYGSLRNDVRKVTPELRRVSAIVKKTVNQEIEKRVKTFYPNGKKLKYQSPREWEPNAAFVNCYDGPTESVGYHSDELTYLGPRAVIGSLSLGVAREFRVRRIVPPDEDEDGDADKNINGEHSQNISKEEKQKSNLSRSDIQGQISIHLPHNSLLVMHAETQEEWKHSIAPAQTISPHPISGNKRINITYRWYRDSLHPKKTPRCRCNMPCVLRCVQRKRETRGKYMWMCYSSYAPGKQSCSFFQWAKFDDDGEPIWDENSTRDH
>gi|164423854|ref|XP_962305.2| hypothetical protein NCU07663 [Neurospora crassa OR74A] 1538
MDRFITRGKRKAELTLEENVDTTQIKQTITAFNNPIDNTPDGDGESTDIKLAILASLHPDFGHDALLDLLITHDGSVEATTEALKSAQGAGQIAKKKSSGIISQASLRSFAVPSTTGDGDHGGASIIPKKPKLLSRKGATLHLYDPSDISTHTPCTVIHNFLPPSVANSLLVELLEEAKTFGKATFKLFDNVVSSPHTSCFFVGSDYELAEQKSAYFYNGARLSDIRRLTPQLETVRPLVQDAVNTEIQKRIRTHHLYGGKKLKYQSPDRWSPNAAFVNLYDGPEQNVGWHSDQLTYLGPRAVIGSLSLGVAREFRVRRILPKDKDQDGNSSSTTSNANLDSLNEGQISIHLPHNSLLVMHADMQEEWKHCVTPAQAIDPHPIAGKRRINVTYRDYRPEFHPRYTPRCACGIPTILRVVQKKRENWGRYFWMCHAGNQPGKEACSFFQWAEFDDDGRPLWKKGTGTRTAGLEPDTRESAQAPQSPDMEQQSSTASPEHAPSVRTIQPMAK
>gi|311339329|gb|EFQ98531.1| GRF zinc finger domain-containing protein [Arthroderma gypseum CBS 118893] 1536
MDKFIIRKRQRTPPTATAISSRDTHNAGSLDTVNLIHEEDDSTDIKLAKLASIFPDIPPGELLDLLIANEGSIEATTSSLVEHSIARKKAKQLTSNSGSIQSSLSSYKILLDSDRDIGSPGLLPTRKGKTLHLYSPEDISRYTSCTVIHNFLSPDEATALLKELLEESQTFHRQKFQIFDNVVSSPHSAGFYVMTEEELREQQSQYSYYGSLRNDVRKVTPELRRVSSIVKKAVNQEIEKRVRTFYPNGKKLKFQSPKEWEPNAAFVNCYDGPTESVGYHSDELTYLGPRAVIGSLSLGVAREFRVRRIVPPDDEDEDPDKNTSGEGGQNTDHNLVIDKLEKPKPDPSRSDIQGQISIHLPHNSLLVMHAETQEEWKHSIAPAQTISPHPVAGNKRINITYRWYRDSLHPKRTPRCRCNMPCVLRCVQRKKETRGKYMWMCYSSYAPGKQSCSFFQWATFDDDGEPIWDENRTKVH
>gi|261200971|ref|XP_002626886.1| CUE domain-containing protein [Ajellomyces dermatitidis SLH14081] 1521
MDKFLSRKRPRDSSPPESHKETTFLSANDGDCEIAKDEESTDVKLAILASLFPDFQQEFLLDVLVASEGSLTAACSTLPSQTPPSGNKKRNISSGLGIQSSLSSFGVTATNLSTSKAGPKALTKRGRTLHLFSPEDISKYTPCTIIHNFLAAEEANDLLRELLEEAKTFHRQTFQLFESTVQSPHSAGFYVSSTEELHKHKHEYSYNGTYRTDVRQLTPELRRVSTKVQKAVNDEIHKRITSHYPGGKKLKYQSSRTWVPNAAFVNCYDGPSESVGYHSDELTYLGPRPVIGSLSLGVTREFRVRRIVPPDDPEGPNANGNDSNANANEETIATQTSTSTSISTTTTAAAATRADIQGQISIHLPHNSLLVMHAETQEEYKHSISPAQTISPHPIAGNKRINITYRWYRESLHPRHTPKCRCGMPCVLRCVQRKRDTRGRYMWMCYAGYAVGKTSCSFFQWAEFDDEGEPIWRNGVGKERGK
>gi|289619561|emb|CBI53844.1| unnamed protein product [Sordaria macrospora] 1511
MDRFVTRGKRKADSTLEETVVTTQLQQSVTVPHIPLDNPTDGDGESTDIKLAILASLHPRFDHDTLLDLLIAHDGSVEATTEALKGAQYALTPKKKPSGITSQASLRSFAVSSTTADNGNGSASTTTPKKPKLLSRKGATLHLYDPSDISTHTPCTVIHNFLPPEIANSLLIELLEEAKSFGKTTFKLFDNVVSSPHTSGFFVGSDWELAEQKSAYFYNGARLSDVRRLTPQLEKVRPLVQEAVNAEIQQRIRTHHLYGGKKLKYQSPDAWSPNAAFVNLYDGPDQNVGWHSDQLTYLGPRSVIGSLSLGVAREFRVRRILPKDDDKEDGTLSKTTNLDSSLNEGQISIHLPHNSLLVMHAEMQEEWKHCVTPAQAIDPHPISGRRRINVTYRDYRPDFHPRYTPRCACGIPTVLRVVQKKRENWGRYFWMCHAGNQPGKEACSFFQWAEFDDDGRPLWKKGTGARTAGLEVEEGESGQQPPKTPDGEQLSTTASLEGHSIINTRPMAE
>gi|302423070|ref|XP_003009365.1| GRF zinc finger domain-containing protein [Verticillium albo-atrum VaMs.102] 1508
MDAFIVRQKRKLSPPPQDLPPRRDDDDEPTDLKLALLSSLHPSLDQDTLLEFLLAHNGSVMEASAALKVPRAQRKASGVMGAQSSLKHFAVGAQDDDGSQPSKKKLISRKGATLHLYDPKDIAEHTPCTIIHNFLPPDEANSLLAELLEESKSFEKITFQLFDAVVASPHTSSFYVESYDELRAQKTEFLYNGARLTDVRRITPQLALVKPKVQDAVNREMQTRIRTRYPGGKKLRYQSPKPWVPNSAFVNCYNGPQQNVGWHSDQLTYLGPRAVIGSISLGVAREFRVRKIVPRDADNVSEDPDAEGQVAIHLPHNSLLVMHAEMQEEWKHSIAPAQSIDPHPIAGNRRINITYRDYKANMHPNSTPKCDCRIPCILRVVQRKKENHGKYFWMCHGGNVPGKEGCSFFQWAQFDDDGNPLCKPDGHMC
>gi|294657930|ref|XP_460238.2| DEHA2E21494p [Debaryomyces hansenii CBS767] 1507
MTDRKVDVLKEDYPGIEADTLLELLAACDGSVAATRSMIDGSFPTPQQKRKAGALYQTSITSLLAPVSKYKKLKIVSGGKKVITLNTVEEVDQHLSPYVSFHKSFLPPDLANRILKYLMTQTDKVSPNEFYLFDNLCKANHSSGFFHTPDLDTEYENLIYNGKKSRSNLYNKDFEDVSRFVKDFMNNKIIPNVERLPFQSTETWNSDVCVVNYYESSSNNLDWHSDRMSHIGPHNFIVSISLGATREFRLRKNYTDGTDPSPIYSIIIPHNSMVIMQAGCQEEYRHSVNSMRTALQVNPISGAARFNLTFRFYPLQFIKQLPRCECNLTMTLRRSFKSIETRGKYFWSCENKYQNKDCGCFYWTNFDNIEDNFKAESEETASQWIAPEDYAKLSYLQNLNDNKK
>gi|225681850|gb|EEH20134.1| conserved hypothetical protein [Paracoccidioides brasiliensis Pb03] 1504
MDRFLPRKRPREQSPPDEEILANEEESTDVKLAVLASLFPDLQQDILLDTLIASDGSVTTACSTLSSIAPPGNNKKRATNGALRIQSSLSAFGVKAINSSTSILSPKSVTKRGRTLHLFDPEDISKYTSCTIIHNFLPANEANDLLRELLEEAKTFQRQTFQLFENTVQSPHSAGFYVASAEEQEQQRHDYSYNGTYRTDVRQLTPELRRVSVKVQEAVNNEIQKRIKYYYPGGKKLKYQSPRTWVPNAAFVNCYDGPSESVGYHSDELTYLGPRPVIGSLSLGVSREFRVRRIVPPDDPDDNEKATGAAGAAGAAATQTRADIQGQISIHLPHNSLLVMHAETQEEYKHSISPSQTISPHPIAGNKRINITYRWYRESLHPRFTPKCRCGMPCVLRCVQRKKETRGRYMWMCYAGYAVGNTSCSFFQWAEFDEDGEPVWANEGKAKGIGVEAGANNDHVQEKQ
>gi|310792238|gb|EFQ27765.1| GRF zinc finger [Glomerella graminicola M1.001] 1500
MESFLVRKKRKLSPAMEKQADDDEPTEVKLAILSSLHPNIDQEVLLDVLLAHNGSVAESLKALQTSSLPKKTSGATGAQSSLRHFAMKSRDGDAGSGLPGKKKLMSRKGATLHLYDPVDIAEHTPCTVIHGFLSPEEADDLLRELMTEAESFEKNATFKLFDNVVASPHTSSFYVESYDEIQAQKTDYLYNGAKLSDVRRITPQLVKVKPRVAEAVNREIQTRIRTRYPGGKKLRFQSPKPWAPNSAFVNCYDGPHENVGWHSDQLTYLGPRAVIGSISLGVAREFRVRRIVPKDGDGGGGSSNSTEDADAEGQISIHLPHNSLLVMHAEMQEEWKHSIAPAQSIGPHPVAGNKRINITYRDYRAEMHPRHTPKCDCGIPCVLRVVQRKKENHGKYFWMCHGGNVPGKDSCSFFLWGRFDDDGNPIWTHTNRKPKA
>gi|309299581|gb|EFP76172.1| hypothetical protein PGTG_02613 [Puccinia graminis f. sp. tritici CRL 75-36-700-3] 1498
MVNLSSSSNPITNNHAQNHKQAEIPSRDGLIATLASIFEDRDCEELEAALRTNESNLEATIDYLISAQSRRPETDPTNLHSQKSARQRSPDNFTSNKKSKSSSLQSWLSCPTGSSINQPADHPNTSHPGAGDQNPSARNAPQRMPESQPKSSTTPDFPIFKQAPSLRPIKEVLSQSSPHASSSKSTKRTTLPPLFLSSPQQISEHLPCCSLLHGILPKQLAWNLYERMIKDCQGEGMSKKPWIRNRWWLADREVQSPHSTAFFIAKPTDSESLVDDYNESAQYWYAGKPLEADAQPRYFSDEMDEARHIIESIVNLLLINDPETLLRAQRSSKSNPIIRYDQEWDGPWRANVAASNCYRGSKENVGWHADQLTYLGPYPTIASLSLGTTRQFRLRPVANILETETAEPLRTYSMSLPHNSLLVMHGGCQERYKHCIPPQPSLDVFKNPLQPTDTRIERINITFRFYRPDFRPSRSIPIRNASSSSLSSGPNPNQQDSTEVCVTPRCRCGIPAILRADQKGKVAASRARPRLETSASTTADHAEFQFFWHCQAGQQNSGKGCNFFQILNFQAERRGPCIGDQNENK
>gi|226288938|gb|EEH44450.1| GRF zinc finger domain-containing protein [Paracoccidioides brasiliensis Pb18] 1497
MRMTLLEIRPAMDRFLPRKRPREQSPPNEEILANEEESTDVKLAVLASLFPDLQQDILLDTLIASDGSVTTACSTLSSIAPPGNNKKRATNGALRIQSSLSAFGVKAINSSTSIISPKSVTKRGRTLHLFDPEDISKCTSCTIIHNFLPANEANDLLRELLEEAKTFQRQTFQLFENTVQSPHSAGFYVASAEEQEQQRHDYSYNGTYRTDVRQLTPELRRVSVKVQEAVNNEIQKRIKYYYPGGKKLKYQSPRTWVPNAAFVNCYDGPSESVGYHSDELTYLGPRPVIGSLSLGVSREFRVRRIVPPDDPDDNEKATGAAGAAGAAATQTRADIQGQISIHLPHNSLLVMHAETQEEYKHSISPSQTISPHPIAGNKRINITYRWYRESLHPRFTPKCRCGMPCVLRCVQRKKETRGRYMWMCYAGYAVGNTSCSFFQWAEFDEDGEPVWANEGKAKGIGVEAGANNDHVQEKQ
>gi|302692274|ref|XP_003035816.1| hypothetical protein SCHCODRAFT_50081 [Schizophyllum commune H4-8] 1494
MTVLKPPSSDAKAKGPPRLPPLTLYTPEKVAEHTPCTLHFNILPPELACQLFYSMMDLSKDWKPNKWWLFDRVVESPHVTSFFAREDVEGSSQLYAAAAMSWYNGRRTDPPQKFPAPMEEACRIIEQIVNNEMKIRKRYPLEWGGDSGWRANVAASNRYAGGQESVGWHSDQLTNLGPYPTIASLSLGVRRNFSLREVVPSDEKETRHPRTFNVSLPHNSLTIMHASCQERFKHSIPPQSSIDIYRPAFPPGPDQDIQEYNSRINITFRFYRPDFASDKNPKCKCGIPMILRPDMKNRSGDAVNKYWWTCYAGAQNDGKGCDMWQVMDMKKEGRGPTIGEM
>gi|296418509|ref|XP_002838873.1| hypothetical protein [Tuber melanosporum Mel28] 1492
MPPSRKKLKKPLDPSFFEPKSQRDRRGSAENSATARAAAGGCSTAKYVSEEGDEQLDTDTKIAILASLHPSLSTAALIDILLSVNGSIEATSKLLAAGQTTPQARKPPSTTNQSSLETFISTQGTSTTTSTTTSTPKPPPKGQTLHLYTPASIALHTPCVLHTTFLPPPLATTLLQELLHESTTFPPPGKFNLFSRTVQSPHRSVMYTTTPATTPYYYQGLTLPPPRAFTPSMSTAAGLVEEHFRTLEPRGRITAALVNCYAGPQQGVGFHTDALTYIGPRAIICTLSLGVTREFRIQKQPPSSHSLGTYAIHLPHNSLLVMTAGMQENWKHSIPLVQRVDRHEISGDIRIAITFRWYRDDYGPEVTPACGCGGRMVLRPVWGGEKYFWSCDGEYRGVGQGCGYFKWAVFGEGGRPVFEDEKGKVVEGGDG
>gi|154292394|ref|XP_001546772.1| hypothetical protein BC1G_14686 [Botryotinia fuckeliana B05.10] 1491
MDAFLSRKKRKLSVSSQSPLKSNANDSIENLYVPDDESTDFKLALLSSLHPEVEQGVLLEMLLEHEGDVEKASNFMSNSDTPSLPMPKKPSATVGYQSSLSTFISSENSIKRVKPLSRKGKTLHLYSPEDVAAHTPCSIIHNFLPAEEANTLLEELLNEAATFERNTFKLFDNVVTSPHTACFYVENLEEQRAQKTEYIYNGGLLTDVRQLTPQMRIVSPKVQDAVNSEVATRILKHYPNGQKLKYQSSDTWKPNAAVVNCYKGGAESVGYHSDQLTYLGPRAVIGSISLGVAREFRVRKIVAQESESKEKSKESSDAEGQIAIHLPHNSLLIMHAEMQETWKHSIAPAQAIDPHPISGNRRINITYRDYKALLHPKFTPKCTCGVPTVLRVVQRKKENLGRYFWMCYAGNAPGKEGCTYFEWAEFDDDGNPTWHDKIKAEANIGNQKIDKGSS
>gi|242778387|ref|XP_002479228.1| CUE domain protein, putative [Talaromyces stipitatus ATCC 10500] 1485
MTDKLPRKRRKLFFDSYADFDLQKKSLEHETVQPATQNKSDDKAEYDDEPTDVKLARLISLFPDIDESILLDVLVSYEGCVEAASACLEARRDSKREDASSPPGMQSSLLSSFQSAAPDQAIVSSSSGWSKPLTKRGKTLHLYSPEDIARHTPCSIIHNFLGPEEANELLTELLDEAKTFHSDTFQLFDKIVQSPHTSKLYVSSDYELRQQTEQYVYNGTYQTDVRKLSPRMKVVSDKVQKVVNEQVQRRIQTHYPDGKKLRYQSPREWVPNVALVNCYDGPQESVGYHSDQQTYLGPRAIIGSLSLGVAREFRVRKVAARDGAGDDDNKQQQDEDSVKKTRLPDKIADAQGQISIHLPHNSLLIMHAEMQEEWKHSIPAVSNISPHPVSGNKRINITYRWYRESLHPRNIPRCRCNMPTILRCVQRKQSSRGRYMWMCYAGYAPGSKGCSFFQWAEFDDDGEPLWEKMRMKRSYHTTNDQL
>gi|145231024|ref|XP_001389776.1| hypothetical protein An01g13750 [Aspergillus niger] 1480
MDRFVSRKRPRSPPPPTTTDEDSTDLKLALLMSLFPTMTLDTLMEILVSSNGCVETASCTIKAQTQTQIQFGSASPSKKRAKTVPGTPAIQTCLPSTSPTTITRPLTKKGQTLHLYSPSSIATHTPCTLIHNFLPPSLANDLLTELLSESPHFTRPHFQLFDRTVQSPHSASTYVSTPEDHHSHTSEYTYGGTYRSNVRQITPHMRTVAAKVQHTVNEQIKARGPKLPFQSPLEWTPNAAFVNCYAGPTESVGWHSDELTYLGPRPVIGSLSLGVEREFRVRKILPVDTDNEDENNGDDGGQISIHLPHNSLLIMHAEMQEEWKHAIVPARTVIPHPVSGTARINITYRWYRESLHPRYTPRCRCGEHTVLRLNGSIGSKSYNPASI
>gi|295671444|ref|XP_002796269.1| GRF zinc finger domain-containing protein [Paracoccidioides brasiliensis Pb01] 1476
MDRFLSRKRPREQSPLPHNTTKHLPEVDEEILASEEESTDVKLAVLASLFPDLQQDILLDTLIASDGSVTTACSTLSYHAPPGNNKKRATNGALGIQSSLSAFGVKAINSSTSILGPKSVTKRGRTLHLFDPEDISKYTSCTIIHNFLPANEANDLLRELLEEAKTFQRQTFQLFENTVQSPHSAGFYVASAAEQEQQRHDYSYNGTYRTDVRQLTPELRRVSVKVQEAVNNEIQKRIKYYYPGGKKLKYQSPRTWVPNAAFVNCYDGPSESVGYHSDELTYLGPRPVIGSLSLGVSREFRVRRIVPPDDPDDNEKATGAAAAATQTRADIQGQISIHLPHNSLLVMHAETQEEFKHSISPSQTISPHPIAGNKRINITYRWYRESLHPRFTPKCRCGMPCVLRCVQRKKETRGRYMWMCYAGYAVGHTSCSFFQWAEFDEDGEPVWANEGKAKGIGVEAGASNDHLHEKQ
>gi|156061789|ref|XP_001596817.1| hypothetical protein SS1G_03040 [Sclerotinia sclerotiorum 1980] 1470
MDAFISRKKRKLSGSSSSQIPDTIEHINALSVPDDESTDFKLALLSSLHPNIEQEVLLETLLDHNGEVEKASASLSNPDTTSLPIAKKSSAVGYQSSLSTFISSENSTKRVKTLPKKGKTLHLYSPEDVAAHTPCSIIHNFLPLEEANGLLEELLKEATTFDRMAFKLFDNVVTSPHTACFYVESLEEEKAQKTEYIYNGDLLTDVRQLTLQMRKISPKVQDAVNSEVAKRIKKHYPNGQKLKYQSPEKWKPNAAFVNCYNGGAESVGYHSDQLTYLGPRAVIGSISLGVAREFRVRQIFPQEIDSTEKSKESSDAEGQIAIHLPHNSLLVMHAEMQETWKHSIAPAQAIDPHPISGNRRINITYRDYKPSLHPKFTPKCKCGVPTVLRVVQRKKENLGRYFWMCHAGNVPGKEGCTYFEWAEFDDDGNPVWNNKNGD
>gi|46121463|ref|XP_385286.1| hypothetical protein FG05110.1 [Gibberella zeae PH-1] 1469
MKKGPRVVGHQQSLKQFTSTSDSSSLTNTPTKKKLKSKAGSTLHLYDPEDVAEHTPCTIIHNFLPPEDANRLLEELLEESKTFEKITFQLFENVVSSPHTSSFYVESYDEIQRQKTEYHYNGGRLTDVRRITPQLVSVKPKVQEAVNAEIQNRIKTRYPGGKKLKYQSPNPWVPNSAFVNAYTGPQQNVGWHSDHLTYLGPRPVIGSISLGVAREFRVRRILPKDDSKTVQDQDAEGQIAIHLPHNSLLVMHAEMQEEWKHSIAPALSIDPHPISGTTRINITYRDYRANMHPKLTPRCHCGLPCVLRAVTKKKDTFGRYFWMCYANSPGQENCGFFQWAEFDDDGNPQFKKQLGKT
>gi|116196186|ref|XP_001223905.1| hypothetical protein CHGG_04691 [Chaetomium globosum CBS 148.51] 1468
MDAFVTRKKRKCSDSSISVSVTPRPQVGTEESSHQFNNEESTDVKLAILSSLHPAIDQETLLDILLAHDGDVEATSRTFKARLPKKPGTGSTVAAQSSLRSFAVNSADPELPSQPKRAKLLSRKGATLHLYDPVDISEHTPCTIIHNFLPAEEANALLKELIEESKSFEKITFKLFDNVVSSPHTSSFYVGSYEEMQEQKYEYVYNGSRLTDVRTLTPQLERVKARVQETVNREIQERIQTHYGGKKLKYQSPKPWNPNAAFVNCYNGPQESVGWHSDHLTYLGPRAVIGSLSLGVTREFRVRRILLQDDPVANDANPSSTNNSNNPDRGGQIAIHLPHNSLLVMHADMQEEWKHSITPTQAIDPHPVAGNRRINITYRHYRDGFHPRNTPICPCGVPVVLRVVTKKRENWGRYFWMCHAGNVPGKEACEFFRWAEFDDDGEPLVMKQDGGGKKEGLLVQHEGSKPDKGNSMV
>gi|146416361|ref|XP_001484150.1| hypothetical protein PGUG_03531 [Meyerozyma guilliermondii ATCC 6260] 1443
MSDEKLRTLEARFPQFEKSVLKEIYDACGGSLNQVLELLSGSAPKRKKTGLGKYQTSITSIFGGEHTEKRKPNVTVQNKAIQLYTPEDVTAHLGPYVSLHRNFLPVDLSNLILEFLMSKRDRLAPNKFFLFDNWCVANHSLGLFHDRKYKDEKYQQLIYNGKSHTKINQFDEELSRAATFVNEFINEKIIPYSTPLPFQSKEKWTCDVCVVNYYEHMSNNLDWHSDRLSHIGPHNYIASISLGATREFRIRKNYSPSQLYAIQVPHNSLVIMHPGCQEEYRHSVNALRASIQLHPISGNGRFNLTFRHYREDIIQNIPKCKCDMAMTLRRSFKTVEARGKYFWTCENKYQNKDCGTFYWANFNNLEGKLIAEDDKDVSIWYSEHDVEKVTFVKQESAVQENLVKIVKSENQL
>gi|67517207|ref|XP_658485.1| hypothetical protein AN0881.2 [Aspergillus nidulans FGSC A4] 1428
MDRYLSRKRPHSPVKSRPATPDYDDASTDIKLAQLLSLFPETPQDTLLDILVSCSGSVEAAAATITEQKQLSFKRPRTTATAIQTSLKSHIAVSPGKGNENGKDIVLKKSRNPVVQKGRALYLFSPEDVAAHTSCTIIHNFLPPEEANALLLELLEESQHFSRYQMQLFDRTVESPHSTCVYVSTAEEEAQHANDYTYGGTYHTNIRQATPHLRAISKRVQEAVNEEIRKRIRDVYPGGKKLKYQSPKEWVPNAAFVNCYDGPAESVGYHTDHLTYLGPRAVIGSISLGVQREFRVRRIVSDEEEAGARADAQGQISIPLPHNSLLVMHAETQEEWKHAIAPAQTVSPHPLSGNRRINITYRWYRESLHPRNVPRCRCNAHAVLKCVQRKHDSRGRYMWVCYMGYKPGKKGCGFFQWAEFDDDGEPLWKQPQPKKEDVNAPELINFAG
>gi|171690430|ref|XP_001910140.1| hypothetical protein [Podospora anserina S mat+] 1418
QRSPWAFGAPPVTRPCLIYALQHLLVQRHHFGFWRTCAWISRWSSDLFKSLQAWETKELSTEAMDAFVTRRPQKRKTSDDFAVESHEESTDIKLAILASLHPDIEQEMLLDILLAHDGDVQATSNTLKSPSTPRSVKKTANNRIAGQTSLRAFAIDPSSGEPSPKKPKILSKKGQTLHLYDPQDISEHTPCTIIHNFLPAHEANELLSELLEESKTFQKASFKLFDNIVSSPHTSGFYVGSQKELQEQKDDYHYNGGRISVGFCSHFPGSATFIDSYRIVQDVRTLTPKLEAVRGRVQETVNSAIEEHIRTHHGGQKPRHQPSEPWCANVAFVNCYNGPQESVGWHTDQLTYLGPRPTIASLSLGVTREFRLRRISSFLPSSTSDNPDPNLQGQVSLPLPHNSLLIMHSTTQEEWKHSVSPSPTLTPHPVSGNIRINITYRHYRSAFHPKYTPKCHCGVPGVLRVVTNDTKQANGERERKENRGRYFYMCHAGNVPDPTKKKCGWFLWGDFDQDGNPRGLNMANQSKPR
>gi|260942963|ref|XP_002615780.1| hypothetical protein CLUG_04662 [Clavispora lusitaniae ATCC 42720] 1416
MYPVYRSSEHICRSPMGNSLLSEKLELLQIYYPDYSTTFLEELLHSCDDDVEKTRALIEGPQPRKRSNLYQRSIFSHIKRRKECKDDQGFTSFSTKSYASRVITLYTPEDVERHLGNFASFYPNFLPEKLSNELLHDLKTNLSSYKANEFYLFGNHCVSNHSVAVFSEYSKAKLDLIYNGLLIRNPVPYTNSFSKAVQLLQDFLNDTIIPQAEPLPFQRREKWAAEYCLVNYYEKLSNNLDWHSDRLSHIGPHNYIASVSLGCTRLFRLRSNHKKNAPIFEIPLPHNSLLIMRPGCQEEYKHCVNSMSKSVALHPEVGSTRFGLTFRHYPPEFIKNSPRCKCGLGMTLRRAFKSVDTRGRYFWSCENKYQNKDCGDFHWADFTNESNHYVAEDLSQVSTWVSPDDVEKIEYDKKEK
>gi|190347199|gb|EDK39433.2| hypothetical protein PGUG_03531 [Pichia guilliermondii ATCC 6260] 1410
MSDEKLRTLEARFPQFEKSVLKEIYDACGGSLNQVLELLSGSAPKRKKTGLGKYQTSITSIFGGEHTEKRKPNVTVQNKAIQLYTPEDVTAHLGPYVSLHRNFLPVDLSNSILEFLMSKRDRLAPNKFFLFDNWCVANHSSGLFHDRKYKDEKYQQLIYNGKSHTKINQFDEELSRAATFVNEFINEKIIPYSTPLPFQSKEKWTCDVCVVNYYEHMSNNLDWHSDRLSHIGPHNYIASISLGATREFRIRKNYSPSQLYAIQVPHNSLVIMHPGCQEEYRHSVNALRASIQSHPISGNGRFNLTFRHYREDIIQNIPKCKCDMAMTLRRSFKTVEARGKYFWTCENKYQNKDCGTFYWANFNNLEGKLIAEDDKDVSIWYSEHDVEKVTFVKQESAVQENSVKIVKSENQL
>gi|302895315|ref|XP_003046538.1| hypothetical protein NECHADRAFT_66333 [Nectria haematococca mpVI 77-13-4] 1402
MKAFLTRPKRKASPPQPDKTEPEEPTEVKLALLSSLHPTFEQEDLLDILLAHDGSVSEASASLKVRPQVKKGSRVIGCQQSLKQYALPSSSSSLATSPVKKKLKSKKGSTLHLYDPEDVAEHTPCTIIHNFLPSEEANELLKELLEEAKTFEQPPFQLFENIVSSPHTSSFYVESYDEIRRTKTDYHYNGARLTDVRRITPQLLKVKPKVQEAVNAEIQKRIKTRYPGGKKLKYQPPEDWIPNSAIVNNYHGPQENVGWHSDHLTYLGPRAVIGSVSLGVAREFRVRRIIPKDSDKKPVEDADAEGQISIHLPHNSLLVMHAEMQEEWKHCISPALSIDPHPISGASRINITYRDHRDNMHPRLTPRCSCGVPCVLRVVTKKKENFGKYFWMCYAGNVPGKDSCGFFQWAEFDDDGKPLFKKTDAKIS
>gi|50550127|ref|XP_502536.1| YALI0D07546p [Yarrowia lipolytica] 1301
MSTTSLLRKLQKEYPLASREVLLDILVSCNGDVDSAKELLGQSQTPTKDTTSTRPIDSPKRQASIAIFGVKKRKKESEANTTCSSSPNTLKPLTLYTPEDIEAALPCSLIYNVLEKAEAENLLDQLMEDHNSWKEKTKFYLFDKLCETPHKSAFYTKDMSVYSQHTYRYNGKPVDTSRKYSKAMEACSDRIQELVRSTNKEGTAEWLSDACIANYYADESQSVGFHSDQLTYIGPRPVIAALTLGSERIFRLKGACPDGDRRTYNILLPHNSLMIMHAGCQEAYKHSIIPVQAKQIGLHERAGKVRFSLTFRHYKKEFTPNKIPQCKCGEPMILKPVFKKAAGQKSGYFWTCGQTYQGKGCGDFVWYDKPIR
