# Supplementary material for: Novel AlkB Dioxygenases—Alternative Models for In Silico and In Vivo Studies
Source: PLoS One. 2012 Jan 24;7(1):e30588. doi: 10.1371/journal.pone.0030588 (PMC3265494; doi:10.1371/journal.pone.0030588)
Supplement: Fasta File S16 — Particular ALKBH13 protein sequence homologs. (FASTA) [file pone.0030588.s018.fasta]

>gi|219129265|ref|XP_002184813.1| predicted protein [Phaeodactylum tricornutum CCAP 1055/1] 1855
MRQSTAAASKLKSNDQQLSCVTNRIVAWYQGSPKKTANSKIVRSNGIDRSKDESELPASSRWRKISTGKWGPWQRTELTNPRTRSALTQKSRQIHLPRGGTVTIYPGLLSKTQRATLSQELLSSNLFRQYEIQGMPEPRVHFLLHEQATDEPEAPQPGYRYGSVRMKACPLRGLPKLCRLSKIVGKRAGVESWNIGVNPVFYRDGKDRIGAHADDDQGESCILSVIVASPIPLRRLLIQPKPTKIVDRTVLGTKQKGNKRLKLKTGNGDIVDDGVDEQHELRLGPGDAYCMDGEMQEHYVHSLPPDEHSKGSVEGRRIIVVFRSGTQKVFKKDSGKPCNLAALEPRPDLCFTFGNEIKDLREGDIYGGRQLRAMNAHRSTQRSVSGNKVMGCDAITVSRDREDDTFVRFSFAAETRVGGGSMLTSLQKGYPVRVFRTSALHNKYKAVAKKSGPKSKSNVYRYDGLYHIESAVEELGDKVNDVSLGLSNMINRKSEIIFRLCRSSENSVSSMRLLRRIVIERMTHSKVTSNNDLRKNCPKKIIVN
>gi|189191422|ref|XP_001932050.1| isochorismatase family protein [Pyrenophora tritici-repentis Pt-1C-BFP] 1797
MVSKMESLMDLVTQNQPHFQTRQALLVIGLQNDFCQPDGRLPVDTSTGFLERIGTLIPKFREISGNVIWVQTLYEADRIATGADTGEGDALVVGGLIDGDESSTEAGDEELGKEAALLPAQSRSSKHKQRALDLLKRVSARRKTLPKEIAKASVEEDDELFLLKSENRTPACVPGTSGAEFAGPFAGQIQRPADSVIKTTNYSAFQGTNLLMTLRAKLVTELFICGCITNVSVLATVIDAARHGVKICVVEDCLGFRKENRHDLALRRMDEFFDAYLVNSEEILSKEPLPTSKKPAKPDKDSQQALESALGKMSLGETKKAENELKTASERGPETSDKDFSDLLVRGAQLPAEEQEPKPQLVKTKIRMRTGRTKKKKKAKEEVSPEEPATSTAETQPTSSQPLPTPQITKAESVVDLREKETKQQALKNAASVPALSTKGEEKEKNRLSDFSDRVRLSLARAPKSDESKRVSLASTTSKHEDKASIKQEDTAPAKTGPVTEPEPVETPSKKTSKIPSLANLPALGPEDTIAEGDSCIIYDFFPANVIHPSNPSKPLKDLIFLQLYNEVRWQKMLHRQGEVPRLVCCQVNVSFGSQRTMRLRTKKPLSKTDEPGTADDATDQRKTQRVPMPHNSMFVLGLKSNSKWLHGIQPDKRIASERSAAETSYNGMRISLTFRQIGTFLDAKETTIWGRGATSKTTRDAADVINNDEEEAQRLIIAFSRENQDPDFSWQDHYGDGFDVLHLHNPPPPDTPLLFASNNTIETQQAMIGLAEAKISYTLIDAPQLDMSYELDRQVTFRDNDTHHTEIHMSSSVLLYLDRYHALDTSSASNPVTANAYLVMLLTAGIIKAWLNRRVPGYEAELRNLVLRLEEEVGVLGGPFVAGSRFSIADCYVWPVVHVLVGEWEGWDKAAMGGLEDWYRKCWKKKACVKKVAGSLAGGEVEKWGKGGCIL
>gi|154301795|ref|XP_001551309.1| hypothetical protein BC1G_10049 [Botryotinia fuckeliana B05.10] 1722
MFEIDEQTIPFIRTRQALLLLDLQNDFIGEGSLLPVENPPSYVDNIRNLIEPFRPSGDIIWICSLSTEGVSRIVNQPHSDSEAIITDNELLRRRRDKATPESDPVSNEESALLIASSEGDAAEAFLTVQCEGKARMLKPNSRGSAISDAFAPISPKDLVFIKTYYSAFKDGSLVQKLRGKFVTEIYIAGALTNVSVFATAMDAARHGYAITIIEDCLGYRSKARHDEALRQLRAYTGCDVISSGDLIESLQKQKKVAERRTTSSKKSRPKPREPQPKESRNTEIENLMGNLKLEAEDPQVTTTKAPSSTSAIEDDFEITSQLLRSQVRRAKPPAELEAEAKKREKAKSKVKSRRHTAKPVEVEDPPIPSKQRSLAPTKILSPDSSNSPSLAEAALPSSKLQAIEKEELQPKPPSKKKSLDDIQKDEDNALAGRAGLCEGDTTVIQNLLPDTLASGIFEKIRDEVLWQKMGHQGGEVPRLVAVQGQIEEDGSTPIYRHPADESPALLSFSPTVETIKKIVEKKLGHPLNHVLIQFYRDGSDNISEHSDKTLDIIPSTFIANVSLGAQRTMVFRTKKPVKNAWLHGIRPDKRMASEKSKAELAYECGRISLTFRHIGTYLDKSQQRIWGQGATAKRKEDAVQVINGDTPQTQEMLLAFGKENRDSNFDWQEVYGQGFDVLHMSNHKKLFLSGDPVADHRVKFMLNHYGIPWIEATVSPPFHWKPADHEVNDSLEPETPGIKFIDNDPDRTTVEGCMPIMFFIEAIYKPSQQSKSPGQIARHYTRFEEANTLLKIWRTVPFSVKPFCAELAKWDAYAQQAKYIAGDEIGLADFAITPVFELLSKVWSDRMTHENLAVYWKRMVETESFWKVLPNENVEALQDKAKICAVRQKLDALENKTLQGEGSEGHSSLAAEEEEKGKGKEIEELLDAISKL
>gi|242822232|ref|XP_002487844.1| isochorismatase family protein family [Talaromyces stipitatus ATCC 10500] 1583
MNPLALFSSIPNLPSIETRKALLLLDFQNDFVRPNGRLPVRKTLDFIDLIPGLVQSFRRTGEIVWVRTQYEGPRPVIDDYGSEIVITSAGPLDTKNPRKGRRGRQDSRANVDGNVEVDPEAFLSGPEPACLPQTAGVQFPAPILAAIDHEHDIIIEKSDYSALQSPGLVLSLRSRFVTELYICGSLSNVSVYATALEAAQQGFTITLIEDCMGYRSFARHEEAVRRLADIVGANGISVQELLEEEEWEETQEIAHATSPAPGSNTNTLAQQSSMTPPSGIENVLDHLAVQNSPVTKRSSIAEQTGSTPSTNSTAHVSGMIEADDDPYDDDDIVLPPIKYTRASSTRVTREQTPRPSSTKLRRHKSGNSPSSSRRPGSAASDTVFLGRASTSPVLTTTNKVLNAASPGSPAPALPPVTEASYAKKKKKIAKDDLGPDDTIAEGDSRIVYNLDLPTDAFEKIQEEVNWQKMYHLSGQVPRLVAVQGAVNTDKSFPIYRHPADESPILEPFTETVTAMYRDGQDNISEHSDKTLDIVRGSSIVNVSLGAQRTMTLRTKKTAPADGGDGRQKQQVPMPHGSMFILGPQSNTRWLHGIRPDKRQESEKSFEEKAYNGERISLTFRNIGTFINPEQGTIWGQGAVSKRADAARKVIHGDPAEAERLIRAFGSENRETEFDWDAVYGQGFDVVNFVEPMVARLTLSGDPIADMRVRLCLTENGMRYEVVHPPKTMDMQPLVYTSPDGETMITGDIQILLYLASLDPNSSIARPGVGLVRGGNHLIEITRLETAWHEYVLSGSKAEFSQLPSWNERLRETEVTSGQHYIAGQTLTIDDLALWPILHQIESRKEMITGSARYPYLSAYYHRIEKRGCVRVVMDEIGHERGRPGTR
>gi|169622270|ref|XP_001804544.1| hypothetical protein SNOG_14354 [Phaeosphaeria nodorum SN15] 1561
MNPQMSSLMDLVSQNQPHFQTHQALLVIGMQNDFIQPDGRLPVSNKNGYLDRIQTLIPKFRELNGNVIWVQTLYEGDRIANDPNTGEGDALVVGGLIDGDESSTEGAEEDVLKELPSEKVKPSKHKQRALDLLKRVSARRKTLPREVARATAEQDEELFLLKSETKTPACVPDTHGAQFADMIAMQFELPADMVIKTSNYSAFQGTSLLMTLRAKLVTELYICGCITNVSVLATVIDAARHGVKINVIEDCLGYRKSSRHELALKRMDEFFDAYLVNSTEILTKELPVVTDKKPSPPSASRKESNDNEKHIQAALERMSLKDTEGRPSSRPQSIRSPTKILSGGQRKLSLVSIAESRKALNSPPATAETAEPTDREFTDNLVRGAVITGAENGQKEETKLVTKKIRMRSKGTKKKKKKKTDDDGPQEAVEGAQVNGEASAAANHGTAEAAPPVAITPPVPEAVKEPLRSEPEPRRGSLLSRAESVLNLREKMTKPQPLKSVASQPALSGRTETKEKEKDRDSWSDRMRQSLSRTHKPDSTSEAKNRSSYSTKGESRRTSVAATIAEVPPTPSKIVESTPKGTAEAEAQGTSEPPTPNKAIPASVTPTTMAAPKGKTPKLQSLANLPMLGPGDKIGEGDSSITHDFFPADLKHPSDPTRPLCDVIFTQLYNEVCWQTMHHQTGAVPRLVCAQGLFRSDGSMPVYRHPSDQSLPLLHFSPKVDVIRKRAEKAVGHPLNHVLIQMYRDGTDYISEHSDKTLDIVRESSIVNVSFGAQRTMRLRMKRPSKTANGEVGEESKEDTERITQRVPLPHNSLFTLGPATNAQFLHSIQPDKRIPAERSPTELAYNGIRISLTFRHIGTFLDARSHTIWGQGATAKEQQSSALIHAFGTENQSTSFDWPTVYGPGFDVLHLQAAPPDLPILFASNNAIETAQARLFLWEAKIAYTLIDAPTLDPEFERDRQVVYRDLDAMHTEMRMSSCILMYLDKYQPFDTSEASRLITANAYPIMLLAAGLLKAWNNRRAPGYLAEFENLLAQLEDEVMRCGGPYIAGSRFSAADCQVWPVLEEIVGAWDGWSEEGWPGLAEWWRMTGRKKGCVKKLRESMVERVKVEGKDGKEGKGDE
>gi|295668625|ref|XP_002794861.1| isochorismatase family protein family [Paracoccidioides brasiliensis Pb01] 1532
MPPPQPPSMFPSTFLTQFLPNLPSRKALMILDLQNDFVKPDGALFVRNVPDFLDTVTLLAQRFRETGNVVWVQTQFEQRRPVFNPDRGGEMVVVDKMPPPAGDGNSSSSSSSSSSSSSEGALDDGGDGNDGGANGAVNGRPAAKSPVLRRIRGKKTAANSRREQPSLYSEDPEAFLSLPAIINKTGDGGGGGPRRCCLPKSVGCQFPAPILSAIDHERDTVLVKSDYSAFQSDDLLLSFRTQFIRELYICGSLSNVSVYATALDAVSHGLDVTLVEDCLGFRSFSRHEEAMRRMADMMGANGITSKELTEEQDWEEAAAPPEQWPEQSTPSTPVGIEADMDILAVKSPRQSTRSTPRGGRGHTPSASLADARVTTLESEDETVEDDHLRRPHIRRAASRSQDSSHPCAAASTPAALRLKPNRARMRRPRRSVSHDETNQSTDQPQSQSQPQPQSQSQSQLRSRRQPLDTTTSPADPSSRGITRPRRSTRAQNTLLGPNDRIGEGDSRILYDLPLPPKTFDLLRDEVNWQKMYHMSGQVPRLVGVQGAMQLDNSVPVYRHPADESPALLPFSKTVNAVRRVVEKLLGHPLNHVLIQLYRDGQDRISEHSDKTLDIQRGSYICNVSLGAQRTMTLRTKPSANARGGAAVAVADAGAGAGAGAGADTDADADADTDAGGRASKGKGTSGASTRRTQKVPLPHNSLFILGEKTNMRWLHAIRADKRPAAAKLPEELAFGGERISLTFRHIATFINPDADTIWGQGAISKTKQSAGQIVHGEAAETERMIRAFGQENQQSDFDWEGHYGRGFDVVNFSTVLVGKLLRCGDEVADLRVRLCFVENGVRFEVVGVDEFPAALRGTLSLPHRSESRGARPVYMDVDGATCIAGDESILLHVARLKGLEKTEEQRQSKSPSPSPSPSPSPSPSPSPRPSPGAGKARVEKKQSQRQQRQQQKQQQQKPEHKQAPSLHDKLRETDDLLRSWRRFQKLKTPHSVLRQMDGFEVILRHKAFYAGQFFGIEDCALWPVVRDIIMEVGMLDESRFPALMGYYQRVGRRGCVRAVLEEVAREKERERAG
>gi|311329220|gb|EFQ94046.1| hypothetical protein PTT_08400 [Pyrenophora teres f. teres 0-1] 1531
MASLMDLVTQNQPHFQTRQALLVIGLQNDFCQPDGRLPVDISTGFLERIETLIPKFRELSGNVIWVQTLYEADRIATGPDTGEGDALVVGGLIDGDESSTEAGDEELGKEAALLPAQSRSSKHKQRALDLLKRVSARRKTLPKEIAKASVEEDDELFLLKSENRTPACVPGTSGAEFVDPFAGQIQRPADSVIKTTNYSAFQGTNLLMTLRARLVTELFICGCITNVSVLATVIDAARHGVKICVVEDCLGFCKENRHDLALRRMDEFFDAYLVNSEEILSKEPLPTPKKPAKPDKDSQQALELALGKLSLGETKKAENELKTASERGAETSDKEFSDLLVRGAQLPAEEQEPKPQLVKTKIRMRTGRTKKKKKAKEEVNPEEPTTSIAETQPTSSQPLPTPQITKAGSVVDLREGETKQRALKNAASVPALSTKGEEKEKNRLSDFSDRVRLSLARAPKSDESKRVSLASTKAASTISKHEDKASVKQDVTTPAKTDPVTETEPAETPSKKTSKIPSLANLPVLGPADTIAEGDSRIIYDFFPADVIHPSDPSKPLKDLIFLQLYNEVRWQKMLHQQGEVPRLVCCQGEFGDDGSMPVYRHPADQTLPLLHFSPKVHVIRKQAEKLVGHPLNHVLIQLYRSGNDFISEHSDKTLDIVQGSSIVNVSFGSQRTMRLRTKKPHSKTDEPDTANDATDQRKTQRVPMPHNSMFVLDLESNSKWLHGIQPDKRLASERSAAETSYNGMRISLTFRHIGTFLDAKETTIWGQGATSKTARDAADVINNDEEEAHRLITAFSHENHNPDFSWQDHYGDGFDVLHLHTSPPPDMPLLFASNNIIETQQAMIGLAETKISCTVIDAPQLDMSYELDRQVTFRDNDTYHTEIHMSSSILLYLDRYHALDSSPASNPVTANAYPVMLLTAGIIKAWLNRRVPGYEAELRNLVLRLEEEVGILGGPFVAGSRFSIADAYVWPVVHVLVGEWEGWDKKAMGGLEDWYRKCWKKKGCVKKVVGVLAGGEGDGGK
>gi|302683292|ref|XP_003031327.1| hypothetical protein SCHCODRAFT_35028 [Schizophyllum commune H4-8] 1502
PDDTIGEGDSRLVLNLLPDELREGIFERLREEVAWETMYHRGGKVPRLVAVQGRIEEDGSFPVYRHPSDQSPSLRPFTPTVDLVRRHAEAIIGHPLNHVLIQLYRQGKDYISEHSDKTIDITRGTSIANVSFGARRLMILRRKKALKVAEIDRTSEDSDAKDPSRTSPGPPRESQRIALPDNSMLVMGLRTNSAWLHAIHRDNRPDKAKLPEETGERISLTFRCIGTFLTTDSAFSTLDGPRIFGQGATGKTREQARSVIFAGEEAEDLLAAFGKENHESDFDWEAIYGKGFDVLHF
>gi|238495074|ref|XP_002378773.1| isochorismatase family protein family [Aspergillus flavus NRRL3357] 1489
MTYLSRLGNIPIIQTRKALLLLDFQNDFVRPSGALHVPNTAEFLEILPQLASAFRRTGEVIWVRTQFESCRPWIAPDEQEYVVLAPETANKRPRSDKPPGPTSVDPQAPVDEEAFLSSETSKCCRPQTPGAQFPAPILAAIDAESDTLVDKSDYSALQSQGLILSLRTRFVTELYLCGSLCNASVYATALDAVRHGFSVTLIEDCLGFRSFPRYEEAMRRMADIFGANGITTEELYEELDWQETDAIARKGGNRPVRNATSSGIEGVMDDLDVKPAKPAKPAKPARLEEPEPIERIPPPRGLDVSPGEDPLEDHDDILASVARTRYSRAAEKAQKARVKARRTQRVDSKTESTSRTESRRSTKSKPSRDIRKPGDAIGEGDSRIVYDLELPANAFEQIRTEVAWQKMYHMSGEVPRLVAVQGQPLSDGSIPIYRHPADESPALQPFTATVDRVRMIVERILRHPLNHVLIQLYRDGQDRISEHSDKTLDIVRGSSICNVSLGAQRVMVLRSKAQSPDAEEGESSRATQRVPMPHESLFILGEKTNMRWLHGIRPDKRADTEKSMEERAYGGERISLTFRHIGTFLNPAGDTIWGQGAVSKSQDQANAVIHGDPAETERLIRAFGEENHAIDFNWDAVYGAGFDVVNFVTASANKLVAGEDVVANLRVLVCLSEHGMRYNLETPSSRKDTGPVYVDTDGTEIAGDINILTHLTRRSTELNRPGVEPLGGGDRFAEIDEFLKSWREHQKEEKEGHLRALDTWERALVGKYYLNGPTFGLDDCALWPVLREIVQARGPFSMKAYRNLAQYYQRVENRGFVRKALEELR
>gi|46136713|ref|XP_390048.1| hypothetical protein FG09872.1 [Gibberella zeae PH-1] 1484
MFSFDQASLPQITTRKALIGVDFQEDFISKDGALPVNEPEGFVERTVKLSEAFRDVGDVVWVQSQFSETRHAPEEDIVITDKAPKSAQGFSRGRPSPPEKIIEAGGPPDKEAFLSHEDAVCVKTDTPGCRIASVIQDSMHKTDAKLFKSHYSAFQSTHLLRVLRAKMVMELFICGSLTNVGVYATALEAAGHGMAITIVDDCCGYRTESRKSAAIASLIELTGCEIASYDEVMEVIQPKPKPPKSRNARHPTPSKVLEQAETVKPGSKEVKGREKSTTPDFVKDMTSLRLASDLPSPALSSTTSPPKVLPTGVVEGHDSKTKLPKTKEPDSVNQAMASGAPDVAQLENSSTNGKIPDAVEDRADQATTLLQSTDEVSVINSYRSEGSVKDKDEDHRDQPSASANKIQSEPKPIQTTPALNDKQNEEKTKESTTPTRKMQETPEDKKTMESYDDNLGKRGLCEGDTDIIENALPDSLADGIFDKLRGEIQWQHMSHQGGQVPRLVAVQGEVGSDGSIPVYRHPSDESPPLLPFSPIVQAIRTETEKHLGHPLNHVLIQYYRDGTDYISEHSDKTLDIVKGSYIANVSLGAERVFTFRTKRKDKDAAQDEASSPIDSKRTIQRAKLPHNSLCRLGLCSNMKWLHAIRQDKRPKKEKSEAELAFEGGRISLTFRHIGTFLNREETLIWGQGAKAKTRDESRPVINGQSSEAIEMLKAFGTENHATEFDWDAHYGKGFDVLHMSNAPRFFACRDPITNMRIALMLAEFGVNHAKGSITTGSEPLNSDNLVVKLMDKDKSVVQGDFAVMLYIDARYGIGISGSTLQAPAVLATRLTRFQRAMTFLDTWRNLPKADDNGTRDIKSLKHELEVWDGFAEDDAQPFIAGTEMSLPDFAIWPVLHSMVEEAGLNIFDGLENLRAYYGKLSDQRAVG
>gi|302409286|ref|XP_003002477.1| isochorismatase family protein family [Verticillium albo-atrum VaMs.102] 1482
MFPFDQSALPSLPKRKALLVIDFQSDFLDAEAPLRVTRPHGFVEKTVQFADAFRQLGDVIWVCSEFDKVRPIAGEQILATDETPKPSAVTAAGAASGRRRGPKVELIPAPVADTDPEAFLSAGGIPCVRSPSGSQIPANVKDASLKRDVTFIKSHYSAFKSGQLLHLLRGKFITHIFIAGSLMNIGVFATALDAAMYGYDITIVDDCCGYRSQVRHGNAIQSVIDVTGCEVDSSSTVLEQLQAKPASAKPAVASPATSSSSATTANKKVGGLAGARTPPIPGRVRGKASTSDLHEKLAALKIGSTPGGRIEPESDPNSLALEVDPDAQPSSHDLNSPRRKPSSTDERDPILDLEAIRNKYRTSKDARTDTSQARKLKQHRLADLAAPNKPGTVVPARVGKGLEPKIIEPEVTVPATASSDSTSKHEYDPAAADALPETSEPLCEGDTVIIHNVLPPKLLDGVFEKLKDEVGWQTMSHQGGEVPRKVAVQGLVAEDGSMPVYRHPADESPPLFPFTKTVLEIKAVVEEKLGHPLNHVLIQFYRDGNDYISEHSDKTLDIVKGSYIVNVSLGAERTMIFRTKRDAKDPSKKTDNIPEGAKRKTTRKQLPHNSLCRMGLVTNMRWLHAIRQDKRAERDKTAPELAFAGGRISLTFRQIGTFLDRDGTLIWGQGAKGKTRADAHPVVNGQGPEAVAMLRAFGTENHASEFDWDAHYGQGFDVLHMSSAPRLFFSADGVVNMRVQLALAEQGILFAKGRMPPSVDWKDGKAEAAVPAVISSALESLSIKYVDNDADRSTAQGDMAILLYLDGLHGKRSEPSTGHARILTRFQQGHARILTRFQQGLALLDKWRAIRSQETEDVTVKQPAKPLKRELTVWNDYAAEDESIAGEVVSIADFAVWPVLHDIVQTLGEGVLNGTKSLKKYYQAFSEREATMKVLAVDPPSVTAAETQTKPEPQSETEAKTEGGAKPEAEGDAGVKAEE
>gi|169863483|ref|XP_001838363.1| isochorismatase [Coprinopsis cinerea okayama7#130] 1465
MPSSQRKKALQNSLPLDVLGAGDTELIHPLLPSPLSSTAFSTLLTEVNWRTMLHRGGEVPRRVAVQGTSIPDPILPNTHAFPIYRHPADTPPDLHQERFTPTVEQIRKIAEEKVGHELNHVLIQHYRGGQDFISEHSDKTLDVVRGTKIVNVSLGAERVMTLRLKRDAIATPESSSSTTTSENTNAPGDSKPPPRPAQRIPLPHNSLFVMGPETNKRFLHGINHDNRPESTKKEEELAYGGERISLTFRCIGSWLVPVPGDTAAQANDTGAEQKYLIYGQGATSKTREGAKPVPPPPSTLKETDPNAAQVVAKEAEATIKAFGEENFSSTFDWDKWYGDGFDVIHFV
>gi|311344361|gb|EFR03564.1| isochorismatase family protein [Arthroderma gypseum CBS 118893] 1464
MLASKILSSAPHIATQRALLVLDLQNDFVRQHGNLFIPNTADFLSFIPDLARLFRDSGEVIWVQSVFERRRPVVNEALGGGTVVLEDGPPATTNAPAPKRSTKKQQAEQAQQQSLFSDDLEAFLSASDKACAGRRCCLPNSSGFHFPAPILAAIDPNEDTVLVKSEYSAFETPGLLLSLRSRFVTEIFVCGSLSNASVYATVVDAVRHGLAVTLIEDCLGYRSSLRHREAMRRMADIMGANGITSSELMDGQDFTVASPVREQADSSLVTGIEEKIGTLGLSSPNHQSADSQSATRRFEEGGADEPQDILQTSQRPVDRPEEKEFRTSQDGQQQPVESPSLSRNQKAPLPLVCSPGDCIASGDSRILYDLAIPADSFQRLRGEVDWQKMYHMSGQVPRMVSVQGNVAPDGSIPIYRHPADESPPLSPFSKTVDEIRMVVEKQLGHPLNHALIQLYRDGEDRISEHSDKTLDIVRGSNICNVSLGALRTMTLRTKVDAKKSTNSPSENARQTQRVPMPHNSLFILGEKSNMEWLHGIRPDKRMEKEKSKEEKGFNGERISLTFRHIGTYINPKSDTIWGQGAVSKEKERAGKVVHGVSSETERMIRAFGQENHQSNFDWDINYGRGFDVVNFVTTSSVTFVPGACDKVTDLQVRLALTENGIRYKISTAQDCPSNVEAGTKTLLARREQPSLLVDADGPSVLTGRVAILQYIAKTAHRRLTDMVPDPDMKADGLTLEDRLDAADELHHAWIASSGSNFEQATAKLSTFNSLICGKLYINGKLFGVDDCAFWSVLKQIMETKDSDKVVEEKFPLLMGYYSRVRKRACVKQVMDEMLVASG
>gi|302912439|ref|XP_003050701.1| hypothetical protein NECHADRAFT_93446 [Nectria haematococca mpVI 77-13-4] 1451
MFPFDHSALPQLTTRKAFIGVDFQHDFIAQDGALPVPEPEGLVDRTVKLAKAFRDVGDVVWIQSQFEETRPVFEDQIIATDNKSLLRPSSRGRVKLLPVEDLDVAGPPDPEAFLSHEEPVCVKADTPGCRIAAAIEEASQKTDIKLTKSHYSAFQTTQLLRILRAKMVMELFICGSLTNIGVYATALDAAGHGMAITIVEDCCGYRTEGRKASAIASLIELTGCEIASYEEVLESLQPKPKTPKASRSKASSQQSKRMESSRNVKSRVDEDVRDKSLSPSIVKNIAGLRLASDSPSPAAAGTQPQKKASTTSAAERHDSEVKPPSKTEESNVVSQTKTSETKDTKEVHDVGDAVTIKGDAGKVVEAKEEETPAQKTTKDEEIPSQDTNKGKEQPKTPTTPPQVDPDMTQTKTPMENEEGHLLQKGLCEGDTDIIENVLPDTLVDGIFEKLRNEVQWQRMSHQGGEVPRLVAVQGEVGEDGTIPVYRHPSDESPPLLPFSPTVQALKAETEKHLGHPLNHVLIQYYRDGTDYISEHSDKTLDIVQGSYIANVSLGAERTMVFRTKRRDKDPSRDEASPADLKRKIQRARLPHNSLCRLGLKSNMKWLHAIRQDKRPKSQKTPAELAYEGGRISLTFRQIGTFLNREETLIWGQGAKAKTREDAHAVINGQTDEAIEMLKAFGTENHATEFDWDAHYGKGFDVLHMSNAPRLFACGDSVANMRAALMLAEYGVNYAKGSITAGPDSGPSNAESGAIKFTDKDKSAVQGDLAVMLYLDARYGIGKPGSTARSPKELATQFTRFQRAMSVLDAWRSLPKDTTSEKRDLKSLKHELEVWDGFVAETEGAFLAGSELSLPDFALWPVLHSIVEESGLEALEGLDKLKDYYERVAARSSAKKVLAEEPSTTT
>gi|225554968|gb|EEH03262.1| isochorismatase family [Ajellomyces capsulatus G186AR] 1446
MFPANLLSQSLPNVPCRKALLILDLQNDFVKPDGALFVRNVPEFLDTVAALAQRFRETGEVVWVQTQFEHRRPIFSPESGGEVIVVDKLLASGNNNNDDNDNDNDNDNTTSKSANDKDKGANIRSHLSSHSARHRSENTGNTNSSSNGGAKDGSGRPNSSQRRQKRISGGESRREQFSVYSDDPEAFLSVLPKGDGPRRCCLQKTVGCQFPAPILSAIDHERDTILVKSDYSAFQSESLLLSFRTQFVRELYICGSLSNVSVYATALDAVSHGLDVILVEDCLGFRSFARHEEAMRRMADMMGANGITSKELAEEQDWEEAAVPSSEWPEQSAASTPVGIEDDMGVLAVKSPPKQPSPQKSDDAPLDVEDQEPEGDELADDLLGPSLRSAAPQPREAPLTSASATATTPSSDLKGKSNRARMRKPRRTVSRDDTSQAERTQSQRQSVDMQQPCGATSGTRRSRKSKHNQTDLGPDDSIGEGDSRIIYDLALPPKSFQLLREEVNWQKMYHLSGQVPRLVAVQGAVQPDNSVPIYRHPADESPPLFPFSKIVNNVRHVVEKHIGHPLNHVLIQLYRDGQDRISEHSDKTLDIVRGSYICNVSFGAQRTMTLRTKSLAAKAAASTGDTSDAADGGDEETPKESSTGRQTQRIPLPHNSLFILGEKTNMRWLHAIRADKRPESEKSPEELAYGGQRISLTFRHIGTFIHPESDTIWGQGAISKTKQTAGQVIHGDCTETTQMIRAFGQENQQSDFNWEANYGQGFNVVNFVTTSAGKLRLSGDDVADLRVQICFAEYGVRYDIVAIDDFPAALKGTLSLPHKSGNLEPRPVYMDVDGSTCFTGDDCILLHVAKQKGLIDHERSSQLQSQPQAQSKGPSSIPHQRRQQRAQPQQPTLASTLHETDDLLRSWRRFQKLKTPHGVLQKMDVFEAMLRRKPYLAGQLFGIEDCALWPVVRDIIREVGHLDEMRFPSLIVYYNKVGKRGCVRTALEELEGAAEARG
>gi|115390366|ref|XP_001212688.1| conserved hypothetical protein [Aspergillus terreus NIH2624] 1442
MNFLAQFADLPTIQTRKALLLLDFQNDFLRSSGALHVPNTADFIESLPQLASTFRRNGDVVWVRSYYESRRPPVGSDAQELVILGRSRDTTQASDSHGSVDEEAFLSTDQPQCCRPQSPGFQFPAPILTAIDSEADTVIDKSDYSALQNQSLILSFRTRFVTEIYLCGSLSNISVYATALDAVRHGFSVTLIEDCLGYRTFPRHEEAMRRMADIFGASGITTQELYEELDWQETDAIAREGGLNVPRSSVTPAGIEGDMDELDFKRTRRSNPRREKPDRPESRGTRRTLDTLLSTYSDDEDGDLLELAQLTRARARHTRGSPGPAEGPAESKLRVRVRRSKRPDQKPESSSRSSHRRSGKPKQPQDICKPGDKIGEGDSRIVYDLDLPSDAFEEIRKEVAWQKMYHMSGEVPRLVAVQGEVSPDGSIPIYRHPADESPPLQPFTTTVNRIRHIVQTILRHPLNHVLIQLYRDGEDRISEHSDKTLDIVRGSSICNVSLGAQRVMTIRTKGKESEDGDANRLTQRIPMPHESMFVLGEKTNMRWLHGIRPDKRAASEKTVEERAYNGERISLTFRHIGTFLDPTGSTIWGQGAVSKQQDKANPVLHGDPTETERMVRAFGEENRSSDFDWEAVYGGGFDVVNFVTAMTIKLVLGPDPVANLRVLLSLAENGLRYEITPPEAEKTGRKSSGELPLYIEPNGTEVAGDINILNHLVQHFPVAHRPGAPPLQGGDRIAATDELRQEWREHQERRDRGVPDAFDTWEDALEEQYYLGGAALNIDDCALWPVLREIVQDGGPLSGKIYPNLAQYYQRVLNRVIVKKTLEEIMG
>gi|119490280|ref|XP_001263012.1| isochorismatase family protein family [Neosartorya fischeri NRRL 181] 1441
MSLLSAFSALPTIQTRKALLLLDFQNDFVRPSGALHVPNAADILENISQLVTAFRRTGDVIWVRSHYESHRPLIDSDFQDRIVLGRDTDERPERPSSKTPVDEEAFLSSESSQCCRPQSSGFQFPAPILAAIDAENDTLMDKSDYSALQDDGMILSLRTRFITELYLCGSLSNVSVYATALDAVRHGFSVTLIEDCLGFRDFVRHEEAMRRMADIFGASGITTQELFEELDWQETDAIARQSTHRPVRAVMPAGIEGVMDELDVKTIRGPTANEGTAESLGSRRRRLDALLAEQTDGEEDDPLDLTNLTRSRSRYGPSGSPGSSSQAHGAGEKKARVRVRRTRRQDQKAEASNRTEERRSGKTKKSRDIRGPGDRIGEGDSRIIYDLDLPEDAFASIRSEVAWQKMYHMSGQVPRLVAVQGQTQDDGSIPIYRHPADESPPLRPFTPTVNQIRIIVERILGHPLNHVLIQLYRDGQDSISEHSDKTLDIVRGSFICNVSLGAQRVMTLRNKVKAADEDQRPTQRIPMPHESLFILGEKTNMRWLHGIRPDKRLAAEKSTEELAYGGERISLTFRHIGTFLNGAGDAIWGQGAVSKDQSQASTVIHGDPGETERLVRAFGQENQATEFDWDAVYGGGFDVVNFVTTSTAKLVEDSDPVSNLRVRLALSENGIRYEVSASSEDANSVEGKARPVLITADGTEVAGELDIMNYLAKHAPELTRAGVEVLRGGSQLLEINELLQDWRNSHSNGEKIDPESLDRWEKALEGQYYLGGAALGLDDCFLWPVLRDIVQTCGPFSNDEYPNLAQYYRRVEKRGIVKATLEELE
>gi|154270746|ref|XP_001536227.1| conserved hypothetical protein [Ajellomyces capsulatus NAm1] 1439
MFPANLLSQSLPNVPCRKALLVLDLQNDFVKPDGALFVRNVPEFLDTVAALAQRFRETGDVVWVQTQFEHRRPIFSSESGGEVIVVDKLLASGNNNDDGDDDDGDDDDNNDNDNGNDNDNDNTTSKSANDKDKGANIRSHLSSHSARHLSENTGNTNSSSNGGAKDGSGRLNSSQRRQKRISGGESRREQFSVYSDDPEAFLSVLPKGDGPRRCCLQKTVGCQFPAPILSAIDHERDTILVKSDYSAFQSESLLLSFRTQFVRELYICGSLSNVSVYATALDAVSHGLDVILVEDCLGFRSFARHEEAMRRMADMMGANGITSKELAEEQDWEEAAIPSSEWPEQSAASTPVGIEDDMGVLAVKSPPKQPFPQKSDDAPLDVEDQEPEGDELADDLLGPSLRSTAAPQPREAPLTSASAAATTPSSDLKGKSNRARMRKPRRTVSRDDTSQAERTQSQRQSVDMQQPCGATSGTRRSRKNKHNQTDLGPDDSIGEGDSRIIYDLALPPKSFQLLREEVNWQKMYHLSGQVPRLVAVQGAVQPDNSVPIYRHPADESPPLFPFSKIVNNVRHVVEKHIGHPLNHVLIQLYRDGQDRISEHSDKTLDIVRGSYICNVSFGAQRTMTLRTKSSAAKAAASTGDTSDAADGGDEETPKESSTGRQTQRIPLTHNSLFILGEKTNMRWLHAIRADKRPESEKSPEELAYGGQRISLTFRHIGTFIHPESDTIWGQGAISKTKQTAGKVIHGDCTETTQMIRAFGQENQQSDFSWEANYGQGFNVVNFVTTSAGKLRLSGDDVADLRVQICFAEYGVRYDIVTIDDFPAALKGTLSLPHKSGNLEPCPVYMDVDGSTCFTGDDCILLHVAKQKGLIDHERSSQLQSQPQAQPKGPTSIPHQRRQQRAQPQQPTLASTLHETDDLLRSWRRFQKLKTPHGVLQKMDVFEAMLRRKPYLAGQLFGIEDCALWPVVRDIIREVGHLDEMRFPSLIVYYNKVGKRYLRGHQYCIESSVYVYTRPS
>gi|261196037|ref|XP_002624422.1| isochorismatase [Ajellomyces dermatitidis SLH14081] 1436
MFPTSLLSQSLPNVPSRKALLILDLQNDFVKPDGALFVRNVPEFLDTIAGLAQRFRETGDVVWVQTQVEERRPIFRPESGGEVIVVDKPLAPGSNNSSTKDKNNSSHPGADNNTGRTGTSSNGGAEGGSGHPTSAKRRQQNASGESRREPLSDYSDDPEAFLSRPLLPNEDGTRRCCQPKSVGSQFPAPILSAIDHDRDTILVKSDYSAFQSESLLLSFRTQFVRELYICGSLSNVSVYATALDAVSHGLDVTLIEDCLGFRSFARHEDAMRRMADMMGANGITSKELAEEQDWEEAAVPTSEWPEQSTASTPVGIEDDMGVLAVKSPPKHPSPPNTTGEDQSQSGDVSLVRGEREPEGDDFEDNFLGPALRTADISTAAPTTRDHKSKVNRPRMRKPRRTASRDDTNQPDRPQPQRQSLDLQASQSAATHGTQRYKKNKHNQPDLRGPDDTIGEGDSRIIYDLAISPKSFQLLREEVNWQKMYHMSGQVPRLVAVQGAVQPDNSIPIYRHPADESPPLLPFSKTVNNVRHVVEKHLGHPLNHVLIQLYRDGQDRISEHSDKTLDIVRGSYICNVSLGAQRTMTLRTKSSAAKANAQAEDAVDADAAEGGNEAPSKEGSTTRRQTQKVPLPHNSLFILGEETNMRWLHAIRADKRPDSEKTPEELAYGGERISLTFRHIGTFINPEADTIWGQGAVSKAKQAAGQVIHGDSPETERMIRAFGQENQQSDFDWEAHYGQGFDVVNFVTTSAGKLLLSGDDVADLRVQICFAENGVRYDLATIDEFPAALRGTLSIPHKRENLESRPVFMDVDGATCYTGDDCILLHVAKQKGLVDTERPLPLKSQSQSQPQSQLRSKSPSSTPHQQQQPQQTQTQTQTQTQEQEQTQTQTQTQQNQSLHSKLRETDELLRSWRRFQKLKTPHGVLQQMDAFEAMLCGKSYLAGQFFDIEDCALWPVVRDIIREVGYLDETRFPSLMVYYHRVGKRGCVRAALEELAGATRGG
>gi|239614506|gb|EEQ91493.1| isochorismatase [Ajellomyces dermatitidis ER-3] 1434
MFPTSLLSQSLPNVPSRKALLILDLQNDFVKPDGALFVRNVPEFLDTIAGLAQRFRETGDVVWVQTQVEERRPIFRPESGGEVIVVDKPLAPGSNNSSTKDKNNSSHPGADNNTGRTGTSSNGGAEGGSGHATSAKRRQQNASGESRREPLSAYSDDPEAFLSRPLLPNEDGTRRCCQPKSVGCQFPAPILSAIDHDRDTILVKSDYSAFQSESLLLSFRTQFVRELYICGSLSNVSVYATALDAVSHGLDVTLIEDCLGFRSFARHEDAMRRMADMMGANGITSKELAEEQDWEEAAVPTSEWPEQSTASTPVGIEDDMGVLAVKSPPKHPSPPNTTGEDQSQSGDVSLVRGEREPEGDDFEDNFLGPALRTADISTAAPTTRDHKSKVNRPRMRKPRRTASRDDTNQPDRPQPQRQSLDLQASQSAATHGTHRYKKNKHNQPDLRGPDDTIGEGDSRIIYDLAISPKSFQLLREEVNWQKMYHMSGQVPRLVAVQGAVQPDNSIPIYRHPADESPPLLPFSKTVNNVRHVVEKHLGHPLNHVLIQLYRDGQDRISEHSDKTLDIVRGSYICNVSLGAQRTMTLRTKSSAAKADAQAEDAVDADAAEGGNEAPSKEGSTTRRQTQKVPLPHNSLFILGEETNMRWLHAIRADKRPDSEKTPEELAYGGERISLTFRHIGTFMNPEADTIWGQGAVSKAKQAAGQVIHGDSPETERMIRAFGQENQQSDFDWEAHYGQGFDVVNFVTTSAGKLLLSGDDVADLRVQICFAENGVRYDLATIDEFPAALRGTLSIPHKRENLESRPVFMDVDGATCYTGDDCILLHVAKQKGLVDTERPLPLKSQSQSQPQSQLRSKSPSSTPHQQQQPQQTQTQTQTQTQTQTQTQTQTQEQTQTQTQTQQNQSLHSKLRETDELLRSWRRFQKLKTPHGVLQQMDAFEAMLCGKSYLAGQFFDIEDCALWPVVRDIIREVGYLDETRFPSLMVYYHRVGKRGCVRAALEELAGATRGG
>gi|159127194|gb|EDP52309.1| isochorismatase family protein family [Aspergillus fumigatus A1163] 1433
MSLLSAFSALPTVQTRKALLLLDFQNDFVRPSGALHVPNAAEILENIAQLVTAFRRTGDVIWVRSHYESHRPLIDSDFQDRIVLGRETDEQRKRAERPSSKTPVDEEAFLSSESSQCCRPQSSGFQFPAPVLAAIDAENDILMDKSDYSALQDEGMILSLRTRFITELYLCGSLSNVSVYATALDAVRHGFSVTLIEDCLGFRDFVRHEEAMRRMADIFGASGITTQELFEELDWQETDAIARQSTHRPVRAVTPAGIEGVMDELDVKTIRGPTANEGTPESLGSRRRRLDALLAEQTDGEDDDPLDLTSLARSRSRYGPSGSPGSSSQAHGAGEKKARVRVRRTRRQDHKVDASNRTEERRSGKTKKSRDIRGPGDKIGEGDSRIIYDLDLPEDAFASIRSEVAWQKMYHMSGQVPRLVAVQGQTRDDGSIPIYRHPADESPPLRPFTPTVNQIRIIVERILGHPLNHVLIQLYRDGQDSISEHSDKTLDIVRGSFICNVSLGAQRVMTLRNKVKAADEDQRPTQRISMPHESLFILGEKTNMRWLHGIRPDKRQAAEKSTEELAYGGERISLTFRHIGTFLNEAGDAIWGQGAVSKDQSQANTVIHGDPAETERLVRAFGQENQATEFDWDAVYGGGFDVVNFVTTSTAKLVEDSDPVTNLRVRLALSENGIRYEVSASSEDENSTEGKARPVLITADGTEVAGELDIMNFLAKHAPELTRAGVEVLRGGSQLLKINELLQDWRTSHSNGEKINPESLDLWEKALDGQYYLGGAALGLDDCFLWPVLRDIVQTCGPFSIDEYPNLAQYYRRVEKRGIVKATLEELK
>gi|70998909|ref|XP_754176.1| isochorismatase family protein family [Aspergillus fumigatus Af293] 1432
MSLLSAFSALPTVQTRKALLLLDFQNDFVRPSGALHVPNAAEILENIAQLVTAFRRTGDVIWVRSHYESHRPLIDSDFQDRIVLGRETDEQRKRAERPSSKTPVDEEAFLSSESSQCCRPQSSGFQFPAPVLAAIDAENDTLMDKSDYSALQDEGMILSLRTRFITELYLCGSLSNVSVYATALDAVRHGFSVTLIEDCLGFRDFVRHEEAMRRMADIFGASGITTQELFEELDWQETDAIARQSTHRPVRAVTPAGIEGVMDELDVKTIRGPTANEGTPESLGSRRRRLDALLAEQTDGEDDDPLDLTSLARSRSRYGPSGSPGSSSQAHGAGEKKARVRVRRTRRQDHKVDASNRTEERRSGKTKKSRDIRGPGDKIGEGDSRIIYDLDLPEDAFASIRSEVAWQKMYHMSGQVPRLVAVQGQTRDDGSIPIYRHPADESPPLRPFTPTVNQIRIIVERILGHPLNHVLIQLYRDGQDSISEHSDKTLDIVRGSFICNVSLGAQRVMTLRNKVKAADEDQRPTQRISMPHESLFILGEKTNMRWLHGIRPDKRQAAEKSTEELAYGGERISLTFRHIGTFLNEAGDAIWGQGAVSKDQSQANTVIHGDPAETERLVRAFGQENQATEFDWDAVYGGGFDVVNFVTTSTAKLVEDSDPVTNLRVRLALSENGIRYEVSASSEDENSTEGKARPVLITADGTEVAGELDIMNFLAKHAPELTRAGVEVLRGGSQLLKINELLQDWRTSHSNGEKINPESLDLWEKALDGQYYLGGAALGLDDCFLWPVLRDIVQTCGPFSIDEYPNLAQYYRRVEKRGIVKATLEELK
>gi|302502364|ref|XP_003013173.1| isochorismatase family protein [Arthroderma benhamiae CBS 112371] 1430
MLASKLLSSAPHIATQQALLVLDLQNDFVRQHGNLFVSNTADFLSLIPDLARIFRASGEVIWVQSVFEGRRPVVNEGLGGDTVVLEDGPPVTSTPAPKGLSKKKQAAEQARQSLFSDDPEAFLSVSDKACAGRRCCLPNSSGFHFPAPILAAIDPNEDTVLVKSEYSAFETQGLLLSLRSRFVTEIFVCGSLSNASVYATAVDAVRHGLTVTLIEDCLGYRSSLRHREAMRRMADIMGANGITSRELMEGQDFAAASPVLERADSSLLTGIEEKIGTLGLSSPNYQNPDGQIATHHFIEGGADKPQDILETSQRPVDPPEEKDARKPQDGDQSIESPSPSQKQKLSQPLVCTPGDRIASGDSRILYDLAIPADSFQRLRDEVEWQKMYHMSGQVPRLVAVQGDVAQDGSIPIYRHPADESPPLSPFSKTVDKIRVVVEKELGHPLNHALIQLYRDGEDRISEHSDKTLDIVRGSNICNVSLGALRTMTLRTKADAKKSTHSSPENSRQTQRVPMPHNSLFILGEKSNMEWLHGIRPDKRPEKEKSKEEKAFNGERISLTFRHIGTFVNPISYTIWGQGALSKKKGKAGKIVHGDSPETERMIRAFGQENHQSDFDWDANYGRGFDVVNFVTTPSLTFLPGACDKPTDLRIRLALTENGIRYEIRGVKDPPSNDEADTKASPAPKGEPSLLVDSDGSHVETGSMAILQYIAETAYCRIADIAPDPDMKVDGLTLEERLNAVDELYEAWTTSSDSDVEQVAAKLSAFNSLIHGKLYINGKLFGVDDCAFWSVLREIVEAKDGSKVVEGKFPLLMGYYSRVRKRACVKQVMDEMAVASR
>gi|302668146|ref|XP_003025649.1| isochorismatase family protein family [Trichophyton verrucosum HKI 0517] 1429
MLASKLLSSAPHIATQQALLVLDLQNDFVRQHGNLFVSNTADFLSLIPDLARIFRASGEVIWVQSVFEGRRPVVNEGLGGDTVVLEDGPPVTSTPAPKGLSKKKQAAEQARQSLFSDDPEAFLSVSDKACAGRRCCLPNSSGFHFPAPILAAIDPNEDTVLVKSEYSAFETQGLLLSLRSRFVTEIFVCGSLSNASVYATAVDAVRHGLTVTLIEDCLGYRSSLRHREAMRRMADIMGANGITSRELMEGQDFAAASPVLERADSSLLTGIEEKIGTLGLSSPNYQNPDGQIATHHFIEGGADKPQDILETSQRPVDPPEEKDARKPQDGDQPIESPSPSQKQNSSQPLVCTPGDRIASGDSRILYDLAIPADSFQRLRDEVEWQKMYHMSGQVPRLVAVQGDVAQDGSIPIYRHPADESPPLSPFSKTVDKIRVVVEKELGHPLNHALIQLYRDGEDRISEHSDKTLDIVRGSNICNVSLGALRTMTLRTKADAKKSTHSSPENSRQTQRVPMPHNSLFILGEKSNMEWLHGIRPDKRPEKEKSKEEKAFNGERISLTFRHIGTFVNPISYTIWGQGALSKKKGKAGKIVHGDSPETERMIRAFGQENHQSDFDWDANYGRGFDVVNFVTTPSLTFLPGACDKPTDLRIRLALTENGIRYEIRGVKDPPSNDEADTKASPAPKGEPSLLVDSDGSHVETGSMAILQYIAETAYCRIADIAPDPDMKVDGLTLEERLNAVDELYEAWTTSSDSDVEQVAAKLSAFNSLIHGKLYINGKLFGVDDCAFWSVLREIVEAKAGSKVVEGKFPLLMGYYSRVRKRACVKQVMDEMAVASR
>gi|39945488|ref|XP_362281.1| hypothetical protein MGG_04726 [Magnaporthe oryzae 70-15] 1426
MFQFDPSLIPSLRTRKALLVIDLQNDFASPTGALPVTEPEGYIGRILDVAAAFRASGDGDVIWVRSEYDAPRPVENDNILTSDALLVSSMRSSTSRLRRLSVDKSEQDDEAFLSGGTGSSKPECVRPGTSGAELVSEAAVDSKRDSNLVKTQYSAFASGQLLPLLRTRLATELYVCGALTNVSIHATALDAASHGFAMTLVDDCCGYRSAARHANAVRNLMQLTGCETTTAHEMLARFGASGAEQGPRQPSRQPPGPVRTGARATGDAGRPGCPGSKLVGSSSGGQGETSDGSSPQSSSHTDPSIITSTHTLPQAMSKLKLSSDPSSRPAVAKPDAPRPETTQPAVQALVSDDVGAGLGKRDATAINESITVGSASSESPGTGQERAPGKSAETGFKKSETPKRDESEKSLETAPTTGEAPDTLEPLCEGDTTIIPDLLPAALEEGIFDKLRAEVSWLRMSHQGGEVPRLVCVQGAVSPSDASVPLYRHPADEAPPLVPFSPTVLKIKEHVERHVGHELNHVLVQLYRSGQDYISEHSDKTLDVVKGSYIANVSLGAERKMVFRTKRGDTKTDKDKEGEGSGKREIVKAKLPHNSLVKMGLRTNARWTHAVKQDRRADRDRTAPELAFGGARISLTFRQIGTFLDKDGLLIWGQGATGKTRADAKPVKNGASEAEQMIRAFGVENNTPDFDWDAVYGQGFDVLHFKAVPRLWESGDETRDLRVKLMLGSYGVGFAIGDHTHVDGETTAAKELRFLDNDADKSDVRGDLAVMLYLESTYGKLSAGKTGSLATRLTRFERAMSLLDKWRATGDPELKPLEGELAVFDGHMSSGAEYVAGGEAPSLADFALWPVLREMAGLVGSGQGGKGKNDESFSGLLEGMGLSRLSKYYERFGREKFVGRVVEE
>gi|156065789|ref|XP_001598816.1| hypothetical protein SS1G_00905 [Sclerotinia sclerotiorum 1980] 1424
MFEIDEQTIPFIRTRQALLLLDLQNDFIGEGSLLPVEKPSSYIDNIKNLIEPFRPSGDIIWICSVSTEGVSRIVNQPRSDSEAIITNKELPRPRRDVLPGAGSEEDAAEAFLTVQPEGKEHMLKPNSRGSEISDRFAPVSAKDLVFNKTYYSAFKDGSLVQKLRGKFVTEIYIAGALTNVSVFATAMDAARHGYAITIVEDCLGYRSKARHEEALRQLRAYTGCDVISSGELIECLQKQKKVAERKTTSKADDPPATTVTAPSSTAAIEDDSDVTIQLLRAQIRRAKPPAELEAEAKKRERAKSKTKSRRHNTKPVEVGGPSSPSKERSPTSSKSPSPDSSASPNPVDKPVVKAALACPETRSTEKQEFQVKLPSEKETLEEMPNGEDSATVDTAKLCEGDTTVIHKLLPEELASGIFEKIRDEIFWQKMGHQGGEVPRLVAVQGQIEEDGSIPTYRHPADESPALLTFSPTVEVIKNIVEKRLGHPVNHALIQFYRDGNDNISEHSDKTLDIVPNTFIANVSLGAQRTMVFRRKKSVKSAGCIDSQSTTRESCRAALPHNSLCKMGLETNKKWLHGIRPDKRMASEKSEAELAYDGGRISLTFRHIGTYLDKSQQKIWGQGATTKRKQDAKLVINGDTPQSQEMLQAFGKENHDSNFDWHDIYGKGFDVLHMSNSKKLYLSGDFISDRRVKFILNEYNIPWIEATISPSFHWKKGSSTVDNPAIPETPIKFVDNDPSKTTVEGCMPIMFYLEAIYCPNKDCRSPAHLARHYTRFEQANTLLKIWQTAPFNVKPFRAELAKWNIYAQEAEYIAGDDIGLADFAIMPVFEMASEKWSDSLGFEPLAEYWKKMSQKESFLKVLPKENVEALQNQASLCAMKRKINTLTKEKLEIEGSAGQSSAEAEKDNGKEIEELSDGIAKL
>gi|296811897|ref|XP_002846286.1| isochorismatase family protein [Arthroderma otae CBS 113480] 1420
MLTSKLLSSAPHIATQRALLVLDLQNDFVRQHGNLFVPNTADFLSLIPDLARLFRGSGEVIWVQSVFEERRPVVNEALGGDVVVLEDGPPAGNSTTTTSASRKSTKKQPAEPPQQSLLSNDLEAFLSASDKVCAGRRCCLPNSSGFHFPAPILTAIDPNEDTVLVKSEYSAFQAHGLLLSLRSRFITEVFVCGSLSNVSVYATVFDAVRHGLAVTLIEDCLGYRSSLRHREAMRRMADIMGANGITSRELMDDQDFAAASPVQTQPAPSLVTGIEKEIGTVGLSLPKQTNADGQPKEGGADQSQDFLRTSQQPLGRPEQKDYVEQQPSSRKQKLSQPVVCGPGDNIASGDSQILYDLPVPADSFQRLRDEVNWQKMYHMSGQVPRLVSVQGAVASDGSIPIYRHPADESPPLSPFSATVNEIRAVVEKQLGHPLNHVLIQLYRDGEDRISEHSDKTLDIVRGSSICNVSLGALRSMTLRTKADTKGSTGTLGENARQTQRVPMPHNSLFILGEKSNMEWLHGIRPDKRQEKEKTRDERAFNGERISLTFRHIGTFINPKTDTIWGQGALSKEKRNAGKIVHGEASETERMIRAFGQENHQSDFDWGENYGRGFDVVNFVTTSTAKLIPGASDPTTDLGVRLALTENGIRYEIGSVHDLPPKLISDTKVRLARKRQPPTLVDSDGSTIVMGDVEILLHIAEIAHSRLPDTAPDPESKVDGLSLQERLDAADELHRTWVSAAGDNLEQAVVKLSLFNSLIHGKFYINGKLFGVDDCAFWPLLKDIIESKDGNKMVEDKFPLLTGYYTRVRKRVCVKQVMDEMATAAR
>gi|296425449|ref|XP_002842254.1| hypothetical protein [Tuber melanosporum Mel28] 1419
MGPRGALLLVGLQNEFLDPHMGRCLMTPPEPGKPSFVDNIKNFLPHFRARGGDVIWVRSEYRKPRDCEDPRNDEVVLLVDDEGYYVDEEEQEPLPEANTQEGARRKGKSATTLKHDGQLSPSTAKRSNTTAEENYVGPPQLHTDAFLAIESDNPPCAPSSIESEFYPPLLPVIQTPPDRVLIKTWFSAFKDTKLLETLRGRFITELYLCGTIANACILATAADAAKHGLEVTILTDCVGYRSEMARDRAMRVMIDDFAVEEVRSTLLAKSWEKTRNKSKGATGPAHAGVSGKVEKLLEVDTESSGYERGDYDYERTSELGELRLDSLSLKDGDAPQPPDSGESAGAAVEGGAESPVPTSPSPTSAKPQSPIQDKNPIERAPATREPVLRKPRMASRNKKFQSKAPVLGQGDVLGEGDSEVVNNILPADLADVAFERLKKEVAWRSMYHRGGEVPRLVAVEGEISDDGSFPIYRHPADESPPLLPFSDTVGLIREYVQRVLKQPVNHVLIQHYRDGNDYISEHSDKTLDIAKGSKIVNVSLGAQRVMILRTKKDQGKPDESSGAETNPDKCKTKESAPQSSQRPTQRIPLPHNSMFVLGLESNKKWLHGIKQDKRAEFLKTPKELSYNGERISLTFRQIATFLSSDEKTIYGQGATSKSEHEPREVINGEGPEAEKLLEAFGSENHQSDFDWDTYYGAGSDVLHLKEQVPKLFFVRNDPGGLRVKICLHEKGIRFVDHELKITEAQDETQTPSFLTLSPHGHTPVFIDIDKEKTTVCESLAIIQYLEMFYPSKEDKWLLPSLTDERAAFARVLQRMQESEQLATVLKHSHDEGAVEREFAIWEEYLSKAGGQIAGDEFSLADIAAFPVIDQFVKRTGYKIAKWREIEAWLTNMGYRESVRATR
>gi|67524139|ref|XP_660131.1| hypothetical protein AN2527.2 [Aspergillus nidulans FGSC A4] 1417
MNFLSALGNLPTRQALLLLDFQNDFVRPNGALHVPNTADIIEIIPPLANAFRRTGYVVWGRSYHESRQPLLNADGQDLVVISRAEDSVKKRTADFELKGPLHEEAFLSTETPQCCLPQSAGAQFPAPLLAAIDSESDILIEKSEYSALSPALVLSLRTRFVTEIYLCGSLSNASVYATALDAVRHGFSLFLIEDCLGYRSFSRHEETMRRMADVLGANGITSQELLEQLDREETDQIARSAPRLARPLPPAGIEGDLEDLDVKLNTTNTKEDSPEPPLRRRRLEDILAEMSDDEHGHLRELAELSRGQVRSYRVERDGQSHGPESVDNSARNTRRKRPDQSESRSSRTERHRVRRLKPATNVCRPGDVIGEGDSRIVYELDLPENAFERIRDEVAWQKMYHMSGQVPRLVAVQGKRSSDGSIPIYRHPADESPPLEPFSPTVDQVRVLVERILGHPLNHVLIQLYRDGQDRISEHSDKTLDIVRGSSICNVSLGAQRVMILRQKGSTNEEGTARVTQRIPMPHESLFVLGERTNAAWVHGIKADKRQESEKSVEERAYGGQRISLTFRHIGTFLDPIIDTIWGQGAVAKCQGEARPVIHANAEETERLVRAFGEENRSIDFDWDAAYGEGFDVVNFVTATSTKLVLGEDEVVNLRVQLGLGENSIRYDTTPHQTLQAGSEAKLPLYIDSDGTKVAGDQAILRYLAQRAPDPERQGVEVLRGGDKLSDIDGLLAKWRESYNSSEPDFDTLTPWEQVLTGQHYLGGNTLAIDDCAFWPVLREFVQKTGPLSDKAYPNLAQYYTRVGKRGIVRAVLEEMK
>gi|310799158|gb|EFQ34051.1| isochorismatase [Glomerella graminicola M1.001] 1415
MFPFDVSAIPTLPTRKGLLLVDFQNDFLSADGVLPVIDHDDLVARTVDLVKAFRKVGDIIWVCTEFDKFRSAAAEPIWATDALPKPKVMESRTRRRPQLTSAIPEPEEASDADPEAFLSQPGPEIVRSATRGAAFPEAIKAAIGKRDVTFIKSHYSAFTSGQLLQTLRVKFVHELYICGSLANIGVYATAMDAAKFGYSITVVENCCGFRSDLRQTSAMQSLVDVTGCEVDDSETIIEKLQPRTTREPASSPPVVPKRVAEAGDGKASPVPDAYKLKIEHQMARLSLDNPVSGPSSSRSGNAAGHHDCATVSDPLEVDPAAQPPKATARDSSDKVMSRKPSGEGGPESSSATKPERDDIKEPQILKSAVDERTSSASDLELEPDSTSDAKTETKPELKLEPGKEPESKLETSEPDARPGRAEDQASMDEEANVKDPSPQTTEPLCEGDTTVIYNVLPAPLAEDIFEKVRDEVLWQRMSHQGGEVPRLVAVQGEVADDGSAPVYRHPSDESPPLLPFSPMVQKIKAEVEKQLGHPLNHALIQFYRNGTDYISEHSDKTLDIVKGSYIANVSLGAERTMVLRTKRRDKDPSSTEVPSGEDSKQRKTSRARLPHNSLCRMGLVTNMRWLHAIRQDKRADRDKTAPELAFSGGRISLTFRQIGTFLNRDSTLIWGQGATGKTREEAHAVINGQTPEAVRMLQAFGTENHSTEFEWDKYYGKGFDVLHMSNSPRLCASSDPVVNMRIALMLAEYGITYSKGSMSPSFDWKGGDPSAEDAPAIPESLPIRFVDNDAAKSTVQGELAIMLYLDAVHAPGRADAAARSQADTARVFTRFQQGLSLLDKWRRLPEFDGGKEEGKAREEKAKEEKAEERVKEEKGKEEKGKEEKEKKKTTRRNLGPLRRELAIWEGYAAEADLIAGPSISLADFAVWPVLHAIVEESGVEALGANKKLREYYEKVKARESAVKVRGANQPDSVDAKQA
>gi|240274339|gb|EER37856.1| isochorismatase family [Ajellomyces capsulatus H143] 1411
MFPANLLSQSFPNVPCRKALLILDLQNDFVKPDGALFVRNVPEFLDTVAALAQRFRETGEVVWVQTQFEHRRPIFSPESGGEVIVVDKLLASGNNNDDDNDNDNDNDNTTSKSANDKAKGANIRSHLSSHSARHRSENTGNTNSSSNGGAKDGSGRPNSSQRRQKRISGGESRREQFSVYSDDPEAFLSVLPKGDGARRCCLQKTVGCQFPAPILSAIDHERDTILVKSDYSAFQSESLLLSFRTQFVRELYICGSLSNVSVYATALDAVSHGLDVILVEDCLGFRSFARHEEAMRRMADMMGANGITSKELAEEQDWEEAAVPSSEWPEHSAASTPVGIEDDMGVLAVKSPPKQPSPQKSDDAPLDVEDQEPEGDELADDLLEPSLRSTAPQPREAPLTSASATATTPSSDLKGKSNRARMRKPRRTVSRDDTSQAERTQSQRQSVDMQQLCGATSGTRRSRKSKHNQTDLGPDDSIGEGDSRIIYDLALPPKSFQLLREEVNWQKMYHLSGQVPRLVAVQGAVQPDNSVPIYRHPADESPPLFPFSKIVNNVRHVVEKHIGHPLNHVLIQLYRDGQDRISEHSDKTLDIVRGSYICNVSFGAQRTMTLRTKSSAAKAAASTGDTSDAADGGDEETPKESSTERQTQRIPLPHNSLFILGEKTNMRWLHAIRADKRPESEKSPEELAYGGQRISLTFRHIGTFIHPESDTIWGQGAISKTKQTAGQVIHGDCTETTQMIRAFGQENQQSDFNWEANYGQGFNVVNFVTTSAGKLRLSGDDVADLRVQICFAEYGVRYDIVAIDDFPAALKGTLSLPHKSGNLEPRPVYMDVDGSTCFTGDDYDGLLRGAATSQAVSRWPALWHRGLCAVARRARYHSRGRPPGRDALSVLDSLL
>gi|303315587|ref|XP_003067801.1| isochorismatase family protein [Coccidioides posadasii C735 delta SOWgp] 1409
MLPPDFFQNIPQISTRRALLVLDLQNDFVSPDGALFVPNTPEFLARIPDLASHFRSSGKVIWVQTLFTRPRDIFSPAAGGDVALVSSDSSSDPEAFLAEHQQHANPCCLPDSAGAQFPPAILSAIDSRADTVLVKSDYSALQSPNVLLSFRSQFITEIYICGALSNVSVYATALDAVRNGFTVTLVEDCLGFRRFSKHRDARRRMTELLGVYTVNSAELLREGKGEGEMGPLRPDLPAETTTTTTKEGIAPSQTIEVDDAEPPSPLLSRALRRLRTDEGDDAHINVDQNQNQSQNQDRNPPRSYRHTTRARPARRQRTSVVPTLGPGDTIGSGDSKVIYDLPLPEDSFRKLRDEVNWQKMYHMSGQVPRLVAVQGAVQSDGSIPIYRHPADESPPLLPFTATVDAIREIVEKHLGHPLNHVLIQLYRSGEDRISEHSDKTLDIVRGSSICNVSLGAQRVMTLRTKASATPRSESGDAGRQSQRVPLPHNSLFILGETSNMKWLHGIRQDKRPESTKGPEELAFNGERISLTFRHIGTFINPELDTIWGQGARSKTQDNAGKIIHGEASETERLIHAFGQENQQTVFDWDAHYGEGFDVVNFVTVTNSAKVVLTGDEVSNLQVLLCLVENGIRYDVLQSASDLPPSVRETLDPSPGDDVPIYLDSDDKTYISGSINILTHIGTHRRAQDTPDPSIPINDSGPQDRLERAGRLLDAWRTIVSCPPSPSTEDLLASLEPLTPHLDFVASFLPAGQTYTSAPITFGIDDCAFWPVLRSIALDDKGKMLLDRYPALVGYYGKVGRRACVKSVLEEMKAHV
>gi|119191185|ref|XP_001246199.1| hypothetical protein CIMG_05640 [Coccidioides immitis RS] 1408
MLPPDFFQNIPQISTRRALLVLDLQNDFVSPDGALFVPNTPEFLARIPDLASHFRSSGKVIWVQTLFTRPRDIFSPAAGGDVALVSSDSSSDPEAFLAEHQQHANPCCLPDSAGAQFPPAILSAIDSRADTVLVKSDYSAFQSPNVLLSFRSQFITEIYICGALSNVSVYATALDAVRNGFTVTLVEDCLGFRRFSKHRDARRRMTELLGVYTVNSAELLREGEGEGEMGPLRPDLPAETTTTTTTKEGIAPSQTIEVDDAEPPSPLLSRALRRLRTDEDDDAHINVDQNQNQNQNQDRNPPRSYSHTTRARPARRQRTSAVPTLGPGDTIGSGDSKVIYDLPLPENSFRKLRDEVNWQKMYHMSGQVPRLVAVQGAVQSDGSIPIYRHPADESPPLLPFTATVDAIREIVEKHLGHPLNHVLIQLYRSGEDRISEHSDKTLDIVRGSSICNVSLGAQRVMTLRTKASATPRSESGDAGRQSQRVPLPHNSLFILGETSNMKWLHGIRQDKRPESTKGPEELAFNGERISLTFRHIGTFINPELDTIWGQGARSKTQDNAGKIIHGEASETERLIHAFGQENQQTVFDWDAHYGEGFDVVNFVTVTNSAKVVLTGDEVSNLQVLLCLVENGIRYDVLQSASDLPPSVRETLDPSPGDDVPIYLDSDDKTCISGSINILTHIGTHRRAQDTPDPSIPINDSGPQDRLERAGKLLDAWRTIVSRPPSPSTEDLLVSLEPLTPHLDFVASFLPAGQTYISAPITFGIDDCAFWPVLRSIALDNKGKMLLDRYPALVGYYWKVGRRACVKSVLEEMKARV
>gi|212546857|ref|XP_002153582.1| isochorismatase family protein family [Penicillium marneffei ATCC 18224] 1404
MNPLALFSAFSNIPPIETRKALLLLDFQNDFVRPNGRLPVRKTLDFIDLIPGLVQSFRRTGEVVWVRTQYEGPRPVIDDYGSEIIITSAGSLDTKNQKKGRHGRQESCSDVNDVVDPEAFLSGPEPACLPQTAGVQFPAPILAAIDHEHDIVIEKSDYSALQSPGMVLSLRSRFVTELYICGSLSNVSVYATALDAAQQGFSITLIEDCMGYRSFARHEEAVRRLADIVGANGISAQELLEAEDWEETQQIAHASSPDRPTASQTKTLGQSNTTSPSGIENVLDHLAVQNSPVTKRSSIEPATTPAPNTTAYSTGIIEADDNPYDYDDEPIILPPLKYPRASAFHGTREARASGTNPSRVRRTKSGKSPSSSRRPGSAAADSVTLGRTSTSPVLTTTPNKAPNLSPGSTPKSLPSPPLVETSYAKKKKKIAKDYLGPDDSIAEGDSRIVYNLDLPTDAFEQIQKEVNWQKMYHLSGQVPRLVAVQGVVSPDKSFPIYRHPADESPVLEAFTKTVDAVRVCAERIVGHPLNHALIQMYRDGQDNISEHSDKTLDIVRGSSIVNVSLGAQRVMTLRTKKSAPTEGEDGRQKQQVPMPHGSMFILGPQSNTRWLHGIRPDKRPQSEKSCEEKAYNGERISLTFRNIGTFINPERGIIWGQGAVSKRAETAQRVIHGDVSEAERLIRAFGSENRETEFDWDAVYGQGFDVVNFVEPAVTHVTLSGDPIADMRVRLCLTENGMRYAVEPPKAIDVQQIIYTSPDRNIVIRGDIQILLYLASLDQSSELARPGVDVVRGGNLLLEITKLETAWHEYLLSGSRTEFGQLSSWNERLREAGQHYIAGQALTIDDLALWPILHQIETQKGIISGSSQYPYLSTYYQRIEKRGCVRVVLDEIAHEPDH
>gi|171677418|ref|XP_001903660.1| hypothetical protein [Podospora anserina S mat+] 1403
MRPAFPINPAAIPAIRTRKALLVVDLQNDFISPDGALPVSEPDDFVKRSLELVKAFRDSGAGDVVWVRSEFERHRSLSAEGEQIITANVPIRPPRPGSARGRPPTSREHDGAAMEADDEAFLSNGGAPKKPCVRKGTKGAELVAEVQEAVDATRDIVFTKTHYSAFASSQQELVQTLRRRFVTGLYVCGALTNISIYATALDAGRHGYEMTIVEDCCGFRNQLRHFNAVKQLVQLTGSVVVNASAVMQELQPPPADSRPSGLSPFISNMQLNRPSGSSVTPRKDKAPGPTSTSAKTASPPPDRGASGPSTSTAAHQRPSQDAHVQVQQQYIHTPLEADSDSSPSDNNDESLRKQEKQPVTSVGGPKQGELSLSSPQGPARAPGAPITKSENATRVRTHARLRLRHSGSDKSFAPPPRSPPIADPTPPAVKDSTEKKADPDEQHQTKRTKIEVGSETDTMDKKQHDSPKIEPDPEVEKITQQLTNSKIEVDSDFERDSKEPGSPKMEAGPDAKSVDAKLTSAVSEPSCEGDTHVITNVLSPTLAADAFERLLEEVSWAGMSHMGGEVPRRIAVQGEVDKDGNMPVYRHPADESPPLLPFSPTVLQIKTAIEKHLGHPLNHVLIQHYRGGDDYISEHSDKTLDIVPNSFIANLSLGAERTMVFRTKRRPSKHHQEETSPAEKARRQIQRVPLPHNSLLRMGLSTNRHWLHAIRPDKRPPLSKSPSELSHSGHRISLTFRQIGTYINPSQTLIWGQGSPGKTFGEAQPVRNGQTPEAIQLLKAFSAENNDPAFDWEGFYAGGFTVLHMGTPKRYCLGSDVIANASVLFALGELGVNCAKGSVSTAGGRFEDNDPDRGVVEGWGNVLRYLDAVYGAGRRYDQFGPGQVAKRFMLLDRAVREFGEGVWRPVREGLGERLGGEEPGMGKVKKVVTVLLWEELEFWEAEVRAGAERGKGLFVLGGETASPVDFALWPVLHDIVRVCGERVFAVSFGSKGKTTEEGEEEVRQVYLRKYYEGIKQRAGVRERVLGLWEGEPS
>gi|258564797|ref|XP_002583143.1| predicted protein [Uncinocarpus reesii 1704] 1395
MQASMLPPDFFQHIPQISTRRALLVLDLQNDFVSPGGALLAPNAPTLIDRIPALAAHFRSSGKVFWVQTTFQRPRDTFSQAAGGDLILVNPPASAAAPAASTTDPEAFLTVQAPHPCCRPDTPGAQFPPAVVSAIDAQADTVLVKSDYSAFQSPSVLLSFRTQFITELYICGALSNISVYATALDAVRNGFVVTLVEDCLGFRRFSRHRDALRRMTQVLGVYTVKSADLLTPDDEPSSEKLPAEAKEPVQQGPIEFDDGPDSVDEPPSPMLTRALRRLRTDEDDPNPVPESVCHSRGRASRLARPKTPKNPASSTRGPGESIGSGDSKIIYDLALPDDAFRTLRDEVRWQKMYHMSGQVPRLVAVQGTVQPDGSIPIYRHPADESPPLLPFSSTVDTIRETVEKQLGHPLNHVLIQLYRSGDDRISEHSDKTLDIVRGSSICNVSLGAQRAMTLRTKSSATSDPESNGTGRQSQRVPLPHNSLFILGERTNMEWLHGIRQDKRPESTKSPEELAFNGERISLTFRHIGTFINPESDTIWGQGARSKAHSDAGHIIHGELAEIERLVRAFGLENRQTLFDWDAQYGEGFDVVNFVTITSAKVLLSSDEVSDLRVLLCLVENGVRYEVLQSRTDLPPLASDTLHVPSGDRIPIYLDSDGSTCISGDTAILKHVGTHRRAQDTPDPTIPLNKSTLEDRLAAANNLLCTWRTAVKTQPPSPPSDSLAALEPLNRYLPFFASLLPPENTYISSPTFFGIDDCREANMCKRGAGRNEHGRITE
>gi|255938413|ref|XP_002559977.1| Pc13g15820 [Penicillium chrysogenum Wisconsin 54-1255] 1393
MSVFAFGDLPTIQTRKALLLLDFQNDFVRPSGALHISNTPDILETLPQLASAFRRAGDVVWVRSQYESPQVISDWNFGDRIVLDREPPRRKEMPASDIIEAGSDHDSPEPVDPEAFLSGSSPCCDPHTPGYQFPAPILAAINTQHDTVVDKTGYSALESPGLVLSFRTRFVTELYLCGSLSNVSVFATALDAVRNGFSVTLVEDCLGFRDFQRHQEAMRRMADILGAAGITAQELIQELDWDETEAIARQGAPQPKRSAAAAGLESVMDGLEFWNTADNSPTDNSRDPKDPSVLELASLSRAQRATAAQARGPVEDQKKVRARVRRPKRRDAPKEPSQSAEVPNASQVNIGEGDSRLVNNDNLAADSFERIQAEVDWQKMYHLSGQVPRLVAVQGQPRPDGAIPIYRHPADESPPFKPFTPAVDEVRIAVEQILGHPLNHVLIQLYRDGQDRISEHSDKTLDIVRGSFICNVSLGAERVMVLRTKASASDPEEGLEPCRTTQRVPLPHKSLFVLGPKTNMRWLHGIRADKRPNATKSAEEQAYGGQRISLTFRHIGTFIDPVANTIWGQGAVSKTLDQARAVVHGDPAETARLIDAFGQENRATEFDWDAVYGGGFDVVNFVTTSTGQLVLGCDLVANLRVRLCLGESGIRYRLVTDHEKLGASDSSKTLPVYETPDGATIAGDSVILTHMANRSAETLRPGVDSLRGGNFLSAIDRFLEHWRQHCATNSGGVFEHGIEDWESILQGQHYLGGSVFTIDDCSLWPVLREIVQIQGAFDARLVNVNRYYQRVENRGIVRSILEE
>gi|145241760|ref|XP_001393526.1| hypothetical protein An09g02120 [Aspergillus niger] 1390
MSFFAQFTNLPAIATGKALLLLDFQNDFVRPNGALPVSNTADFLDLLPQLATAFRRNGEVVWVRSHYQERQPLISPTDAQDLIVLGRMDRETRTQTLDGDAFDPSDPSATDRAGPVDEEAFLSADSPRCCIPQSTGVQFPAPILAAIDNESDMLVDKFEYSALQDQGLILYFRTRFITQLYLCGSLSNTSVYATALDAVRHGFTVTLIEDCLGFRSFTRHEEAMRRMADIFGANGITTQELFQELDWEETEEIARKGSPRPLQSPTPAGIEGVLDELEVRPSASPTTKEESPESGSSGGRRRRIDDILAEFTDNEDGDLKELASLARSRVRYGESARGATPGGSGEKKVRARVRRSKRPDAKTESSSRPDKRRSGKSKKTDIYRPGDVIGEGDSRIIYDLDLPSEAFEKIREEVSWQKMYHLSGQVPRLVAVQGKASDDGSIPIYRHPADESPPLQPFTATVNKVRAIVERILGHPLNHVLIQLYRDGQDRISEHSDKTLDIVRGSSICNVSLGAQRVMVLRTKSAAEGGESGRQTQRIPMPHESLFILGEKTNRRWLHGIRPDKRPETEKSTEERAYEGQRISLTFRHIGTFLNPAGDTIWGQGAVSKSQEQAQPVIHGGATETERIIWAFGQENHATDFDWEEVYGSGFDVVNFVTAGTTKLILGPDAVANLRVRLCLSENGIRYETDSVPARASENDIRPLYIAADGAQIAGDVTILTHLAQHAAELVRPELEALRGGSHLAAIDKLLAQWRDSQHQGTDDYDLSQWEQALTGQTYLSGAGFGIDDCALWPVLREIAQSTALLSDKRYPNLSQYYQRVGKRGLVKAALEEME
>gi|162450482|ref|YP_001612849.1| putative pyrazinamidase/nicotinamidase [Sorangium cellulosum 'So ce 56'] 1388
MDVRAGAPSRDPARTALLIIDMQNDFLAEGGAFSKRHCDPHQLAQTVAWLARAARAQGRVVVWVTSVYGEIDAAPDALRGQTHTGSACCARGTWGAELFPALVPVRAERPAGTAEWHVEKRWYSAFRETELHARLAQAGVTGVVLCGVATNVCVLAAARDARRLGYDVDILGDATAAGTAGKHAVALREIEGLGGRRRSWADLLSDGPGPVHIAGIGAGETALWCGALDERLAGDAGAFAAVEREVAWTTMRHRGGEVPRLVAIQGERSPDGAMPLYRHPADEQPEVCPFTPAVDRIRREVERRVGHPLNHCLLQLYRTGRDWISEHSDKTLDLARPSFIVNVSLGRQRTMVLRPKRAEDGNAVQKVPLPHGSLLVMDLETNRRFYHAIRQEGDTEGEGGGPTPPSRISLTFRHIGTFHDPATGAVWGVGAPASHRPEAEARARARSAVPEPEREAAERGEAERMLQLFRAENIDPTFDVAAYRPGFEALNFRTLRTAQEPGGDR
>gi|121706274|ref|XP_001271400.1| isochorismatase family protein family [Aspergillus clavatus NRRL 1] 1387
MSLISSFGALPTIQTRKALLLLDFQNDFIRPSGALHVANTADIVEILPQLVNAFRHTGDVLWVRSYYESPRPLIDSDLQERIVLGPAGEERRKKQPKLGGPSDRGSQKESQTPVDEEAFLSNESSQCCRPRTSGVQFPAPILAALDADSDTLMEKSDYSALQDDGMILSLRTRFITELYLCGSLSNVSVYATALDAVRHGFSVTLIEDCLGFRDFARHEEAMRRMADIFGASGITSQELLEELDWQETDAIARQTTPKPSHPATAVGIEGVLDELNVKTGRGCTANEGAADSSRSRRRRLELVDLGDGEEETLLSLSNLARSRSRFGTAGSPGSAAQSQGPSGEKKARVRVRRAKRQDQKAESSTRADGSRSSKAKRSRDIRGPGDMIGEGDSRIIHDLDLPPDAFEKIRSEVAWQKMYHMSGQVPRLVAVQGQTSDNGSIPIYRHPADESPPLHPFTPAVNQVRVIVERILGHPLNHVLIQLYRDGQDSISEHSDKTLDIVRGSSICNVSLGAQRVMTLRNKVKGPDEDQRPTQRIPMPHESLFILGETTNMRWLHGIRPDKRQEAEKSREELAYGGERISLTFRHIGTFLSPTGDTIWGQGAVSKDHQRARPVIHGDPTATDRLIRAFGQENHAVEFDWDAVYGGGFDVVNFVTTTTTTLIEGSDSVANLRVRLALSENGIRYDVSKSPKETAVGKVTEDDQRPLFIATDGSEVAGDAEIMKFLAQHASGLTRAGVEVLRGGDRLPEIDTLLQSWRQGASSDGHVELDTLDTWEKAVDGQHYLGGPALGLDDCFLWPVLRDMVLKSGPLPSDRYPNLAQYYRRMEKRGIVKATVEELE
>gi|223998456|ref|XP_002288901.1| predicted protein [Thalassiosira pseudonana CCMP1335] 1381
MTTTQPHHQPLSTLKVADSIFHGYICTHRSLTSVHQFRQELLLSHNNPDAAHVPYAISIDGGADAAQETFDDDDEPPHANVGKTLLYELIQYKRQLRRQSTMKIRGSKQGIDDDDNDDDDVSWNSNSDDGSAAATCGESGPPIATAIIIVRYFKERLLGVTCGRLISVYARTARLALHRHLHGSDVPYVEKYTFGSSWKNVYGLAAGDTELILDLVPTDEGSSSDGTTTTVEALISELEFEGMVGSKQEVLPRLQNLQADLRTVHNDCSNNSIIPVYRYPGNYSGTEWPTHPWSPTTLSIKHRVEEALQPLYHQHMNHCVSNLYRDGGDRIDHHSDKDLDLNRNGVIVSVSLGSTRFMEVRDRRPPHDVCRVELPPGSMFVLGPETNATFTHAVLPTSNVKKKRGGNSIKCSVENGGRISLTFRDVRTFLDLKSQRLFGQGVTGTFAKSILVEDGVVTDDSLNEVVERVREEDRKERNRSVGVAVFVGLSVGCVSSREGKRGTEESSDKGGSVTNGMRALLSALAVTSISASASYWYLRRLRSEMRRRREERDARAFFSKKSASGNTY
>gi|170104308|ref|XP_001883368.1| predicted protein [Laccaria bicolor S238N-H82] 1349
MSESFANSNTRGRKAPKAPELGVGDEIGAGDSHLVADILPTDLADVAFDRMKEEVGWKTMYHRAGGEVPRLVAVEGDIAEDGSFPIYRHPADESPPLSQFSPTVARIRDHVQKVLKHPVNHVLIQHYRSGADYISEHSDKTIDVVRGSNIVNVSLGAQRVMTLRLKKDHKLKHSAEGPTSPPNSSPSPQEHTPRTAQKIPLPRNSMFVMGPETNKQWLHGINHDNRPLSLKSAGETYEGGNRISLTFRHIGTFLVPDANDPTQMRIYGQGAKGKTRAEAGLVLGSEDEKHEEEVKGMLSAFGEENQRSDFDWDATYGEGFDVLHFSPKKESNS
>gi|238576704|ref|XP_002388131.1| hypothetical protein MPER_12890 [Moniliophthora perniciosa FA553] 1337
MTLNTGPQTFLQNKRRTRAWESKAPVLGEGDSLGAGDSYLVENILGDELSSTSFSKVKGEVKWDVMHHRGGNVPRLVAVQGDIAEDGSYPIYRHPADESPPLLPFTQTVKLIRDWVQELVEHPLNHVLIQHYRSGKDYISEHSDKTIDVVRGSSIINVSLGAQRVMTLREKNWHARSSSSRASQRIPLPHGSMFVMGPETNKTWLHGINHDNRPLRVKSEEEKAEAGQRISLTFRHVGTFLTGDEKKIFGQGATGKTKDEAHDVIRGGEEGRRLIQAFGRENHGREFDWDEWYGKGFDVLHFTIDPKDG
