# Supplementary material for: Novel AlkB Dioxygenases—Alternative Models for In Silico and In Vivo Studies
Source: PLoS One. 2012 Jan 24;7(1):e30588. doi: 10.1371/journal.pone.0030588 (PMC3265494; doi:10.1371/journal.pone.0030588)
Supplement: Fasta File S17 — Particular ALKBH14 protein sequence homologs. (FASTA) [file pone.0030588.s019.fasta]

>gi|167521620|ref|XP_001745148.1| hypothetical protein [Monosiga brevicollis MX1] 1773
MSSTTTARRSTRLRTPSLRLIENAQSEWDDLCLPTTMVPLKQPCFSAQQASPKRALRTHAATAAATAASNSSDLIMTQTDRPASMRARSDAGAAPAVKPLLSLSLSLSLSLSLSLSLSLSLSLSLSLSLCQPPPRIKATCFDCQRTVTADAATVQCPSCRAIFHTHCQPQLEQQPNYKRSDPTWNPMRICTLGCQISKDMDKLSAWRRSPAQTRSASARSLVRAITLGRTPQRVAGQVDAEPLRVLNPYGCKGFELRRKLVNPQDQERLLHIINQRRIEWEKKVSMLTPSIRSNSRKVFCCTDAQRQLRGGRYAATLRASGTVDKLELRLKSGQDISDYIGRAFLTQDPFVIHTELLCQQVSWHFEDLELHCDRDRRDKTHDRQNVELDGVGDRITSLTLRSPCWLLMRQRSDNTNCFAVWLNPGDVYSLSGEARWDWQHAILLPNPVPTRDEKQKTDECRVSIVFRFIEEYPE
>gi|218513175|ref|ZP_03510015.1| hypothetical protein Retl8_05456 [Rhizobium etli 8C-3] 1719
MVTAQQDLFGVADDRFPEGFRYSPDIVLPDLQRVVLEAIPALPFKAFDFHGFEGKRRTVSFGWKYDFDSQSIRKTEPIPSLLLPIREVAAGFAGIAAEALEQALVTEYTPGAPIGWHRDKSVFGRVVGISLLSSCTFRLRRRTGDKWQRQSFVLDPGS
>gi|303274614|ref|XP_003056625.1| predicted protein [Micromonas pusilla CCMP1545] 1506
MTETTRADVIMATPPQREASLKRPRALALEDDDDATDLADVDRAGQRPSVVLRWRYEDEDERAIVADVEPAATERARADAEKDFPTESNELAMNAFDDVAPGADGVRRISNPPEDRDEDAHERRLASRKPGDVWALYEHGTGLPRWYVQLLAADESYLCNDRPARWRVVLLDRDARANVGCHWHEEGVDMRWKLGIGGKWKGWSLANCGDAIFSHPASACEHVARAAAKFRCANDASGNGFLIPWNHPAAFIEPRPQQAWAMTSLPETTDSGRTMRASDERQYVVIDGVKKMLASEDIVLVTEVRRSVVLENEYGIAEMKERVETTSFTVERLAPIASDVDGAERENVAGAYRRTGALVVVEAKHFDFQVLVNGEETTPEGTTLRLDTFALQVVRDDDIEIEDGDDFVSYLSSSDEEEARETARTKRKKRSRFHLEPSTPYSKYPSCARCREVEWHHSKKSPGEPHHGAPVVLRCGDCGLFWHVQCIAPSTIPGDAHAFAAGGDGCPWTCERCRVYAKGDTPADALALSNLCPDNAGCLGWEQLALATTLLEEWNDDDARRPYGQLPSRLVARVRFESDAGRKTSEKWVAWDVVEKLPDAVLAGYLRDDASRAARVTAAVGSERESASSGIYPEDEEIAWRADDGDAGERKSTKRVWRFRSNGQYFGVTQYLHAFDDDELEMTEKAITELIDRERASGDAPHVHVGLNGGRIKVFFGYRYTYDSVTAPKLIADAPPIPSWVHSTLGNRAKIIGAIDKNVVIDNAVVNLYARSKARLSVHMDPSALFKRPIVSARFFGDGVLSFGAKGQYEGQRIHSVPLTRGSIAVMEGYAANMVTHAVNERDVVGRGCSFMLRSCQPDAMEDAERRKKGDAETAELEKIDSIMRKIEEERACVQDV
>gi|171473730|gb|ACB47036.1| TobX-like protein [Micromonospora chersina] 1450
MALCGVRERCAALAGVDPEALAQTLVTRYPPDSVIGWHRDAPAFGPTVVGLSLGSACLLRFQRSTGENRRVYELELSPRSGYVLTGAARSAWQHSIPPVPALRYSLTFRTLRSPRS
>gi|13475719|ref|NP_107286.1| hypothetical protein msr6861 [Mesorhizobium loti MAFF303099] 1394
MLINEYRPGAGIGWHRDKPHFEDVAGISLLAPCSFRLRRKSGDRWERRTIVVEPRSAYLMTGPSRTEWEHSIPPLAEHRYSITLRTLRSQNP
>gi|307316633|ref|ZP_07596076.1| conserved hypothetical protein [Sinorhizobium meliloti AK83] 1354
MQGDLFGNPPGNLPEGFRYQAGIVPRKLQEALLEALPELPFKPFDFHGYEGKRRVVSFGWKYDFDTETVRRTDAIPPLLLPLRQLAADFAGLPAEGLQQALVTEYDVGAPIGWHRDKAVFGDVVGVSLLTSCTFRLRRKRAGRWERTSVILEPGSGYLLSGAARSEWEHSIPPVERLRYSVTFRELRSGIGAGGRA
>gi|150375872|ref|YP_001312468.1| hypothetical protein Smed_3722 [Sinorhizobium medicae WSM419] 1347
MQEDLFGYTPTMLEGFRYQAEVVPQKLQEALLGVLPGLSFRPFDFHGYEGKRRVVSFGWKYDFDTESVRKIDDIPSFLLPLRQLAADFAGLPAEKLEQALITEYDVGAPIGWHRDKAVFGRVVGVSLLAPCTFRLRRRRAGKWERASVALEPGSAYLLSGAARSEWEHSIPPLDGLRYSVTFRELHAGTTG
>gi|241666777|ref|YP_002984861.1| hypothetical protein Rleg_6864 [Rhizobium leguminosarum bv. trifolii WSM1325] 1338
MKPLQQGDLFAASEVELPEGFRYEAAVVPDFEQSRLVEYVSSLPLKPFDFHGFEGKRRVVSFGWKYDFETERMRPAEDIPDFLLPVRALAAGFAGIEANQLQQALITEYAQGAPIGWHRDKKVFGRVVGVSLLAPCTFRLRRRAGAKWERFSLRVEPGSAYLLSGPARNEWEHSIPPVDTLRYSITFREIG
>gi|16264133|ref|NP_436925.1| hypothetical protein SM_b20399 [Sinorhizobium meliloti 1021] 1335
MQGDLFGNPPGNLPEGFRYQAGIVPRKLQEALLEALPELPFKPFDFHGYEGKRRVVSFGWKYDFDTETVRRIDAIPPLLLPLRQLAADFAGLPAEGLQQALVTEYDVGAPIGWHRDKAVFGDVVGISLLTSCTFRLRRKRAGRWERTSVILEPGSAYLLSGAARSEWEHSIPPVERLRYSVTFRELRSGIGAGGRA
>gi|218510654|ref|ZP_03508532.1| hypothetical protein RetlB5_26408 [Rhizobium etli Brasil 5] 1328
MVTAQQDLFGVADDRFPEGFRYSPDIVLPDLQRSVLEAIPALPFKAFDFHGFEGKRRTVSFGWKYDFDSQSIRKTEPIPSLLLPIREVAAGFAGIAAEALEQALVTEYTPGAPIGWHRDKSVFGRVVGISLLSSCTFRLRRRTGDKWQRQSFVLDPGSAYLLAGASRKLWEHSIPPVDRLRYSVTFRELAQ
>gi|289165195|ref|YP_003455333.1| hypothetical protein LLO_1858 [Legionella longbeachae NSW150] 1326
MNNLPGFTYCADFIIPQEEQALIESLQMLMWQPVVLFGQIAKRRVVHFGMDYHYERRSVQPTQPIPEFLNEVKLRSATLLKIHSETIVEVLITEYPINAGIGWHRDANVFEAICGISLNSSTLIHFRKRSDHQTQCKLMLARGSAYTLTEAVRWDWEHRIAPVKQLRYSITFRTLKNVKI
>gi|218658815|ref|ZP_03514745.1| hypothetical protein RetlI_03681 [Rhizobium etli IE4771] 1313
MVTGQEDLFGQAGDRFPEGFRYSPDVVPPDLQRSVLEAVPALPFKAFDFHGFEGKRRTVSFGWKYDFDSQSIRKIEPIPSLLLPIREIAAGFAGIEAEALEHALVTEYAPGAPIGWHRDKLVFGRVIGISLLSSCTFRLRRRNGDKWQRQSLVLDPGSAYLLAGASRKLWEHSIPPVDRLRYSVTFRELAR
>gi|74317382|ref|YP_315122.1| hypothetical protein Tbd_1364 [Thiobacillus denitrificans ATCC 25259] 1286
MPNMSPQFELFTADDAPEPRQPLPDGFRYQPDLIERAEETALVAQLRELPFEAFEFHGYTGRRRVVSFGWRYDFGARSLRKAAEIPAFLLPLRSIAAAFADLPAPALQQALVTEYSPGAAIGWHRDKGVFGQIVGVSLLAPCVFRFRHATGKKWERVNLIAAPRSAYLLTGASRSIWEHSIAPVKALRYAITFRSLRED
>gi|86360251|ref|YP_472140.1| hypothetical protein RHE_PC00207 [Rhizobium etli CFN 42] 1285
MEQKDLFGGADDGFPEGFRYSRDFVPADLQSSALEAIPVLPFKAFDFHGFEGKRRTVSFGWRYDFESQRMRKTEEIPSWLLPIREIAARFADIMPEAFEHALVTEYAPGAPIGWHKDKFVFGRVIGISLLSSCTFRLRRLNGDKWQRRSLVLEPGSAYILAGASRTLWEHSIPPVDRLRYSITFRELAT
>gi|197122269|ref|YP_002134220.1| 2OG-Fe(II) oxygenase [Anaeromyxobacter sp. K] 1276
MQLELVPSPVPALPPGMRLWRALLPAQEQQALLGALAGLELGEVRMHGVTARRRVAHFGRAYAYDARAVEPGPPFPAALEPLRRRAAALAGVEPAALAEALVTRYPPGAGIGWHRDAPAFGKVVGVSLGGPARFRMREGGPGGRALEVLLEPGSAYLLAGAARWSWQHAIPPVPAERWSVTFRTLRDAPPAR
>gi|86158437|ref|YP_465222.1| 2OG-Fe(II) oxygenase [Anaeromyxobacter dehalogenans 2CP-C] 1257
MQLELVPSPVPALPPGMRLWPALLPVEEQQALLAAIAGVELGEVRMHGVTARRRVAHFGRAYAYDARALEPGPPLPPALESLRRLAAGLAGVEPAALVEALVTRYAPGAGIGWHRDAPAFGEVVGVSLGAPARLRMREGGPGGRALEVRLEPGSAYLLAGAARWRWQHAIPPVRSERWSVTFRTLRDAPAPP
>gi|220917052|ref|YP_002492356.1| 2OG-Fe(II) oxygenase [Anaeromyxobacter dehalogenans 2CP-1] 1248
MSGAAGRVNLSRVQLELVPSPVPALPPGMRLWRALLPAAEQQALLAALARLELGEVRMHGVIARRRVAHFGRAYAYDARAVQPGPPFPAALEPLRRRAAALAGVAPAALAEALVTRYPPGAGIGWHRDAPAFGQVVGVSLGAPARFRMREGGPGGRALEVLLEPGSAYLLAGAARWRWQHAIPPVPAERWSVTFRTLRDAPPAR
>gi|239815783|ref|YP_002944693.1| 2OG-Fe(II) oxygenase [Variovorax paradoxus S110] 1247
MRSARHIQFADQPDLFGEAPAAAIEGLRYEREFLTRAEEAELLRLVQGFELREMRYKEYTARRRGISFGGSYDFDKHRLRPGAAMPPALHPLRARVAAWMGMAPEDFAHMLISEYRPGTPLGWHRDVPDFEDIVGVSLQGDAVMQLRPYPPASASAPASLQLLIEPRSIYMLRGEARWAWQHSIAPTEALRYSITMRTRRRA
>gi|209547199|ref|YP_002279117.1| hypothetical protein Rleg2_5174 [Rhizobium leguminosarum bv. trifolii WSM2304] 1219
MGLSEQTDLFGKAAPALPPGFRYQPDIVPKDVQSDLLRELQQLPLKPFDFHGFEGKRRVIPYGWKYDFDTQQVRRTEDIPPFLVPIRSIAAAFAGIVPDQLQQALITEYAPGAPIGWHRDKNVFGRIVGISLLSACTFRLRRRAGDKWERVSVMAEPGSAYVLSGPARSEWEHSIPPVDQLRYSITFREIA
>gi|167621849|ref|YP_001676634.1| 2OG-Fe(II) oxygenase [Caulobacter sp. K31] 1204
MDAQPSLFDLPLAPRTPLPEGFAYQANLIDAQEERDLVARFQDLPFKPYEHLGYFGNRRIAGFGWRQDDNGKMVETGEPIPEVLAPLLDKVAAFTGLARDSFRHALVTEYSPGAGIGWHRDRPPAVAIAGVSLLSPCTFRLRRKAGDKWDRASILAQPRSAYLMSGPARSDWQHSIPPVEALRYSVTFRTVRAPAR
>gi|167646185|ref|YP_001683848.1| 2OG-Fe(II) oxygenase [Caulobacter sp. K31] 1177
MTARPSRSSALQPSLFDLPIAPRTPLPEGFRHQTKLITPAEEQALVAQFTDLDFQPYEHKGYLGHRRVAGFGWRRGPDGALVETGEPLPDFLAPLLDKVAAFTGFARNTFAHALVTEYAPGAGIGWHRDRPPAIAIAGVSLLSPCTFRLRRRSGQAWERASIEAEPRSAYLMSGPSRSQWQHSIPPVDALRYSVTFRTVPTRAPGHVGAADEHVF
>gi|85813692|emb|CAH18549.1| TobX protein [Streptomyces sp. DSM 40477] 1008
MIMWRGCGRGVPCGRRGRGAAGRGLGYSGSMARMRGVVERPEGLVHQPDLLDEAEERSLLTAVEAMPLHEVRMHGQVARRTVRHFGFDYGYESWRLTPTDPLPEEFWWLRDRCAHLAGLRPESLAQTLIARYPPGATIGWHRDAPMFGPSVVGVSLLSSCLMRFQRRVGEERRVYELELAPRSAYVLSGAARSAWQHSIPPVPELRYSITFRTLRDPAR
>gi|197106681|ref|YP_002132058.1| DNA alkylation damage repair protein AlkB [Phenylobacterium zucineum HLK1] 921
MGAGRRAGSTSNGGRRPASGSRPREPGPHLPPAAGRPHLIGTMPAAQPSLFEAPPPALPARAPEGLAYRPDFLTAAEEADLLDRLSRLPFEPFQFRGYEGRRRVVSFGWRYDFNGPGLVEAEPMPGWLRPVRDRAADFAGLPPEAFGHVLINEYREGAPIGWHKDRPVFEKVAGISLGAPCVMRFRRRAGERFERLNVPLAPRSIYLLDGPARTEWEHSLPEAKALRYSITFRNLRAR
>gi|260467455|ref|ZP_05813625.1| 2OG-Fe(II) oxygenase [Mesorhizobium opportunistum WSM2075] 910
MMSMFKSKTPGSSSLQHDLFGAVDDLPEGFRYQPGLITPREETELARQLGALPFQAFDFHGHLANRRVVGFGLRYDYDRREVVQAPAIPDFLLPLREKVAALARRPAEAFAQVLINEYRPGAGIGWHRDKPHFEDVAGVSLLAPCSFRLRRKNGTKWDRRTIVVEPRSAYLMTGPSRTEWEHSIPPVDLHRYSITLRTLRSQNS
>gi|115372731|ref|ZP_01460037.1| oxidoreductase, 2OG-Fe(II) oxygenase family family [Stigmatella aurantiaca DW4/3-1] 776
MTGQEEERPEGLLYVPDFLTDSEEARLLEHLRGLTFSEIRMRGQVAKRRTAHFGWLYGYESLKVEPGPAMPDFLLPLRNRCAELMGELPEQLVEALLNEYPPGAAIGWHRDAPMFGHQVVGVSLGGACRMRFQRDQGEARRTYALELAPRSAYVLGGESRSTWQHSIPAVKQERYSITFRTLKAP
>gi|310823468|ref|YP_003955826.1| oxidoreductase, 2og-fe(ii) oxygenase family [Stigmatella aurantiaca DW4/3-1] 771
MGVMTGQEEERPEGLLYVPDFLTDSEEARLLEHLRGLTFSEIRMRGQVAKRRTAHFGWLYGYESLKVEPGPAMPDFLLPLRNRCAELMGELPEQLVEALLNEYPPGAAIGWHRDAPMFGHQVVGVSLGGACRMRFQRDQGEARRTYALELAPRSAYVLGGESRSTWQHSIPAVKQERYSITFRTLKAP
>gi|217977054|ref|YP_002361201.1| 2OG-Fe(II) oxygenase [Methylocella silvestris BL2] 1346
MLNVQMDLFERSLLPGLRLGENIISAAAEQTLISAIDAARLSPFRFQGWLGKRVTASFGWRYDFETASFGPAEPIPEFLLPLRESAAGFAGLPTGALAQALLIRYDPGAGIGWHRDRPLFEHVIGISLGAPAVLRFRRRTAAGFDRANAPLAPRSIYHLSGDARHLWEHSIAQVDVARWSITFRSLSEKGLVEAKRVGGERR
