# Supplementary material for: Novel AlkB Dioxygenases—Alternative Models for In Silico and In Vivo Studies
Source: PLoS One. 2012 Jan 24;7(1):e30588. doi: 10.1371/journal.pone.0030588 (PMC3265494; doi:10.1371/journal.pone.0030588)
Supplement: Fasta File S18 — Particular ALKBH15 protein sequence homologs. (FASTA) [file pone.0030588.s020.fasta]

>gi|255071569|ref|XP_002499459.1| hypothetical protein MICPUN_56403 [Micromonas sp. RCC299] 1856
MGWSQNTDDGASFTFVKKEDRDGGDASNMASKFASKAMRGEISMADGQLAADFESVLKGEAIYLPEFHCGKNDFALLAGLAKDMETHELASEGGGMVNWSKHLKHENPEFSQTFARIVHAMSEYFDVDVYATRLNFYRDGTDWKPFHHDSHAYGGREKREDFTMGASFGGERELTFLHEPSGSQFSFPQRNGDVFAFTTEVNKRFKHGVPKLTRGIGGPRFSIIAWGRRRALTSRNGGGDGGPGDVRVPTPREASLSGGANGSHGDGGRHASSSSAAASSFSSHAGDAKVNELVMGSGECSELIRRYIREEEGRERARRGGQGGGRGSAGRVAVSTAANKSAAILPPPRAPVTPTVMKMRETRGSAPGAAALRSELGEERYSQLKEFARCFQRGEVDADSFYEHAKYLCDGDAGKVMALASHLPDAARRAELLAAHAERLAM
>gi|237836827|ref|XP_002367711.1| hypothetical protein TGME49_004390 [Toxoplasma gondii ME49] 1852
MAMKGRWRKDKRTQGAAGPSSSSSCSSSSSSSSSSSSSSSFSSCSPSASASGQPSSAEGRSSARLWASGGNATETNVSRENGVSAASADQSAVDTAGFFSRQRLAKEQAEGKNKGPQNAGALIACRAMKQSEYVLCDSSSFLGFKKALEGGSIYLPSFCCEKDDFSIFNKLLRDLQNYAEQVGSSADTAAPRPNSSSSPPAASSSPRPMPFVGAVNWSRHLKHENPSFSPTFRRVVAQLSSYFDVEVYATRLNLYMDGGDWKPFHKDSHAYSQVTHLQEDITVGASFGASRALEFVHDSSDSVRFSFPQHNGDVFAFCSEVNKAFKHGVPAAPGTTLSPRFSVILWGRRRTLNERNAGASELERENRGRL
>gi|303272769|ref|XP_003055746.1| predicted protein [Micromonas pusilla CCMP1545] 1850
MSPRDPPAPGQFTFVKKEDRGDEADGANVNAALRHAGKALRSEIAQSDGQLASDFEAVLRGEAIYLPHFHCAARDYALLASLAKDLEEHEAAPGTDDADAAGAGAGGMVNWSKHLKHENPTFSATFQSVVDAMAAHFDVDVYATRLNFYRDGTDWKPFHHDSHAFGGREKREDFTMGASFGGERELEFLHEPSGGTFTFPQKNGDVFAFTTEVNKRFKHGVPKLTRGIGGPRFSIIAWGRRRSLNARNGG
>gi|221483858|gb|EEE22162.1| conserved hypothetical protein [Toxoplasma gondii GT1] 1849
MAMKGRWRKDKRTQGAAGPSSSSSCSSSSSSSSSSSSSSSSSSSSFSSCSSSASASGQPSSAEGRSSARLWASGGNATETNVSRDNGVSAASADQSAVDTAGFFSRQRLAKEQAEGKNKGPQNAGALIACRAMKQSEYVLCDSSSFLGFKKALEGGSIYLPSFCCEKDDFSIFNNLLRDLQNYAEQVGSSADTAAPRPNSSSSPPAASSSSRPMPFVGAVNWSRHLKHENPSFSPTFRRVVAQLSSYFDVEVYATRLNLYMDGGDWKPFHKDSHAYSQVTHLQEDITVGASFGASRALEFVHDSSDSVRFSFPQHNGDVFAFCSEVNKAFKHGVPAAPGTTLSPRFSVILWGRRRTLNERNAGASELERENRGRL
>gi|221505144|gb|EEE30798.1| conserved hypothetical protein [Toxoplasma gondii VEG] 1845
MAMKGRWRKDKRTQGAAGPSSSSSCSSSSSSSSSSSSSSSSSSFSSCSSSASASGQPSSAEGRSSARLWASGGNATETNVSRENGFSAASADQSTVDTAGFFSRQRLAKEQAEGKNKGPQNAGALIACRAMKQSEYVLCDSSSFLGFKKALEGGSIYLPSFCCEKDDFSIFNNLLRDLQNYAEQVGSSADTAAPRPNSSSSPPAASSSSRPMPFVGAVNWSRHLKHENPSFSPTFRRVVAQLSSYFDVEVYATRLNLYMDGGDWKPFHKDSHAYSQVTHLQEDITVGASFGASRALEFVHDSSDSVRFSFPQHNGDVFAFCSEVNKAFKHGVPAAPGTTLSPRFSVILWGRRRTLNERNAGASELERENRGRL
>gi|145344773|ref|XP_001416899.1| predicted protein [Ostreococcus lucimarinus CCE9901] 1834
MASASAPRFVKKREGEDGEGTRAKNDALRFARGALRSEAAMVDGRLLADFESVLSGNAIYLQNFHASARDYSVLANLAREMERAAELGGMVNWSKHLKHENPDFSETFQRVVDAMADYFDVEVYATRMNFYRDGTDWKPFHHDSHAYGGRAQREDFTMGASFGGSRELIFLHEPSGNTFTFPQNNGDVFAFTSEVNKRFKHGVPKAKSNNDPRFSIIAWGRRRSINSRNGGGKVTETTREATNDAENAETTSEKSCEITKPHNELVTGNVLRKASDNRVESARECKA
>gi|308801533|ref|XP_003078080.1| unnamed protein product [Ostreococcus tauri] 1829
MAREARPRFVRRGEGEEGADQRTKNDALRFANKALRSESAMVDGRLLADFEAVLSGNAIYLPSFHCGSKDYAVLASLAAEMERAVRAESGGMVNWSKHLKHENPEFSETFHRVVKEMADYFDVEVYATRMNFYRDGTDWKPFHHDSHAYGGRAQREDFTMGASFGGSRELIFLHEPSGNTFTFPQNNGDVFAFTSEVNKRFKHGVPKAKSNNDPRFSIIAWGRRRTINSRNGPVSNESSEKSDQTKASTEATKSHNELVTGNGEVSQLIRKFFEKQESLDSNDRRVSKRGAGPLKGKAPETSAKLALEVIHKIGERTYMELRTAARDFQLGHVPVKTFYARAYELCEGKTEIFMQLANYLPEETLRASLLRFHEDARVLDEPF
>gi|154331197|ref|XP_001562038.1| hypothetical protein [Leishmania braziliensis MHOM/BR/75/M2904] 1825
MVVSQTSTTADGPWKSSLLRQRVAAGADFQNVALSHAAGILHSEAARVDAQLIDDFSSILRGNVIYIHNFISDAKDMRLYDSLKEELVASTGANMLGSGGLTEWSKHHVFENPTGISQTFNDIIDMLAEYFDVDVYATRLNYYRDGTQWKPQHHDSHAYGGHALREDFTVGLTLGATRSLLFVHEASQREFNFPQMNGDCFAFTGEVNQLFTHGVPRMHTPTTDRFSIIAWGRRRTLNERNGGVPSSAAVQLEGCPINTMEDAVEVAKQLVTAQPGATAVKKAAPLPCTSGEESHEGYTVALRPAKRKKNRLQ
>gi|157864336|ref|XP_001680878.1| hypothetical protein [Leishmania major strain Friedlin] 1807
MTTAGPQDPTAGPQDPTARDGRGQSSLLRQRVAAGASFKNVALSHAADILRSESARVDAQLIDDFSSILRGNVVYIHNFLCDEKDMRLYNSLKQELVAATGAKMLGSGGLIDWSKHQVFDNPSDISQTFNEIIDMLAEYFDVDVYATRLNYYRDGTQWKPQHHDSHAYGGRALREDFTVGLSLGATRSLLFVHEASQRDFNFPQLNGDCFAFTGEVNSLFTHGVPRVHTPTGDRFSIIAWGRRRNLNERNGGVPSSAAAQVKGYRINTMEDAVEVAKQLVAAEPGAAAAKKAMPPPCASGDASSGGVATATRPAKRHKRRLQ
