# Supplementary material for: Novel AlkB Dioxygenases—Alternative Models for In Silico and In Vivo Studies
Source: PLoS One. 2012 Jan 24;7(1):e30588. doi: 10.1371/journal.pone.0030588 (PMC3265494; doi:10.1371/journal.pone.0030588)
Supplement: Fasta File S19 — Particular ALKBH16 protein sequence homologs. (FASTA) [file pone.0030588.s021.fasta]

>gi|238497858|ref|XP_002380164.1| conserved hypothetical protein [Aspergillus flavus NRRL3357] 1275
MQIARSEMYGKAPSLPQAAKDNLELFDRFLRACDTITTTILARLSDLFNLIPGSRFEDKHRPGGKSRSTLTLFRYPKQETQDNKVGHNKHTDIGTLTLLFSEQWGLQVLSPETSEWNFVAPMQDHAVVNVGDSLRFLSGNVLKSCVHRVAPPNVSGRQEEHRYSIAYFLRAEDVVQYKDNYYNFILINYYATNTDSISYHSDDERFLGPNPSIASLSLGAKRDFLLKHKPGVEAGKPLKFPLASGDMVVMRGETQGNWLHSIPKRAGEGGGRINVTFRRALVPGGTENYYRYNVGDGGVWRWDEREGRMVSVDGEK
>gi|255933694|ref|XP_002558226.1| Pc12g14210 [Penicillium chrysogenum Wisconsin 54-1255] 1185
MTSPINSPSRAHEQTPWTASIPIIKAQHPHPAMAKRTLDAFFKLSTTAPKRPKTDPIESNTATAISPPEPNSIPTEDTKPPSQHPSYPIPIAQLPSHIEVGLEHATPANAPREINNQPNLDLLHFQPYIPRATANELFKFLRRELPFYRVQYTTRRGDIETQINTPRWTTVFGVDETSTFIQEQDNPNNLVLVEAKTKTPTPKTKYHCTPRPIPACLDLLRKQVEAANASANADNKSPGYNFCLVNYYASGDDSIAFHSDDERFLGPEPNIASLSLGGERDFLMKHKPFVSGGIANRTTGGCVPSAARSMPGPGSTSATRGSCTDSGATLNTVSSPGSRPAATVPLQQIKMTLGSGDMVVMRGATQSNWLHSIPKRKGKAGEATRGRINITFRRAVVPGGTNNYYHYNVGSGGMYRWDEVARKMVLQDSKV
>gi|302411318|ref|XP_003003492.1| DNA repair family protein [Verticillium albo-atrum VaMs.102] 1114
MSITRSPYWTSVHRAPARLPPCPLAPPNPSPLTQTSTSSPLNPTSRPPSPRSSSPTSAPISPSTASSTKSPAAAVQTDVNTPRYTTVFGLDATALFNAAGRPVDASSRVPIGPDRRYDRIPPRPLPACLDALRRSAEAATGCAFNVCLVNYYATGADSIAFHSDDERFLGPAPAIASFSLGARRDFLLKHKPCPPRGDAPSPRPALGTLRFPLGSGDMLLMRGATQANWLHSVPKRSGRHAEDGGRINITFRRAVVKGGTENYYNYNVGTGPVYRWDDVAREMRVSS
>gi|311328961|gb|EFQ93854.1| hypothetical protein PTT_08640 [Pyrenophora teres f. teres 0-1] 1093
MVTITTHQSVRIQRVAGRSVPRNQVSEEARRVHEQRTKRARRAEILGPIPSAHQLSSPPTALTPAANFQLNSTIQQAVRNSLLPIIHRKLSERVAATTPRAVGNQGPVWFSPQGLWNAFQFELQKTSRLHNRQIPVFGPLAHKYHFDGKIHPVRQTSSHIFGVSVATLFVYTRGKDFAGQTEAIRIRRSHLHVLLPVTVCGRKVTVCERKVNVWIRKELQPVQMKRGAIESFFKRPEAKKPKYEVSSEKSTHSSYPFAIPHLPAAFAEQLGFAPAQEGKLMNDQLDLDLMYYQPYIPSSIAPGFFEFLRQELPFYRVQYNITRNGMQALINTPRFTTVFGVDDTSRFAPDGSIMDAKTGKPVEKTRYKCAPRPIPQCLDELRELTERTTGEMFNFCLVNYYADGKDSISYHSDDERFLGPNPAIASFSLGAKRDFLMKHKPIAPKEGAVAEELKGIKLSLGSGDMVLMRGTTQANWLHSIPKRAGPEAEKGRINITFRKAMVKGGTENYYQYNVGMGVVHRWDAKAEKMVPSAVDAEAKVGGT
>gi|312215820|emb|CBX95772.1| hypothetical protein [Leptosphaeria maculans] 1083
MASQSGHQTLSTNWIRHRTPHLSSLRTTTNAPHRSGPRSRASECARHIHERRVPQVHIDQVVRRSASLPSLPIRTRPVRCAEAIVANPSLPHTSTAEPRVGSEDPKKNLDVFWTVYKTLVAKTQVQFNEKSGPDLGNLRNYHYAVASSTTRRRRAHTHANTRVSFVVGKRLVQLVNRNPSGPESALQPRWVFVSGVQPGFSMSRGALHTYFKAAAPKKPKYEASLEKSCHFSYPFAIPHLPVSFVDALGFAPEQEGRNINDQSDLDLVYYQPYIPASIASGVFEFLRDQLPFYRVQYNVNRGGHQIQIDTPRYTTVFGIDETSRFTPEGDLVDAKTGKQVEAYRYRYKPRPIPQCLDLLRTITEGTTGETFNFCLVNYYADGQDSISYHSDDERFLGMEPAIASFSLGAKRDFFMKHKPISAIAGEHVAQPKAIKLLLGPGDMILMRGRTQANWLHSIPKRAGTDANKGRINITFRKAMVKAGTDNYYNYNVGSGKVYKWNVVEQKMAQWEQPVEGSDSGTGQAVASGSGQANGQ
>gi|242818843|ref|XP_002487197.1| DNA repair family protein [Talaromyces stipitatus ATCC 10500] 1077
MCLRAMIRVESKEIGKVHDKTLLIEAKISHKDLEVRARSWRQFPFSERMSKRTLDAYLKPVRSSTDTSSSKKLKETTATTAATRTSVVDATDIKENTAASKISRNETKPPDYTADTHPSYPVPITAIRPHIYTALKATTPARTPKAINNQPHLDLLYYEPFIPQPTADEYFQFLRRELPFYRVRYTIKRGPTETVINTPRYTTVFGVDTTSYFSLPPGERDSDCKDKGNPEGKLLFDSKTHQPISKNKYKCTPRPIPSCLDHLRKTVEATLNHGTSYNFVLVNYYASGDDSISYHSDDERFLGPLPNIASLTLGARRDFLMKHKAVAGAAPRKDKPLKLPLGSGDLIIMRGDTQSNWLHSIPKRKGGESGSGRINITLRKAVVPGGTENYYRYNVGDGGLYRWSDSAKEMVLAA
>gi|154294400|ref|XP_001547641.1| hypothetical protein BC1G_13720 [Botryotinia fuckeliana B05.10] 1057
MSTAKRTIDSFFKPPAKKPRVSELTTTEETKSTRELLKIEKERCYTKYPPRPIPKCLDDLRLSTEMATGCKFNFCLVNYYASGSDSISYHSDDERFLGPLPAIASYSLGARRDFLMKHKPIPPNDNAPLPPETKPIKLPLASGDMILMRGRTQANWLHSIPKRTGKNADDGGRINITFRRAMIKGGTENYYNYNVGTGPVYKWDDILKEMRIWKEL
>gi|169768554|ref|XP_001818747.1| hypothetical protein [Aspergillus oryzae RIB40] 1020
MSKRIQSFFQPIPKKPKVGTSSPDPSQPSDPLYIQQQHEQNQEEQQPPPTNHQTYPFPIPNLPPDLSKSLTTISTTLKAPKPITNHPHLDLLYFQPLLPPQTANALFHFLRNSLPFYKVQYTIHRGKTPTKITTPRFTTVFGVDATSIFTTDQEKTLHDAKTNTPIPPRTKYKHTPRPIPPCLTHLLQTIQTTTNTPPDYYNFILINYYATNTDSISYHSDDERFLGPNPSIASLSLGAKRDFLLKHKPGVEAGKPLKFPLASGDMVVMRGETQGNWLHSIPKRAGEGGGRINVTFRRALVPGGTENYYRYNVGDGGVWRWDEREGRMVSVDGEK
>gi|189203813|ref|XP_001938242.1| DNA repair family protein [Pyrenophora tritici-repentis Pt-1C-BFP] 995
MKRGAIESFFKRPEAKKPKYEVGSDKSTHSSYPFAIPHLPATFAEQLGFAPAQEGKPMNDQLDLDLMYYQPYIPSSIAPGLFGFLRQELPFYRVQYNITRGGVQTLINTPRFTTVFGVDDTSCFTSDGSIIDAKTGKPVEKSRYKCTPRPIPQCLDELRKLTEGTTGETFNFCLVNYYADGKDSISYHSDDERFLGPNPAIASFSLGAKRDFLMKHKPTAPKEGVVAEEPRSIKLPLGSGDMVLMRGTTQANWLHSLPKRAGPEAEKGRINITFRKAMVKGGTENYYQYNVGMGGVHRWDAKAGKMVPSAVDAEANVGGT
>gi|169623749|ref|XP_001805281.1| hypothetical protein SNOG_15119 [Phaeosphaeria nodorum SN15] 994
MKRGALDSFFKPSEAKKPKYEASKDKSQHNAYPFAIPHLPPPFKEQLCFAPAEEGKVMNDQLDLDLVYYQPYIPASMAPGLFEFLRQELPFYRVQYNINRGGVQTQINTPRFTTVFGIDETSSFAADGSIVDAKTGKKVDAKACKCKPRPIPQCLDELRKLTEGSTGEKFNFCLVNYYADGKDSISYHSDDERFLGPNPAIASFSLGAKRDFLLKHKPIAPQAGVVVEEPKGIKLPLGSGDMVLMRGRTQSNWLHSIPKRADAKGRINITFRKAMVKGGTENYYQYNVGVGGVFKWDAKVEKMMPWDAQAARVEGGAVGKASGSA
>gi|145249686|ref|XP_001401182.1| hypothetical protein An14g05590 [Aspergillus niger] 993
MSKRISTFFQPLPSKKLKPDATTTAQSSSSSTTTVPPKPSTYTHHPSYPIPIRDPPSTIATPLLSNPAPRPPKALTNHPHLDLLYFQPFLPSPLARDLFQFLRNELPFYRVRYTIRRGGTETSINTPRYTTVFGVDDTSTFVIENSESTSSNSETSVQDDTTNNLLDPPPANSPILVDSKTRTPLTESKSKSKYRCRPRPIPPCLDILRQAVEKATDDGTRYNFVLVNYYATGDDSISYHSDDERFLGQNPTIASLSLGAGRDFLLKHKPAAKPLKFPLKSGDMLIMRGETQSNWLHSVPKRKGLQGSAGALGRINITFRRAVVPGGTENYYRYNVGDGEVYRWRDEEGKMVATTE
>gi|171687913|ref|XP_001908897.1| hypothetical protein [Podospora anserina S mat+] 984
TPTYSSHNTYPFPIRDLSKSITKELTSLPARPGRPVNDQPELDLIYFEPFIPSYLAKDLFRFLRSELPFYRVEYSIKRFGVETQIRTPRYTTVFGLDHTSLFDDDNPSIILDARTHTRINIGEAYPRYSPRPIPQCLDALRKSTEAATNCKFNFCLVNYYATGSDSISFHSDDERFLGREPAIASFSLGAARDFLMKHKPVPPPPDGQTTVFKQLKLLLASGDMILMKGKTQANWLHSIPKRAGKSSQYGDGRINITFRRAMVKGGTDNYYNYNVGKGPVFRWDDTAREMKEWKPAPKASLERKPITHPKPEKDEPEKAD
>gi|39945158|ref|XP_362116.1| hypothetical protein MGG_04561 [Magnaporthe oryzae 70-15] 977
MSKKRTIDSFFGSSTKKQKTNNSEDEQILKSEHSTYPFPILHLPQSISKELASYPAVPARAINDQPDLDLLYFEPYIPPYVAKDWFDFLRSSLPFYRVEYTTVFGLDDTSRFDEAGNVVDAKTSKPVPPGAYARYKPRPIPACLDALRRSTEAATGCVFNFCLVNYYASGADSISYHSDDERFLGRDPAIASFSLGARRDFMLKHKPAPPGTDEAASASSKSPLKLPLAGGDMVLMRGPTQANWLHSIPKRTGKNEKDGGRINITFRRAMVKAGTDNYYNYNVGNGSVYVWDKSGKEMVLWKP
>gi|156063198|ref|XP_001597521.1| hypothetical protein SS1G_01715 [Sclerotinia sclerotiorum 1980] 930
MALVQPSGDVMPYIPKYLERQVFQFLRSELPFYRVEWTTVFGLDDSSRFSDTGEVIDTNSNKKVEKERYYTKYPPRPIPKCLDDLRLSTEAATGCKFNFCLVNYYASGSDSISYHSDDERFLGPLPAIASFSLGARRDFVMKHKLIPPNENAPPPPETKPIKLPLASGDMILMRGRTQANWLHSIPKRTGKNANDGGRINITFRRAMVKSGTENYYNYNVGTGPVYKWDNILREMRIWKES
>gi|115399370|ref|XP_001215274.1| hypothetical protein ATEG_06096 [Aspergillus terreus NIH2624] 873
MSKRIQSFFPVDTATKRPKYEADSLPTSQHATYPFPIRNLPSHIAKPLSNLASQTPPKKIDNRPHLDLLYFQPLISSPLARDLFCFLRNELPFYRVQYAIRRGPTESQITTPRFTTVFGVDETAYFVPDPGALPGDAASMLLVDRKSDKPVPSDKYQYAPRPLPACLDVLRQCVEAATADGTTYNFCLVNYYASGDDSISYHSDDERFLGPQPTIASLSLGASRDFLLKHKPVAGEGKEKVDTTPLKFNLAAGDLMVMRGETQANWLHSIPKRKGSHAPQGRINITFRKAIVPEGTNNYYNYNVGKGPVYRWNQDRGEMVEVGTD
>gi|302922182|ref|XP_003053413.1| predicted protein [Nectria haematococca mpVI 77-13-4] 847
MSKKRTLDAFFSPVVKKPRNEPNVSIEQTVEEATYSKHRHYPHPIKNLPTSIGNELATLPTQPGREINDQPDLDLLYFEPFIPGHIYRKLFEFLRAELPFYRVEYKIKRGGIETQIRTPRWTTVFGIDETSKFNDKGEPIDASTGLRASDKRYDKYPPRPIPGCLDELRRRTEAATGCQYNFCLVNYYASGADSISFHSDDEQFLGRDPAIASFSLGARRDFLMKHKPPRPDAPPQEAKSLKLPLGSGDMVLMRGRTQSNWLHSIPKRTGKNEQDGGRINITFRRAMVKGGTENYYNYNVGTGPVYRWNGESREMLVWKA
>gi|46108746|ref|XP_381431.1| hypothetical protein FG01255.1 [Gibberella zeae PH-1] 846
MSKKRTLDAFFSPTVKKTKTELGTITPNDLITEESTYSKHQFYPHPIKDLPASLSKDLVSLPDQPGREINDQPDLDLLYFEPFIPTSVSRRLFEFLRAELPFYRVEYKIKRGGIETQIRTPRWTTVFGLDETSKFDDKGLPVDANTGSRALDKRYANYPPRPIPKCLDELRRRTELATGCEYNFCLVNYYASGSDSISFHSDDEQFLGRDPAIASFSLGARRDFLMKHKPPPPNAANTPTVNAKPLKLPLRSGDMVLMRGRTQPNWLHSIPKRTGKNQEDGGRINITFRRAMVKGGTENYYNYNVGTGPVHRWNREAREMLVWKSR
>gi|67901590|ref|XP_681051.1| hypothetical protein AN7782.2 [Aspergillus nidulans FGSC A4] 826
MAKRTLESFYKTVTPPKSKKLKADEELPLSYSHHSSYPHPIASLPPSLASALASLSGAESKRIANQPHLDLLYFHPLIPAPTARDLFQFLRRELPFYRVQYSIKRGGQTTQINTPRFTTVFGIDATAAFVPASATESESKLGPDVLVPVDVKTRRPIPDNKYQYTPRPIPKCLDQLRQAVEAAVGDGSSYNFCLVNYYATGDDSISYHSDDERFLGPNPSIASISLGAQRDFLMRHKPSQAPGVSNQPLKFSLASGDMVVMRGETQSNWLHSIPKRKGGESQKGRINITFRKAVVPGGTNNYYNYNVGNGTVYRWDEQEGKMRAQSGTKTEEVGS
>gi|121714170|ref|XP_001274696.1| DNA repair family protein [Aspergillus clavatus NRRL 1] 814
MAKRTLESFYKPISPPKRPRIEEPPSTFSQHSSYPFPIADLPQSLASALTESPARQPRSITDQPHLDLLYYQPFISTPTARELFRFLRRELPFYRVQYTIRRGPTSTQINTPRFTTVFGVDDTSFFKDSQLVDRKTDVSISKEKYKYPPRPLPACLDLLRQRVEAADGGKYNFCLVNYYATGDDSISYHSDDERFLGPNPSIASLSLGAQRDFLMKHKPFGAEAKPLKMPLATGDMVVMRGETQANWLHSIPKRKGGEAHRGRINITFRRAVVPGGTNNYYTYNVGEGRVYRWSEKESRMVESTGPM
>gi|168044851|ref|XP_001774893.1| predicted protein [Physcomitrella patens subsp. patens] 782
MSSPERTVQVSVSQPLSAVGKQNLGHTLAETPVRTYSTHPTYPFPIADLHPSGGLLHSESILTSAGKVIKKGDLDLLYFQAFIKAPMANMLYKHLLHELPWYKVMYIARGMTINTPRYTTVFGIDETAVFEAPSDEEGGESVGPRVLSAISKQPVPENVYHKPPRPIPRCLQELKRCVEQATDEYYNFVLVNFYADGTHSISPHSDDESFLGTNPCIASLSLGGTRDFVMKHKTRKDVNSEKFALRSGDMVVMRGTTQANWFHSIPKRTGKTQATAPRINVTFRKCINAKGSNNYSHYNVGSGPIHRFVNGAMMEQTITE
>gi|119477290|ref|XP_001259248.1| DNA repair family protein [Neosartorya fischeri NRRL 181] 755
MAKRTLESFYKPISKPKKPRVEDTPSSYSHHPSYPFPIADLPPSIANALPDLPATTPRSITNQPHLDLLYYQPFIPSTTARELFHFLRRELPFYRVQYTIRRGPTTTQITTPRLTTVFGVDDTSLFTHLPNDSDSTSHLVDSKSRSPIPPNKYKSNPRPIPPCLDALRQRIEAATDGAVYNFCLVNYYASGDDSIAYHSDDELFLGPNPCIASLSLGAKRDFLMKHKAVEGVEATPVKMALADGDMVVMRGETQANWLHSIPKRRGSRGEARQGRINITFRRAVVPAGTENYYRYNVGEGKVYRWSEEEGRMVEIS
>gi|310793945|gb|EFQ29406.1| 2OG-Fe(II) oxygenase superfamily protein [Glomerella graminicola M1.001] 706
MSTKRTLDAFFTPTAKKSRKEDESAENIGHSTHASYPMAISELPSSISKELSSLPARPGREINDQPDLDLVYYEPYIPLYLTNKLFEFLRAELPFYRVEYDINRGGYKTHIRTPRYTTVFGLDETARFDEDGSVVDAKSGFKVDDKRYERYPPRPIPKCLDDLRRSAEAATDCRFNFCLVNYYASGADSISFHSDDERFLGPDPAIASFSLGARRDFLMKHKPVAPDDQNLDRPQPKQVKLPLASGDMILMRGRTQSNWLHSIPKRTGKNAEDGGRINITFRRAMVKDGTENYYNYNVGTGPVYRWDKTMREMRLSSAKDQLEGKP
>gi|70996955|ref|XP_753232.1| DNA repair family protein [Aspergillus fumigatus Af293] 697
MANRTLESFYKPIRKPGKPRVEDTPPPPYSHHPSYPFPIADLPPSIANTLLDLPATPPRSITNQPHLDLLYYQPFIPSATARELFHFLRRELPFYRVQYTIRRGPTTTQITTPRFTTVFGVDDTSLFTHSPGDSGSTSCLVDSESHRPVPPNKYKSHPRPIPPCLDALRQRIEAATHGAVYNFCLVNYYASGDDSIAYHSDDERFLGPNPCIASLSLGAKRDFLMKHKTAEGVAAAPVKLALADGDMVIMRGETQSNWLHSIPKRRGSRGEARQGRINITFRRAVVPAGTENYYRYNVGEGKAHRWREEEGRMVELF
>gi|159127042|gb|EDP52158.1| DNA repair family protein [Aspergillus fumigatus A1163] 693
MANRTLESFYKPIRKPGKPRVEDTPPPSYSHHPSYPFPIADLPPSIANTLLDLPATPPRSITNQPHLDLLYYQPFIPSATARELFHFLRRELPFYRVQYTIRRGPTTTQITTPRFTTVFGVDDTSLFTHSPSDSGSTSCLVDSESHRPVPPNKYKSHPRPIPPCLDALRQRIEAATHGAVYNFCLVNYYASGDDSIAYHSDDERFLGPNPCIASLSLGAKRDFLMKHKTAEGVAAAPVKLALADGDMVIMRGETQSNWLHSIPKRRGSRGEARQGRINITFRRAVVPAGTENYYRYNVGEGKAHRWREEEGRMVELF
>gi|88797578|ref|ZP_01113167.1| hypothetical protein MED297_10511 [Reinekea sp. MED297] 310
MQTPVTLLDDDSGLVKLYPEWLRNSEAFYQYCRQNLDWQSRTIRLFGKAHVIPRLECWLGDPGLRYGYSGQEYVASGWPEGFKSLLDRFQSQHDFAPNGALMNYYRSGADTMGWHADDEPELGLNPTIAILSLGGARDFHFRQHKDHSQKLKLRLPEGSLLLMSGAVQHHWQHALPKRAQARPRISCTFRRIVA
